# Supplementary material for: Invasive Acinetobacter baumannii ABC141 strain relies on the twin-arginine translocation export system for adhesion to host cells
Source: Microbiology (Reading). 2025 Dec 9;171(12):001630. doi: 10.1099/mic.0.001630 (PMC12687288; doi:10.1099/mic.0.001630)
Supplement: Uncited Supplementary Material 2. [file mic-171-01630-s002.xlsx]

## Sheet: prediction_results
# SignalP-6.0	Organism: Other	Timestamp: 20250620154033
# ID	Prediction	OTHER	SP(Sec/SPI)	LIPO(Sec/SPII)	TAT(Tat/SPI)	TATLIPO(Tat/SPII)	PILIN(Sec/SPIII)	CS Position
XTI59301.1 phosphocholine-specific phospholipase C _Acinetobacter baumannii_	TAT	0	0	0	0.999988	0	0	CS pos: 33-34. Pr: 0.9049
XTI60696.1 phosphocholine-specific phospholipase C _Acinetobacter baumannii_	TAT	0	1e-06	0	0.999986	0	0	CS pos: 32-33. Pr: 0.9092
XTI61073.1 PhoX family protein _Acinetobacter baumannii_	TATLIPO	7.4e-05	9.2e-05	9.5e-05	0.295286	0.704452	0	CS pos: 55-56. Pr: 0.5742
XTI59538.1 multidrug efflux RND transporter periplasmic adaptor subunit AdeF _Acinetobacter baumannii_	SP	0.069793	0.748007	0.022525	0.148743	0.010081	0.000827	CS pos: 35-36. Pr: 0.6277
XTI59298.1 lactonase family protein _Acinetobacter baumannii_	SP	0.364041	0.51943	0.09895	0.012564	0.003827	0.001184	CS pos: 51-52. Pr: 0.4601
XTI59133.1 phospholipase A _Acinetobacter baumannii_	SP	0.003713	0.527526	0.460957	0.006192	0.001068	0.000521	CS pos: 29-30. Pr: 0.5005
XTI59673.1 TonB-dependent siderophore receptor BauA _Acinetobacter baumannii_	OTHER	0.519795	0.364683	0.108441	0.004427	0.00115	0.001481
XTI59648.1 M1 family metallopeptidase _Acinetobacter baumannii_	OTHER	0.632101	0.296766	0.063435	0.00412	0.002529	0.00105
XTI61589.1 OprD family outer membrane porin _Acinetobacter baumannii_	SP	0.097682	0.881765	0.012903	0.003086	0.001846	0.002694	CS pos: 20-21. Pr: 0.8532
XTI58847.1 TonB-dependent siderophore receptor _Acinetobacter baumannii_	SP	0.226637	0.708373	0.061163	0.002769	0.000627	0.000417	CS pos: 40-41. Pr: 0.6351
XTI61953.1 polyribonucleotide nucleotidyltransferase _Acinetobacter baumannii_	SP	0.175356	0.815418	0.004618	0.00249	0.001099	0.001003	CS pos: 51-52. Pr: 0.7679
XTI61815.1 hypothetical protein ACP860_09580 _Acinetobacter baumannii_	OTHER	0.618336	0.369605	0.005917	0.002079	0.001385	0.00265
XTI58923.1 hypothetical protein ACP860_13000 _Acinetobacter baumannii_	SP	0.427818	0.562698	0.004461	0.001696	0.001021	0.002293
XTI61634.1 hypothetical protein ACP860_08610 _Acinetobacter baumannii_	SP	0.019184	0.974506	0.001991	0.001482	0.001279	0.001549	CS pos: 24-25. Pr: 0.9503
XTI59768.1 lipocalin family protein _Acinetobacter baumannii_	OTHER	0.618971	0.371973	0.004255	0.001451	0.000714	0.002637
XTI58461.1 hypothetical protein ACP860_10565 _Acinetobacter baumannii_	SP	0.023555	0.969845	0.002154	0.001366	0.001493	0.001562	CS pos: 23-24. Pr: 0.9594
XTI58909.1 fimbria_pilus outer membrane usher protein _Acinetobacter baumannii_	SP	0.004644	0.992549	0.001028	0.001318	0.000238	0.000203	CS pos: 35-36. Pr: 0.9600
XTI59800.1 ornithine uptake porin CarO type 3 _Acinetobacter baumannii_	SP	0.010534	0.983228	0.002772	0.001259	0.000912	0.001282	CS pos: 21-22. Pr: 0.9720
XTI60250.1 outer membrane lipid asymmetry maintenance protein MlaD _Acinetobacter baumannii_	OTHER	0.838608	0.139578	0.001526	0.001243	0.000662	0.018389
XTI60918.1 hypothetical protein ACP860_04790 _Acinetobacter baumannii_	SP	0.00713	0.83902	0.152111	0.001169	0.000294	0.000234	CS pos: 28-29. Pr: 0.7505
XTI60058.1 outer membrane protein Omp38 _Acinetobacter baumannii_	SP	0.018103	0.976921	0.001586	0.001166	0.001073	0.001126	CS pos: 22-23. Pr: 0.8375
XTI58768.1 TonB-dependent receptor _Acinetobacter baumannii_	SP	0.058181	0.908947	0.03106	0.00105	0.000432	0.000313	CS pos: 44-45. Pr: 0.8407
XTI58960.1 maltoporin _Acinetobacter baumannii_	SP	0.00394	0.991642	0.001452	0.000953	0.001041	0.000936	CS pos: 22-23. Pr: 0.9305
XTI61691.1 HupE_UreJ family protein _Acinetobacter baumannii_	SP	0.411986	0.577604	0.007103	0.000951	0.000711	0.001622	CS pos: 21-22. Pr: 0.6825
XTI58944.1 maltoporin _Acinetobacter baumannii_	SP	0.004701	0.990892	0.001429	0.00094	0.001028	0.000993	CS pos: 22-23. Pr: 0.9565
XTI61428.1 porin _Acinetobacter baumannii_	SP	0.006201	0.989583	0.00152	0.000888	0.000806	0.000965	CS pos: 21-22. Pr: 0.9574
XTI59257.1 A1S_1983 family putative colistin resistance protein _Acinetobacter baumannii_	SP	0.002639	0.689847	0.3054	0.000887	0.000644	0.000563	CS pos: 29-30. Pr: 0.6717
XTI58575.1 hypothetical protein ACP860_11160 _Acinetobacter baumannii_	SP	0.111891	0.883344	0.002458	0.000862	0.000638	0.000775	CS pos: 28-29. Pr: 0.8518
XTI60837.1 MAPEG family protein _Acinetobacter baumannii_	OTHER	0.654808	0.340286	0.00135	0.000823	0.000718	0.001993
XTI60047.1 TonB-dependent receptor family protein _Acinetobacter baumannii_	LIPO	0.003178	0.428684	0.566183	0.000818	0.000651	0.000467	CS pos: 18-19. Pr: 0.5292
XTI59754.1 hypothetical protein ACP860_17445 _Acinetobacter baumannii_	OTHER	0.696288	0.29626	0.003431	0.000817	0.000513	0.002703
XTI60914.1 OmpW_AlkL family protein _Acinetobacter baumannii_	SP	0.003312	0.993841	0.000738	0.000812	0.000657	0.000609	CS pos: 19-20. Pr: 0.9651
XTI61883.1 OprD family outer membrane porin _Acinetobacter baumannii_	SP	0.028643	0.968761	0.000661	0.000809	0.000507	0.00061	CS pos: 28-29. Pr: 0.9418
XTI58592.1 chromate transporter _Acinetobacter baumannii_	SP	0.486969	0.507692	0.001994	0.000804	0.000749	0.001791	CS pos: 21-22. Pr: 0.3960
XTI61705.1 trimeric autotransporter adhesin Ata _Acinetobacter baumannii_	SP	0.149208	0.769751	0.079627	0.000789	0.000337	0.000282	CS pos: 53-54. Pr: 0.6048
XTI61074.1 PhoX family protein _Acinetobacter baumannii_	TATLIPO	0	0	6e-06	0.000769	0.999231	0	CS pos: 36-37. Pr: 0.7977
XTI59061.1 TorF family putative porin _Acinetobacter baumannii_	SP	0.001913	0.99521	0.000783	0.000741	0.000686	0.000635	CS pos: 19-20. Pr: 0.9665
XTI60331.1 TPM domain-containing protein _Acinetobacter baumannii_	SP	0.062776	0.521682	0.41349	0.000723	0.000612	0.000696	CS pos: 34-35. Pr: 0.4908
XTI61460.1 acyltransferase _Acinetobacter baumannii_	OTHER	0.824488	0.173704	0.000627	0.000699	0.000247	0.000237
XTI58687.1 LPS-assembly protein LptD _Acinetobacter baumannii_	LIPO	0.001151	0.46863	0.528852	0.000697	0.000385	0.000262	CS pos: 20-21. Pr: 0.2633
XTI58318.1 lytic transglycosylase domain-containing protein _plasmid_ _Acinetobacter baumannii_	SP	0.002411	0.624517	0.371712	0.000696	0.00036	0.000288	CS pos: 35-36. Pr: 0.5842
XTI60317.1 PilX N-terminal domain-containing pilus assembly protein _Acinetobacter baumannii_	OTHER	0.866765	0.079602	0.000541	0.000686	0.000336	0.052084
XTI60034.1 hypothetical protein ACP860_18980 _Acinetobacter baumannii_	SP	0.001498	0.539109	0.458211	0.000665	0.000281	0.000206	CS pos: 34-35. Pr: 0.5129
XTI60466.1 porin Omp33-36 _Acinetobacter baumannii_	SP	0.001435	0.995647	0.000887	0.000663	0.000712	0.000623	CS pos: 19-20. Pr: 0.9621
XTI58725.1 TonB-dependent receptor _Acinetobacter baumannii_	SP	0.003176	0.925735	0.069862	0.000634	0.000314	0.000238	CS pos: 37-38. Pr: 0.8906
XTI60469.1 cation acetate symporter _Acinetobacter baumannii_	SP	0.38849	0.606011	0.00336	0.000584	0.000427	0.001105	CS pos: 24-25. Pr: 0.6877
XTI58704.1 type II secretion system minor pseudopilin GspK _Acinetobacter baumannii_	OTHER	0.645676	0.049483	0.004777	0.00058	0.000318	0.299171
XTI61694.1 hypothetical protein ACP860_08930 _Acinetobacter baumannii_	SP	0.002561	0.995209	0.000744	0.000579	0.000449	0.000437	CS pos: 19-20. Pr: 0.9697
XTI60841.1 TorF family putative porin _Acinetobacter baumannii_	SP	0.001552	0.99586	0.000924	0.000575	0.000542	0.000501	CS pos: 23-24. Pr: 0.9587
XTI58907.1 DUF4882 family protein _Acinetobacter baumannii_	LIPO	0.091226	0.328261	0.578958	0.000561	0.000397	0.000576	CS pos: 15-16. Pr: 0.4150
XTI60702.1 FKBP-type peptidyl-prolyl cis-trans isomerase _Acinetobacter baumannii_	OTHER	0.561965	0.434359	0.001823	0.00056	0.000338	0.000939
XTI59071.1 hypothetical protein ACP860_13770 _Acinetobacter baumannii_	SP	0.001554	0.996142	0.000804	0.000547	0.000457	0.000444	CS pos: 23-24. Pr: 0.9716
XTI59453.1 Csu fimbrial tip adhesin CsuE _Acinetobacter baumannii_	SP	0.01492	0.982571	0.001164	0.000537	0.000379	0.000407	CS pos: 27-28. Pr: 0.9394
XTI59083.1 OprD family outer membrane porin _Acinetobacter baumannii_	SP	0.006316	0.991477	0.000699	0.00053	0.000445	0.00049	CS pos: 26-27. Pr: 0.9656
XTI60685.1 RcnB family protein _Acinetobacter baumannii_	SP	0.001007	0.997136	0.000579	0.000523	0.000394	0.000347	CS pos: 22-23. Pr: 0.9781
XTI61080.1 tetratricopeptide repeat protein _Acinetobacter baumannii_	SP	0.001348	0.996657	0.000693	0.000518	0.000382	0.000384	CS pos: 20-21. Pr: 0.9701
XTI60697.1 hypothetical protein ACP860_03570 _Acinetobacter baumannii_	SP	0.053977	0.847768	0.096939	0.000508	0.000388	0.000403	CS pos: 19-20. Pr: 0.6680
XTI61991.1 ABC transporter substrate-binding protein _Acinetobacter baumannii_	SP	0.024472	0.973456	0.000991	0.000503	0.000304	0.000271	CS pos: 32-33. Pr: 0.9337
XTI59041.1 acetoacetate decarboxylase _Acinetobacter baumannii_	SP	0.001897	0.993132	0.003879	0.0005	0.000305	0.000243	CS pos: 26-27. Pr: 0.9696
XTI60408.1 broad-spectrum class A beta-lactamase TEM-1 _Acinetobacter baumannii_	SP	0.001463	0.767847	0.229488	0.000491	0.00036	0.000302	CS pos: 23-24. Pr: 0.7308
XTI61748.1 hypothetical protein ACP860_09200 _Acinetobacter baumannii_	SP	0.46634	0.528003	0.004077	0.00049	0.000401	0.000683	CS pos: 26-27. Pr: 0.3952
XTI59605.1 hypothetical protein ACP860_16665 _Acinetobacter baumannii_	SP	0.46634	0.528003	0.004077	0.00049	0.000401	0.000683	CS pos: 26-27. Pr: 0.3952
XTI60365.1 hypothetical protein ACP860_01740 _Acinetobacter baumannii_	SP	0.004358	0.993814	0.000787	0.000454	0.000293	0.000275	CS pos: 23-24. Pr: 0.9698
XTI61085.1 TonB-dependent receptor _Acinetobacter baumannii_	SP	0.001578	0.996575	0.000944	0.000448	0.000246	0.000185	CS pos: 28-29. Pr: 0.9638
XTI61795.1 TonB-dependent siderophore receptor _Acinetobacter baumannii_	SP	0.001447	0.653345	0.343956	0.000433	0.000429	0.000357	CS pos: 23-24. Pr: 0.6244
XTI59288.1 hypothetical protein ACP860_14930 _Acinetobacter baumannii_	SP	0.001382	0.57824	0.419419	0.000427	0.000281	0.000235	CS pos: 27-28. Pr: 0.5472
XTI58726.1 ABC transporter substrate-binding protein _Acinetobacter baumannii_	SP	0.001852	0.649034	0.34821	0.000427	0.000238	0.000207	CS pos: 27-28. Pr: 0.6105
XTI61090.1 DUF2059 domain-containing protein _Acinetobacter baumannii_	SP	0.001673	0.655149	0.342153	0.000422	0.000317	0.000269	CS pos: 25-26. Pr: 0.6184
XTI60888.1 hypothetical protein ACP860_04605 _Acinetobacter baumannii_	OTHER	0.853739	0.075253	0.066483	0.000422	0.000255	0.003855
XTI59885.1 transglycosylase SLT domain-containing protein _Acinetobacter baumannii_	SP	0.257054	0.740929	0.001067	0.00042	0.000243	0.000257	CS pos: 39-40. Pr: 0.6293
XTI59047.1 cation_acetate symporter ActP _Acinetobacter baumannii_	SP	0.418131	0.575793	0.004456	0.000419	0.000421	0.000776	CS pos: 19-20. Pr: 0.5906
XTI59457.1 Csu fimbrial major subunit CsuAB _Acinetobacter baumannii_	SP	0.002183	0.996059	0.000518	0.000416	0.000402	0.000378	CS pos: 23-24. Pr: 0.9701
XTI60052.1 large conductance mechanosensitive channel protein MscL _Acinetobacter baumannii_	OTHER	0.845636	0.152308	0.000526	0.000413	0.000376	0.000732
XTI60625.1 TIGR04219 family outer membrane beta-barrel protein _Acinetobacter baumannii_	SP	0.001196	0.997145	0.000568	0.000406	0.000338	0.000326	CS pos: 21-22. Pr: 0.9548
XTI60186.1 DUF3108 domain-containing protein _Acinetobacter baumannii_	SP	0.000747	0.997896	0.000372	0.000388	0.000299	0.000271	CS pos: 30-31. Pr: 0.9664
XTI59822.1 Tol-Pal system beta propeller repeat protein TolB _Acinetobacter baumannii_	SP	0.000425	0.998534	0.000235	0.000388	0.000233	0.000185	CS pos: 27-28. Pr: 0.9628
XTI58303.1 type-F conjugative transfer system pilin assembly protein TrbC _plasmid_ _Acinetobacter baumannii_	SP	0.001179	0.5159	0.481922	0.000385	0.00033	0.000267	CS pos: 18-19. Pr: 0.4890
XTI60486.1 putative porin _Acinetobacter baumannii_	SP	0.00068	0.997847	0.000373	0.000382	0.000356	0.000314	CS pos: 22-23. Pr: 0.9720
XTI61950.1 TolC family outer membrane protein _Acinetobacter baumannii_	SP	0.357775	0.640759	0.000597	0.000381	0.00024	0.000239	CS pos: 15-16. Pr: 0.5860
XTI60021.1 PepSY domain-containing protein _Acinetobacter baumannii_	OTHER	0.922694	0.046154	0.003222	0.00038	0.00021	0.02736
XTI59455.1 Csu fimbrial biogenesis chaperone CsuC _Acinetobacter baumannii_	SP	0.005997	0.992621	0.000523	0.000377	0.000245	0.000222	CS pos: 33-34. Pr: 0.9551
XTI61689.1 urease accessory protein UreF _Acinetobacter baumannii_	OTHER	0.790081	0.207128	0.001695	0.000372	0.000266	0.000448
XTI60344.1 penicillin-binding protein PBP1a _Acinetobacter baumannii_	OTHER	0.932104	0.057231	0.001764	0.00037	0.000203	0.008345
XTI61354.1 tetratricopeptide repeat protein _Acinetobacter baumannii_	SP	0.08794	0.903194	0.008018	0.000369	0.000235	0.000216	CS pos: 31-32. Pr: 0.8636
XTI61295.1 hypothetical protein ACP860_06820 _Acinetobacter baumannii_	OTHER	0.972109	0.020326	0.003312	0.000368	0.000121	0.00377
XTI58723.1 MotA_TolQ_ExbB proton channel family protein _Acinetobacter baumannii_	SP	0.000622	0.749794	0.248716	0.000359	0.000267	0.000204	CS pos: 31-32. Pr: 0.7323
XTI59994.1 OmpP1_FadL family transporter _Acinetobacter baumannii_	SP	0.000738	0.997864	0.000412	0.000358	0.000327	0.000284	CS pos: 22-23. Pr: 0.9751
XTI61933.1 lipase family alpha_beta hydrolase _Acinetobacter baumannii_	OTHER	0.789006	0.20988	0.00049	0.000352	0.000124	0.000154
XTI60526.1 outer membrane protein OmpK _Acinetobacter baumannii_	SP	0.000512	0.998172	0.000377	0.00035	0.000292	0.000271	CS pos: 21-22. Pr: 0.9677
XTI60860.1 S41 family peptidase _Acinetobacter baumannii_	SP	0.000983	0.572423	0.425722	0.000343	0.00027	0.00024	CS pos: 24-25. Pr: 0.5392
XTI60180.1 transglycosylase SLT domain-containing protein _Acinetobacter baumannii_	SP	0.000921	0.580027	0.418168	0.000343	0.000279	0.00024	CS pos: 24-25. Pr: 0.5508
XTI60632.1 putative solute-binding protein _Acinetobacter baumannii_	SP	0.001343	0.897417	0.100312	0.000341	0.000292	0.000271	CS pos: 21-22. Pr: 0.8615
XTI61656.1 alpha_beta fold hydrolase _Acinetobacter baumannii_	SP	0.000854	0.99464	0.003705	0.00034	0.000235	0.000197	CS pos: 36-37. Pr: 0.9621
XTI60432.1 hypothetical protein ACP860_02135 _Acinetobacter baumannii_	SP	0.001106	0.997724	0.000267	0.00034	0.000285	0.000266	CS pos: 22-23. Pr: 0.9750
XTI60498.1 M23 family metallopeptidase _Acinetobacter baumannii_	SP	0.000666	0.998156	0.000279	0.000338	0.000294	0.000219	CS pos: 22-23. Pr: 0.9696
XTI58980.1 putative multidrug efflux protein AdeT1 _Acinetobacter baumannii_	SP	0.002116	0.982284	0.014751	0.000337	0.000251	0.000228	CS pos: 21-22. Pr: 0.9396
XTI58643.1 fimbria_pilus outer membrane usher protein _Acinetobacter baumannii_	SP	0.171735	0.826077	0.001288	0.000337	0.000255	0.000279	CS pos: 33-34. Pr: 0.7888
XTI58302.1 conjugal transfer protein TraN _plasmid_ _Acinetobacter baumannii_	SP	0.000654	0.700978	0.297481	0.000332	0.000291	0.000236	CS pos: 23-24. Pr: 0.6716
XTI62036.1 carbohydrate porin _Acinetobacter baumannii_	SP	0.000568	0.998118	0.000379	0.00033	0.000299	0.00029	CS pos: 19-20. Pr: 0.9758
XTI59879.1 hypothetical protein ACP860_18115 _Acinetobacter baumannii_	SP	0.000787	0.947004	0.051331	0.000327	0.000284	0.000249	CS pos: 22-23. Pr: 0.9112
XTI60266.1 lysozyme inhibitor LprI family protein _Acinetobacter baumannii_	SP	0.001728	0.601537	0.395934	0.000323	0.000248	0.000222	CS pos: 22-23. Pr: 0.5627
XTI58645.1 fimbrial biogenesis chaperone _Acinetobacter baumannii_	SP	0.001154	0.997822	0.000302	0.000316	0.000201	0.00019	CS pos: 25-26. Pr: 0.9656
XTI59334.1 chorismate mutase _Acinetobacter baumannii_	SP	0.001554	0.872433	0.125175	0.000315	0.000277	0.00024	CS pos: 29-30. Pr: 0.8378
XTI60839.1 OprD family outer membrane porin _Acinetobacter baumannii_	SP	0.000449	0.998398	0.000297	0.000307	0.000293	0.000252	CS pos: 23-24. Pr: 0.9763
XTI58694.1 ExbD_TolR family protein _Acinetobacter baumannii_	SP	0.297997	0.698672	0.001987	0.000307	0.000295	0.000719	CS pos: 36-37. Pr: 0.6358
XTI60880.1 DMT family transporter _Acinetobacter baumannii_	OTHER	0.86119	0.137729	0.00034	0.000306	0.000164	0.000267
XTI58802.1 hypothetical protein ACP860_12380 _Acinetobacter baumannii_	OTHER	0.899519	0.06389	0.035242	0.000304	0.00017	0.000887
XTI60607.1 START domain-containing protein _Acinetobacter baumannii_	SP	0.000619	0.996375	0.002284	0.000301	0.000221	0.000172	CS pos: 21-22. Pr: 0.9541
XTI59649.1 TonB-dependent receptor plug domain-containing protein _Acinetobacter baumannii_	SP	0.034099	0.962173	0.002987	0.000299	0.000224	0.00021	CS pos: 33-34. Pr: 0.9235
XTI59696.1 peptidoglycan DD-metalloendopeptidase family protein _Acinetobacter baumannii_	LIPO	0.001858	0.032803	0.964967	0.000295	7.6e-05	1.5e-05	CS pos: 35-36. Pr: 0.9876
XTI61065.1 ExbD_TolR family protein _Acinetobacter baumannii_	SP	0.319376	0.678881	0.000435	0.000291	0.000266	0.000738	CS pos: 39-40. Pr: 0.6124
XTI59888.1 lytic transglycosylase domain-containing protein _Acinetobacter baumannii_	SP	0.006791	0.988313	0.004075	0.00029	0.000243	0.000252	CS pos: 27-28. Pr: 0.9279
XTI59194.1 phage protease _Acinetobacter baumannii_	OTHER	0.561967	0.410771	0.026126	0.000288	0.000299	0.000544
XTI58414.1 Csu type fimbrial protein _Acinetobacter baumannii_	SP	0.001997	0.997042	0.000214	0.000288	0.000223	0.000208	CS pos: 22-23. Pr: 0.9610
XTI60617.1 LysR family transcriptional regulator _Acinetobacter baumannii_	OTHER	0.62672	0.371123	0.001351	0.000283	0.000222	0.000302
XTI59711.1 substrate-binding domain-containing protein _Acinetobacter baumannii_	SP	0.000441	0.998665	0.000201	0.000283	0.000217	0.000178	CS pos: 25-26. Pr: 0.9681
XTI60135.1 hypothetical protein ACP860_19510 _Acinetobacter baumannii_	SP	0.002289	0.996465	0.000566	0.000279	0.00021	0.000176	CS pos: 20-21. Pr: 0.9553
XTI61129.1 DUF4124 domain-containing protein _Acinetobacter baumannii_	SP	0.00085	0.640537	0.357853	0.000277	0.000253	0.000218	CS pos: 27-28. Pr: 0.6100
XTI60744.1 TonB-dependent receptor _Acinetobacter baumannii_	SP	0.00221	0.976634	0.020403	0.000276	0.000229	0.000202	CS pos: 22-23. Pr: 0.9429
XTI59116.1 SGNH_GDSL hydrolase family protein _Acinetobacter baumannii_	SP	0.201798	0.795275	0.002129	0.000275	0.000234	0.000278	CS pos: 18-19. Pr: 0.7390
XTI59324.1 TonB-dependent siderophore receptor _Acinetobacter baumannii_	SP	0.000434	0.998563	0.000259	0.000271	0.000244	0.0002	CS pos: 26-27. Pr: 0.9781
XTI61228.1 hypothetical protein ACP860_06455 _Acinetobacter baumannii_	SP	0.023665	0.974756	0.000784	0.000269	0.000238	0.000258	CS pos: 28-29. Pr: 0.9364
XTI59556.1 DUF3465 domain-containing protein _Acinetobacter baumannii_	OTHER	0.901397	0.090977	0.006435	0.000268	0.000183	0.000755
XTI59863.1 Tim44 domain-containing protein _Acinetobacter baumannii_	SP	0.000659	0.997145	0.00153	0.000263	0.000203	0.000167	CS pos: 25-26. Pr: 0.9652
XTI59321.1 DNA breaking-rejoining protein _Acinetobacter baumannii_	SP	0.000491	0.998398	0.000331	0.000263	0.000242	0.000225	CS pos: 23-24. Pr: 0.9736
XTI58300.1 hypothetical protein ACP860_00305 _plasmid_ _Acinetobacter baumannii_	SP	0.001355	0.732443	0.26542	0.000263	0.000259	0.000234	CS pos: 20-21. Pr: 0.6969
XTI61679.1 hemolysin family protein _Acinetobacter baumannii_	OTHER	0.842448	0.155841	0.000334	0.00026	0.000209	0.000918
XTI60920.1 hypothetical protein ACP860_04800 _Acinetobacter baumannii_	OTHER	0.955199	0.03098	0.0114	0.000259	0.000143	0.002026
XTI60824.1 DUF2726 domain-containing protein _Acinetobacter baumannii_	OTHER	0.531048	0.467276	0.000792	0.000259	0.000226	0.00039
XTI60339.1 type IV pilus secretin PilQ _Acinetobacter baumannii_	SP	0.000608	0.998468	0.00023	0.000256	0.000207	0.000192	CS pos: 23-24. Pr: 0.9763
XTI60179.1 ribonuclease T2 family protein _Acinetobacter baumannii_	SP	0.030342	0.968638	0.000281	0.000256	0.000214	0.000225	CS pos: 32-33. Pr: 0.9226
XTI60364.1 cation efflux protein, CzcI-like _Acinetobacter baumannii_	SP	0.004739	0.994195	0.000379	0.000248	0.000191	0.000207	CS pos: 26-27. Pr: 0.9454
XTI59454.1 Csu fimbrial usher CsuD _Acinetobacter baumannii_	LIPO	0.000405	0.369138	0.629827	0.000248	0.000212	0.000149	CS pos: 20-21. Pr: 0.5816
XTI58599.1 type II asparaginase _Acinetobacter baumannii_	SP	0.000811	0.540135	0.458338	0.000248	0.000239	0.000204	CS pos: 24-25. Pr: 0.5136
XTI60895.1 type II secretion system secretin GspD _Acinetobacter baumannii_	SP	0.000598	0.998494	0.00023	0.000247	0.000214	0.000194	CS pos: 29-30. Pr: 0.9689
XTI61309.1 hypothetical protein ACP860_06895 _Acinetobacter baumannii_	SP	0.001177	0.997839	0.000326	0.000244	0.000198	0.00018	CS pos: 23-24. Pr: 0.9701
XTI58912.1 hypothetical protein ACP860_12945 _Acinetobacter baumannii_	SP	0.001075	0.994703	0.003567	0.000244	0.000195	0.000178	CS pos: 23-24. Pr: 0.9505
XTI60197.1 M3 family metallopeptidase _Acinetobacter baumannii_	OTHER	0.671434	0.327645	0.000294	0.000242	0.000182	0.000222
XTI60368.1 cation efflux protein, CzcI-like _Acinetobacter baumannii_	SP	0.007038	0.991735	0.00047	0.000241	0.000232	0.000252	CS pos: 26-27. Pr: 0.9459
XTI59753.1 hypothetical protein ACP860_17440 _Acinetobacter baumannii_	SP	0.000749	0.998318	0.000267	0.000241	0.000197	0.000183	CS pos: 28-29. Pr: 0.9706
XTI59331.1 TonB-dependent receptor _Acinetobacter baumannii_	SP	0.002391	0.996534	0.000454	0.000241	0.000199	0.000167	CS pos: 38-39. Pr: 0.9681
XTI59700.1 D-alanyl-D-alanine carboxypeptidase PBP5_6 _Acinetobacter baumannii_	SP	0.000518	0.998613	0.000205	0.000239	0.000222	0.000183	CS pos: 19-20. Pr: 0.9759
XTI60810.1 LysM peptidoglycan-binding domain-containing protein _Acinetobacter baumannii_	SP	0.00058	0.99863	0.000192	0.000238	0.000172	0.000147	CS pos: 39-40. Pr: 0.9597
XTI61614.1 poly-beta-1,6-N-acetyl-D-glucosamine N-deacetylase PgaB _Acinetobacter baumannii_	SP	0.000499	0.998688	0.000206	0.000236	0.000182	0.000159	CS pos: 27-28. Pr: 0.9769
XTI58872.1 SphA family protein _Acinetobacter baumannii_	SP	0.000391	0.998719	0.000233	0.000235	0.000214	0.000184	CS pos: 24-25. Pr: 0.9762
XTI58908.1 fimbrial protein _Acinetobacter baumannii_	SP	0.000614	0.997692	0.001067	0.000234	0.00019	0.000177	CS pos: 23-24. Pr: 0.9466
XTI59144.1 DUF2057 family protein _Acinetobacter baumannii_	SP	0.000778	0.99826	0.000278	0.000233	0.000219	0.000206	CS pos: 20-21. Pr: 0.9704
XTI61996.1 pyrroloquinoline quinone precursor peptide PqqA _Acinetobacter baumannii_	OTHER	0.998599	2e-06	0.000668	0.000231	2e-05	0.000477
XTI58612.1 hypothetical protein ACP860_11360 _Acinetobacter baumannii_	SP	0.000555	0.988295	0.010487	0.000231	0.000203	0.000188	CS pos: 22-23. Pr: 0.9483
XTI60433.1 hypothetical protein ACP860_02140 _Acinetobacter baumannii_	SP	0.000488	0.998617	0.000223	0.00023	0.000199	0.000196	CS pos: 22-23. Pr: 0.9774
XTI59794.1 sulfate ABC transporter substrate-binding protein _Acinetobacter baumannii_	SP	0.000418	0.998666	0.000253	0.000229	0.00021	0.000203	CS pos: 21-22. Pr: 0.9782
XTI60316.1 PilC_PilY family type IV pilus protein _Acinetobacter baumannii_	SP	0.003241	0.995745	0.000359	0.000228	0.000205	0.000211	CS pos: 35-36. Pr: 0.9603
XTI58307.1 hypothetical protein ACP860_00340 _plasmid_ _Acinetobacter baumannii_	OTHER	0.835472	0.1515	0.007879	0.000228	0.000173	0.004762
XTI60353.1 sulfate ABC transporter substrate-binding protein _Acinetobacter baumannii_	SP	0.000347	0.998778	0.000212	0.000227	0.000203	0.000192	CS pos: 22-23. Pr: 0.9716
XTI59481.1 ShlB_FhaC_HecB family hemolysin secretion_activation protein _Acinetobacter baumannii_	SP	0.001241	0.992256	0.005833	0.000226	0.000212	0.000193	CS pos: 25-26. Pr: 0.9653
XTI60307.1 sulfite exporter TauE_SafE family protein _Acinetobacter baumannii_	OTHER	0.837594	0.161247	0.000456	0.000225	0.00015	0.00035
XTI59756.1 tetratricopeptide repeat protein _Acinetobacter baumannii_	SP	0.000919	0.998244	0.00026	0.000224	0.000176	0.000159	CS pos: 34-35. Pr: 0.9640
XTI60493.1 TonB-dependent siderophore receptor _Acinetobacter baumannii_	SP	0.000472	0.997933	0.001002	0.000222	0.000199	0.000159	CS pos: 27-28. Pr: 0.9754
XTI59404.1 poly-beta-1,6 N-acetyl-D-glucosamine exporter porin PgaA _Acinetobacter baumannii_	SP	0.000541	0.99854	0.000247	0.000222	0.000227	0.000219	CS pos: 19-20. Pr: 0.9756
XTI59963.1 YbjQ family protein _Acinetobacter baumannii_	SP	0.002103	0.996708	0.000458	0.000221	0.000222	0.000253	CS pos: 22-23. Pr: 0.9530
XTI61654.1 TonB-dependent siderophore receptor _Acinetobacter baumannii_	SP	0.000449	0.998561	0.000325	0.000219	0.000213	0.000176	CS pos: 24-25. Pr: 0.9735
XTI59397.1 glycine zipper domain-containing protein _Acinetobacter baumannii_	SP	0.000439	0.998682	0.000256	0.000219	0.000214	0.000189	CS pos: 22-23. Pr: 0.9735
XTI58350.1 hypothetical protein ACP860_00090 _plasmid_ _Acinetobacter baumannii_	SP	0.001584	0.997313	0.000455	0.000219	0.000204	0.00019	CS pos: 25-26. Pr: 0.9726
XTI60363.1 TolC family protein _Acinetobacter baumannii_	SP	0.006345	0.992749	0.000331	0.000218	0.000171	0.000152	CS pos: 36-37. Pr: 0.9553
XTI60127.1 protein translocase subunit SecD _Acinetobacter baumannii_	SP	0.443718	0.554259	0.001341	0.000217	0.000189	0.000266	CS pos: 22-23. Pr: 0.4902
XTI59976.1 DcaP family trimeric outer membrane transporter _Acinetobacter baumannii_	SP	0.00043	0.99842	0.000533	0.000217	0.000201	0.000161	CS pos: 29-30. Pr: 0.9664
XTI61200.1 DUF4951 domain-containing protein _Acinetobacter baumannii_	SP	0.000851	0.998318	0.000212	0.000214	0.000192	0.000188	CS pos: 19-20. Pr: 0.9639
XTI60008.1 hypothetical protein ACP860_18815 _Acinetobacter baumannii_	SP	0.001123	0.998031	0.00024	0.000214	0.000179	0.000174	CS pos: 35-36. Pr: 0.9627
XTI59698.1 MCR_0457 family protein _Acinetobacter baumannii_	SP	0.000573	0.992409	0.006388	0.000213	0.000197	0.000188	CS pos: 24-25. Pr: 0.9644
XTI61607.1 hypothetical protein ACP860_08475 _Acinetobacter baumannii_	SP	0.000361	0.998709	0.00029	0.00021	0.000212	0.000188	CS pos: 21-22. Pr: 0.9788
XTI58968.1 outer membrane protein transport protein _Acinetobacter baumannii_	SP	0.000896	0.998078	0.000347	0.000209	0.000215	0.000218	CS pos: 29-30. Pr: 0.5267
XTI58703.1 type II secretion system minor pseudopilin GspJ _Acinetobacter baumannii_	OTHER	0.79848	0.072207	0.000972	0.000207	9.1e-05	0.128046
XTI59135.1 TonB-dependent receptor _Acinetobacter baumannii_	SP	0.00071	0.998457	0.000207	0.000206	0.000196	0.000178	CS pos: 20-21. Pr: 0.9703
XTI58998.1 5__3_-nucleotidase SurE _Acinetobacter baumannii_	SP	0.000413	0.998797	0.000215	0.000206	0.00018	0.000163	CS pos: 21-22. Pr: 0.9723
XTI61230.1 copper resistance protein B _Acinetobacter baumannii_	SP	0.00034	0.998842	0.000279	0.000204	0.000165	0.000143	CS pos: 25-26. Pr: 0.9662
XTI59804.1 hypothetical protein ACP860_17710 _Acinetobacter baumannii_	SP	0.000271	0.999035	0.000154	0.000204	0.000171	0.000152	CS pos: 26-27. Pr: 0.9755
XTI59398.1 hypothetical protein ACP860_15515 _Acinetobacter baumannii_	SP	0.000361	0.998834	0.00023	0.000204	0.000193	0.000166	CS pos: 23-24. Pr: 0.9723
XTI59238.1 YbgF trimerization domain-containing protein _Acinetobacter baumannii_	SP	0.000795	0.998369	0.000257	0.000203	0.000179	0.000166	CS pos: 21-22. Pr: 0.9627
XTI58792.1 porin _Acinetobacter baumannii_	SP	0.000332	0.99879	0.000229	0.000203	0.000202	0.000179	CS pos: 20-21. Pr: 0.9773
XTI58311.1 DsbC family protein _plasmid_ _Acinetobacter baumannii_	SP	0.000332	0.99889	0.000207	0.000203	0.000189	0.000168	CS pos: 20-21. Pr: 0.9782
XTI61890.1 SphA family protein _Acinetobacter baumannii_	SP	0.000359	0.998769	0.000251	0.000202	0.000202	0.000178	CS pos: 23-24. Pr: 0.9778
XTI60509.1 TonB-dependent receptor _Acinetobacter baumannii_	SP	0.008921	0.989908	0.000591	0.000202	0.000164	0.000162	CS pos: 32-33. Pr: 0.9523
XTI60043.1 DsbC family protein _Acinetobacter baumannii_	SP	0.000351	0.998858	0.000239	0.000202	0.000174	0.000156	CS pos: 20-21. Pr: 0.9778
XTI59467.1 NirD_YgiW_YdeI family stress tolerance protein _Acinetobacter baumannii_	SP	0.000356	0.998882	0.000193	0.000201	0.000175	0.000159	CS pos: 22-23. Pr: 0.9757
XTI59243.1 outer membrane protein assembly factor BamA _Acinetobacter baumannii_	SP	0.000335	0.99891	0.00019	0.000201	0.000177	0.000153	CS pos: 24-25. Pr: 0.9627
XTI60690.1 thiol_disulfide interchange protein DsbA_DsbL _Acinetobacter baumannii_	SP	0.000352	0.998908	0.000172	0.0002	0.00018	0.00016	CS pos: 22-23. Pr: 0.9755
XTI58628.1 DcaP family trimeric outer membrane transporter _Acinetobacter baumannii_	SP	0.000262	0.998926	0.000239	0.0002	0.0002	0.000181	CS pos: 25-26. Pr: 0.9777
XTI60848.1 ammonium transporter _Acinetobacter baumannii_	SP	0.000496	0.998641	0.000294	0.000199	0.000179	0.000154	CS pos: 22-23. Pr: 0.9724
XTI61861.1 peptidoglycan DD-metalloendopeptidase family protein _Acinetobacter baumannii_	SP	0.000331	0.998825	0.000258	0.000198	0.000188	0.000157	CS pos: 20-21. Pr: 0.9725
XTI61216.1 putative pilus system OmpP1_FadL family transporter FilD _Acinetobacter baumannii_	SP	0.000347	0.998613	0.000493	0.000198	0.000182	0.000157	CS pos: 24-25. Pr: 0.9707
XTI60666.1 MBL fold metallo-hydrolase _Acinetobacter baumannii_	SP	0.000295	0.998967	0.000188	0.000198	0.000177	0.000152	CS pos: 25-26. Pr: 0.9697
XTI59844.1 TolC family protein _Acinetobacter baumannii_	SP	0.009257	0.989675	0.000464	0.000198	0.000192	0.000188	CS pos: 34-35. Pr: 0.9497
XTI59097.1 right-handed parallel beta-helix repeat-containing protein _Acinetobacter baumannii_	SP	0.000295	0.998933	0.000188	0.000198	0.000175	0.00016	CS pos: 21-22. Pr: 0.9705
XTI61658.1 arylesterase _Acinetobacter baumannii_	SP	0.000912	0.997972	0.000534	0.000197	0.000189	0.000179	CS pos: 26-27. Pr: 0.9630
XTI61033.1 lysozyme inhibitor LprI family protein _Acinetobacter baumannii_	SP	0.000697	0.998056	0.000639	0.000197	0.000193	0.000182	CS pos: 18-19. Pr: 0.9623
XTI59072.1 primary-amine oxidase _Acinetobacter baumannii_	SP	0.000555	0.998599	0.000248	0.000196	0.000179	0.000166	CS pos: 36-37. Pr: 0.9663
XTI61985.1 DcaP family trimeric outer membrane transporter _Acinetobacter baumannii_	SP	0.000311	0.998858	0.000246	0.000195	0.000205	0.000178	CS pos: 26-27. Pr: 0.9791
XTI58390.1 lipopolysaccharide transport periplasmic protein LptA _Acinetobacter baumannii_	SP	0.000331	0.998838	0.00023	0.000195	0.000187	0.000158	CS pos: 32-33. Pr: 0.9733
XTI60124.1 LemA family protein _Acinetobacter baumannii_	OTHER	0.872286	0.116538	0.009692	0.000194	0.000148	0.001154
XTI60102.1 RcnB family protein _Acinetobacter baumannii_	SP	0.000242	0.999063	0.000173	0.000194	0.000161	0.000153	CS pos: 22-23. Pr: 0.9762
XTI60249.1 MlaC_ttg2D family ABC transporter substrate-binding protein _Acinetobacter baumannii_	SP	0.0003	0.998973	0.000181	0.000193	0.000181	0.000161	CS pos: 24-25. Pr: 0.9780
XTI60042.1 YgfZ_GcvT domain-containing protein _Acinetobacter baumannii_	OTHER	0.716302	0.282954	0.000255	0.000193	0.000148	0.000149
XTI59657.1 extended-spectrum class C beta-lactamase ADC-5 _Acinetobacter baumannii_	SP	0.000318	0.998892	0.00021	0.000193	0.000185	0.000169	CS pos: 23-24. Pr: 0.9773
XTI59219.1 glucose_sorbosone family PQQ-dependent dehydrogenase _Acinetobacter baumannii_	SP	0.000317	0.998909	0.000202	0.000193	0.000177	0.000161	CS pos: 25-26. Pr: 0.9778
XTI61039.1 type IV pilus assembly protein FimV _Acinetobacter baumannii_	SP	0.000448	0.998714	0.000251	0.000192	0.000193	0.000179	CS pos: 22-23. Pr: 0.9731
XTI60670.1 peptidylprolyl isomerase _Acinetobacter baumannii_	SP	0.000396	0.998812	0.000239	0.000192	0.000187	0.000171	CS pos: 19-20. Pr: 0.9722
XTI59699.1 MCR_0457 family protein _Acinetobacter baumannii_	SP	0.000299	0.99902	0.000165	0.000192	0.000172	0.000147	CS pos: 25-26. Pr: 0.9759
XTI61873.1 ExeM_NucH family extracellular endonuclease _Acinetobacter baumannii_	SP	0.000331	0.998861	0.000239	0.000191	0.000172	0.000155	CS pos: 27-28. Pr: 0.9451
XTI61313.1 DUF6160 family protein _Acinetobacter baumannii_	LIPO	0.009574	0.325359	0.664615	0.000191	0.000122	0.000118	CS pos: 18-19. Pr: 0.5510
XTI61310.1 hypothetical protein ACP860_06900 _Acinetobacter baumannii_	SP	0.000622	0.998015	0.000784	0.000191	0.000188	0.000181	CS pos: 29-30. Pr: 0.9642
XTI60155.1 DUF2147 domain-containing protein _Acinetobacter baumannii_	SP	0.000392	0.998855	0.000171	0.000191	0.000169	0.000162	CS pos: 20-21. Pr: 0.9750
XTI60076.1 hypothetical protein ACP860_19200 _Acinetobacter baumannii_	SP	0.000272	0.998956	0.000192	0.000191	0.000173	0.000157	CS pos: 21-22. Pr: 0.9781
XTI59718.1 SIMPL domain-containing protein _Acinetobacter baumannii_	SP	0.000303	0.998958	0.00018	0.000191	0.000178	0.000161	CS pos: 21-22. Pr: 0.9752
XTI59369.1 DUF4198 domain-containing protein _Acinetobacter baumannii_	SP	0.00048	0.997861	0.001072	0.000191	0.00018	0.000171	CS pos: 18-19. Pr: 0.9750
XTI59746.1 D-alanyl-D-alanine carboxypeptidase PBP6B _Acinetobacter baumannii_	SP	0.000303	0.998961	0.000186	0.00019	0.000168	0.000153	CS pos: 21-22. Pr: 0.9774
XTI59000.1 TolC family protein _Acinetobacter baumannii_	SP	0.000687	0.998541	0.000212	0.00019	0.000172	0.000167	CS pos: 30-31. Pr: 0.9682
XTI61103.1 carboxy terminal-processing peptidase _Acinetobacter baumannii_	SP	0.000302	0.998953	0.000213	0.000189	0.000175	0.00015	CS pos: 28-29. Pr: 0.9592
XTI60647.1 DsbC family protein _Acinetobacter baumannii_	SP	0.000467	0.998755	0.000212	0.000189	0.000176	0.000159	CS pos: 20-21. Pr: 0.9769
XTI60150.1 phospholipase D family protein _Acinetobacter baumannii_	LIPO	0.001845	0.045703	0.952228	0.000189	4e-05	1.2e-05	CS pos: 37-38. Pr: 0.9908
XTI58910.1 fimbrial biogenesis chaperone _Acinetobacter baumannii_	SP	0.000258	0.999039	0.000176	0.000189	0.000161	0.00015	CS pos: 25-26. Pr: 0.9599
XTI61665.1 SPOR domain-containing protein _Acinetobacter baumannii_	SP	0.000774	0.998395	0.000277	0.000188	0.000184	0.000178	CS pos: 23-24. Pr: 0.9740
XTI61229.1 copper resistance system multicopper oxidase _Acinetobacter baumannii_	SP	0.000425	0.998824	0.000201	0.000187	0.000175	0.000156	CS pos: 23-24. Pr: 0.9693
XTI61215.1 putative pilus system protein FilC _Acinetobacter baumannii_	SP	0.00087	0.997732	0.000817	0.000187	0.000186	0.000167	CS pos: 24-25. Pr: 0.9726
XTI59953.1 outer membrane lipoprotein chaperone LolA _Acinetobacter baumannii_	SP	0.000226	0.99909	0.000159	0.000187	0.000164	0.000145	CS pos: 28-29. Pr: 0.9764
XTI62015.1 M48 family metalloprotease _Acinetobacter baumannii_	SP	0.000344	0.998965	0.000159	0.000186	0.000167	0.000153	CS pos: 16-17. Pr: 0.9760
XTI59323.1 OmpW_AlkL family protein _Acinetobacter baumannii_	SP	0.000292	0.998956	0.000212	0.000186	0.00018	0.000162	CS pos: 23-24. Pr: 0.9798
XTI61706.1 trimeric autotransporter adhesin_peptidogylcan-associated protein TpgA _Acinetobacter baumannii_	SP	0.000256	0.999055	0.000167	0.000185	0.000169	0.000146	CS pos: 22-23. Pr: 0.9766
XTI60663.1 matrixin family metalloprotease _Acinetobacter baumannii_	SP	0.000662	0.998516	0.000272	0.000185	0.000173	0.000174	CS pos: 23-24. Pr: 0.9613
XTI60399.1 hypothetical protein ACP860_01925 _Acinetobacter baumannii_	SP	0.000285	0.998769	0.000406	0.000185	0.000182	0.000153	CS pos: 22-23. Pr: 0.9764
XTI59222.1 S8 family peptidase _Acinetobacter baumannii_	SP	0.000293	0.998984	0.000176	0.000185	0.000182	0.000158	CS pos: 21-22. Pr: 0.9798
XTI58686.1 peptidylprolyl isomerase _Acinetobacter baumannii_	SP	0.000312	0.998826	0.000319	0.000185	0.000173	0.000148	CS pos: 27-28. Pr: 0.9722
XTI61213.1 putative pilus system protein FilA _Acinetobacter baumannii_	SP	0.000263	0.999017	0.000189	0.000184	0.000178	0.00015	CS pos: 21-22. Pr: 0.9702
XTI59817.1 M20 family metallopeptidase _Acinetobacter baumannii_	SP	0.000415	0.998796	0.000211	0.000184	0.000185	0.000169	CS pos: 20-21. Pr: 0.9747
XTI59734.1 M16 family metallopeptidase _Acinetobacter baumannii_	SP	0.000579	0.998568	0.000295	0.000184	0.000174	0.000174	CS pos: 23-24. Pr: 0.9692
XTI58299.1 conjugal transfer protein TraH _plasmid_ _Acinetobacter baumannii_	SP	0.000292	0.998943	0.000205	0.000184	0.000181	0.000158	CS pos: 20-21. Pr: 0.9805
XTI60090.1 TonB-dependent receptor plug domain-containing protein _Acinetobacter baumannii_	SP	0.000382	0.998851	0.000254	0.000183	0.000182	0.000156	CS pos: 26-27. Pr: 0.9755
XTI58509.1 hypothetical protein ACP860_10820 _Acinetobacter baumannii_	SP	0.001745	0.529072	0.468657	0.000183	0.000171	0.000162	CS pos: 23-24. Pr: 0.4380
XTI60536.1 hypothetical protein ACP860_02670 _Acinetobacter baumannii_	SP	0.00057	0.998254	0.000616	0.000182	0.000174	0.000167	CS pos: 19-20. Pr: 0.9648
XTI60519.1 protein-disulfide reductase DsbD _Acinetobacter baumannii_	SP	0.000458	0.998829	0.000197	0.000182	0.000162	0.000156	CS pos: 26-27. Pr: 0.9763
XTI58410.1 GlxA family transcriptional regulator _Acinetobacter baumannii_	OTHER	0.898443	0.10011	0.000913	0.000181	0.000111	0.000245
XTI61052.1 hypothetical protein ACP860_05505 _Acinetobacter baumannii_	SP	0.000624	0.998341	0.000475	0.00018	0.000171	0.000172	CS pos: 21-22. Pr: 0.9757
XTI60793.1 metal ABC transporter solute-binding protein, Zn_Mn family _Acinetobacter baumannii_	SP	0.0005	0.998823	0.00018	0.00018	0.000158	0.000153	CS pos: 21-22. Pr: 0.7464
XTI59395.1 type 1 glutamine amidotransferase domain-containing protein _Acinetobacter baumannii_	SP	0.000343	0.998956	0.00019	0.000179	0.000171	0.000149	CS pos: 22-23. Pr: 0.9652
XTI61312.1 DUF6160 family protein _Acinetobacter baumannii_	SP	0.000314	0.998989	0.000202	0.000178	0.000152	0.00014	CS pos: 30-31. Pr: 0.9734
XTI60922.1 RBBP9_YdeN family alpha_beta hydrolase _Acinetobacter baumannii_	SP	0.000497	0.998599	0.000324	0.000178	0.00019	0.000182	CS pos: 20-21. Pr: 0.9720
XTI59784.1 DUF4845 domain-containing protein _Acinetobacter baumannii_	OTHER	0.890804	0.032014	0.002141	0.000178	0.000121	0.07477
XTI59403.1 poly-beta-1,6-N-acetyl-D-glucosamine N-deacetylase PgaB _Acinetobacter baumannii_	SP	0.000287	0.998988	0.000207	0.000178	0.000163	0.000148	CS pos: 25-26. Pr: 0.9769
XTI58449.1 hypothetical protein ACP860_10505 _Acinetobacter baumannii_	SP	0.000379	0.9989	0.000202	0.000178	0.000168	0.000157	CS pos: 21-22. Pr: 0.9767
XTI58313.1 type-F conjugative transfer system secretin TraK _plasmid_ _Acinetobacter baumannii_	SP	0.000325	0.998946	0.000229	0.000178	0.000161	0.000144	CS pos: 23-24. Pr: 0.9768
XTI59788.1 Do family serine endopeptidase _Acinetobacter baumannii_	SP	0.000274	0.999061	0.000148	0.000177	0.000156	0.000145	CS pos: 24-25. Pr: 0.9739
XTI59658.1 DUF4105 domain-containing protein _Acinetobacter baumannii_	SP	0.000258	0.999036	0.000181	0.000177	0.000164	0.00015	CS pos: 21-22. Pr: 0.9771
XTI58646.1 fimbrial protein _Acinetobacter baumannii_	SP	0.000235	0.999073	0.000186	0.000177	0.000163	0.00015	CS pos: 20-21. Pr: 0.9598
XTI60864.1 D-alanyl-D-alanine endopeptidase PBP7_8 _Acinetobacter baumannii_	SP	0.000245	0.999055	0.000184	0.000176	0.000157	0.000135	CS pos: 26-27. Pr: 0.9764
XTI60701.1 FKBP-type peptidyl-prolyl cis-trans isomerase _Acinetobacter baumannii_	SP	0.000298	0.998959	0.000192	0.000176	0.000177	0.000156	CS pos: 19-20. Pr: 0.9773
XTI60635.1 cytochrome b562 _Acinetobacter baumannii_	SP	0.000402	0.998475	0.000566	0.000176	0.000187	0.000181	CS pos: 24-25. Pr: 0.9692
XTI61311.1 DUF6160 family protein _Acinetobacter baumannii_	SP	0.00029	0.999	0.000167	0.000175	0.00017	0.000157	CS pos: 18-19. Pr: 0.9782
XTI60609.1 hypothetical protein ACP860_03045 _Acinetobacter baumannii_	SP	0.000327	0.998946	0.000184	0.000175	0.000176	0.000156	CS pos: 21-22. Pr: 0.9775
XTI59659.1 DUF3015 family protein _Acinetobacter baumannii_	SP	0.000253	0.999099	0.00017	0.000175	0.000157	0.000146	CS pos: 20-21. Pr: 0.9720
XTI58911.1 fimbrial protein _Acinetobacter baumannii_	SP	0.000232	0.999066	0.000184	0.000175	0.000165	0.000153	CS pos: 20-21. Pr: 0.9558
XTI58492.1 outer membrane trimeric porin-like protein DcaP _Acinetobacter baumannii_	SP	0.00042	0.998774	0.000247	0.000175	0.000182	0.000151	CS pos: 19-20. Pr: 0.9722
XTI61217.1 putative pilus assembly protein FilE _Acinetobacter baumannii_	SP	0.00081	0.998459	0.000209	0.000174	0.000169	0.00016	CS pos: 30-31. Pr: 0.9750
XTI60516.1 DUF2147 domain-containing protein _Acinetobacter baumannii_	SP	0.00022	0.999123	0.000147	0.000174	0.000159	0.000145	CS pos: 19-20. Pr: 0.9706
XTI60290.1 hypothetical protein ACP860_01335 _Acinetobacter baumannii_	SP	0.000286	0.998918	0.000252	0.000174	0.000172	0.000152	CS pos: 21-22. Pr: 0.9771
XTI59892.1 MBL fold metallo-hydrolase _Acinetobacter baumannii_	SP	0.000272	0.99903	0.000185	0.000174	0.000168	0.000146	CS pos: 20-21. Pr: 0.9849
XTI62003.1 type I 3-dehydroquinate dehydratase _Acinetobacter baumannii_	SP	0.000252	0.999072	0.000178	0.000173	0.000154	0.000145	CS pos: 21-22. Pr: 0.9799
XTI61673.1 capsule assembly Wzi family protein _Acinetobacter baumannii_	SP	0.000308	0.999026	0.000177	0.000173	0.000161	0.000148	CS pos: 21-22. Pr: 0.9763
XTI61588.1 hypothetical protein ACP860_08380 _Acinetobacter baumannii_	SP	0.000496	0.998605	0.000361	0.000173	0.000166	0.000157	CS pos: 21-22. Pr: 0.9498
XTI60631.1 putative solute-binding protein _Acinetobacter baumannii_	SP	0.000267	0.999092	0.000169	0.000173	0.000157	0.000145	CS pos: 22-23. Pr: 0.9742
XTI60549.1 alpha_beta fold hydrolase _Acinetobacter baumannii_	SP	0.000326	0.99902	0.000193	0.000173	0.000152	0.000145	CS pos: 25-26. Pr: 0.9713
XTI61923.1 DUF4142 domain-containing protein _Acinetobacter baumannii_	SP	0.000242	0.999096	0.000165	0.000172	0.00016	0.00014	CS pos: 28-29. Pr: 0.9625
XTI60813.1 TonB-dependent copper receptor _Acinetobacter baumannii_	SP	0.000345	0.998797	0.00036	0.000172	0.00016	0.000141	CS pos: 26-27. Pr: 0.9730
XTI60520.1 transporter _Acinetobacter baumannii_	SP	0.000226	0.999118	0.000152	0.000172	0.000152	0.000141	CS pos: 21-22. Pr: 0.9754
XTI60354.1 DUF4179 domain-containing protein _Acinetobacter baumannii_	SP	0.000356	0.998902	0.000236	0.000172	0.000162	0.000148	CS pos: 24-25. Pr: 0.9768
XTI60242.1 putative multidrug efflux protein AdeT2 _Acinetobacter baumannii_	SP	0.000419	0.998802	0.000237	0.000172	0.000158	0.000152	CS pos: 19-20. Pr: 0.9622
XTI59560.1 OmpW_AlkL family protein _Acinetobacter baumannii_	SP	0.000286	0.999028	0.000174	0.000172	0.000161	0.000145	CS pos: 22-23. Pr: 0.9758
XTI58411.1 alpha_beta hydrolase _Acinetobacter baumannii_	SP	0.000275	0.999003	0.000218	0.000172	0.000164	0.000148	CS pos: 30-31. Pr: 0.9724
XTI61204.1 MlaA family lipoprotein _Acinetobacter baumannii_	SP	0.000497	0.998646	0.000331	0.000171	0.000166	0.000154	CS pos: 22-23. Pr: 0.9698
XTI61245.1 substrate-binding domain-containing protein _Acinetobacter baumannii_	SP	0.000306	0.998911	0.00027	0.00017	0.000162	0.000146	CS pos: 24-25. Pr: 0.9316
XTI60011.1 M13 family metallopeptidase _Acinetobacter baumannii_	SP	0.000288	0.998849	0.000345	0.00017	0.000163	0.000148	CS pos: 23-24. Pr: 0.9756
XTI60044.1 tetratricopeptide repeat protein _Acinetobacter baumannii_	SP	0.000258	0.999064	0.000168	0.000169	0.000167	0.00015	CS pos: 19-20. Pr: 0.9765
XTI59830.1 rhombotarget A _Acinetobacter baumannii_	SP	0.000257	0.99914	0.000151	0.000169	0.000151	0.000144	CS pos: 19-20. Pr: 0.9754
XTI59526.1 NirD_YgiW_YdeI family stress tolerance protein _Acinetobacter baumannii_	SP	0.000295	0.999068	0.00016	0.000169	0.000145	0.000135	CS pos: 28-29. Pr: 0.7476
XTI59242.1 OmpH family outer membrane protein _Acinetobacter baumannii_	SP	0.000293	0.999021	0.00016	0.000169	0.00016	0.000152	CS pos: 22-23. Pr: 0.9797
XTI58934.1 hypothetical protein ACP860_13055 _Acinetobacter baumannii_	SP	0.000359	0.998888	0.000248	0.000169	0.000172	0.000154	CS pos: 17-18. Pr: 0.9772
XTI58727.1 M3 family metallopeptidase _Acinetobacter baumannii_	SP	0.000577	0.998631	0.000273	0.000169	0.000159	0.000155	CS pos: 31-32. Pr: 0.9686
XTI58305.1 type-F conjugative transfer system protein TraW _plasmid_ _Acinetobacter baumannii_	SP	0.000432	0.998466	0.00057	0.000169	0.000166	0.000158	CS pos: 21-22. Pr: 0.9544
XTI61166.1 ComEA family DNA-binding protein _Acinetobacter baumannii_	SP	0.000725	0.998324	0.000423	0.000168	0.000164	0.000166	CS pos: 29-30. Pr: 0.9766
XTI59828.1 DUF3106 domain-containing protein _Acinetobacter baumannii_	SP	0.000453	0.998808	0.000214	0.000168	0.000164	0.000155	CS pos: 21-22. Pr: 0.9742
XTI58624.1 amino acid ABC transporter substrate-binding protein _Acinetobacter baumannii_	SP	0.000272	0.999097	0.00018	0.000168	0.000144	0.000131	CS pos: 26-27. Pr: 0.9702
XTI62052.1 type IV secretion system protein _plasmid_ _Acinetobacter baumannii_	SP	0.000244	0.99908	0.000173	0.000167	0.000161	0.000151	CS pos: 22-23. Pr: 0.9795
XTI60686.1 RcnB family protein _Acinetobacter baumannii_	SP	0.000217	0.999164	0.000161	0.000167	0.000154	0.00014	CS pos: 23-24. Pr: 0.9730
XTI60566.1 DUF885 domain-containing protein _Acinetobacter baumannii_	SP	0.00043	0.998616	0.000429	0.000167	0.00017	0.000158	CS pos: 23-24. Pr: 0.9689
XTI60010.1 DUF4850 domain-containing protein _Acinetobacter baumannii_	SP	0.000339	0.998898	0.00023	0.000167	0.000168	0.000162	CS pos: 21-22. Pr: 0.9761
XTI59829.1 CSLREA domain-containing protein _Acinetobacter baumannii_	SP	0.000537	0.998671	0.000275	0.000167	0.000164	0.000161	CS pos: 21-22. Pr: 0.9759
XTI61864.1 hypothetical protein ACP860_09850 _Acinetobacter baumannii_	SP	0.00028	0.998988	0.000222	0.000166	0.000161	0.000146	CS pos: 24-25. Pr: 0.9755
XTI58384.1 hypothetical protein ACP860_00265 _plasmid_ _Acinetobacter baumannii_	SP	0.000255	0.999049	0.000204	0.000166	0.000152	0.000152	CS pos: 22-23. Pr: 0.9734
XTI61640.1 aldose epimerase family protein _Acinetobacter baumannii_	SP	0.000232	0.999071	0.000184	0.000165	0.000162	0.000151	CS pos: 20-21. Pr: 0.9788
XTI58407.1 DUF2147 domain-containing protein _Acinetobacter baumannii_	SP	0.000318	0.999057	0.000151	0.000165	0.000155	0.000147	CS pos: 19-20. Pr: 0.9773
XTI58317.1 hypothetical protein ACP860_00390 _plasmid_ _Acinetobacter baumannii_	SP	0.000279	0.999067	0.000163	0.000165	0.000158	0.000137	CS pos: 19-20. Pr: 0.9747
XTI61587.1 hypothetical protein ACP860_08370 _Acinetobacter baumannii_	SP	0.000217	0.999126	0.000165	0.000164	0.000159	0.000148	CS pos: 18-19. Pr: 0.9811
XTI60682.1 sulfonate ABC transporter substrate-binding protein _Acinetobacter baumannii_	SP	0.000385	0.998919	0.0002	0.000164	0.000159	0.000144	CS pos: 35-36. Pr: 0.9654
XTI60533.1 DUF5991 domain-containing protein _Acinetobacter baumannii_	SP	0.000225	0.999156	0.000141	0.000164	0.000144	0.00014	CS pos: 20-21. Pr: 0.5865
XTI59326.1 hypothetical protein ACP860_15125 _Acinetobacter baumannii_	SP	0.000231	0.999126	0.000152	0.000164	0.000144	0.000145	CS pos: 18-19. Pr: 0.9806
XTI58849.1 hypothetical protein ACP860_12615 _Acinetobacter baumannii_	LIPO	0.251798	0.008486	0.738329	0.000164	0.000121	0.0011	CS pos: 15-16. Pr: 0.6532
XTI61791.1 extracellular solute-binding protein _Acinetobacter baumannii_	SP	0.000571	0.998709	0.00021	0.000163	0.000152	0.000156	CS pos: 23-24. Pr: 0.9698
XTI61683.1 hypothetical protein ACP860_08870 _Acinetobacter baumannii_	LIPO	0.000491	0.3693	0.62971	0.000163	0.000174	0.000156	CS pos: 15-16. Pr: 0.6043
XTI61528.1 hypothetical protein ACP860_08055 _Acinetobacter baumannii_	SP	0.000265	0.999093	0.000172	0.000163	0.000147	0.000138	CS pos: 22-23. Pr: 0.9780
XTI60277.1 S8 family serine peptidase _Acinetobacter baumannii_	SP	0.000221	0.999161	0.000153	0.000163	0.000146	0.000134	CS pos: 21-22. Pr: 0.9753
XTI59096.1 carbohydrate porin _Acinetobacter baumannii_	SP	0.000252	0.999053	0.000201	0.000163	0.000166	0.000154	CS pos: 22-23. Pr: 0.9764
XTI60630.1 putative solute-binding protein _Acinetobacter baumannii_	SP	0.000283	0.999076	0.000182	0.000162	0.000151	0.000141	CS pos: 19-20. Pr: 0.9799
XTI60105.1 zinc piracy TonB-dependent receptor ZnuD _Acinetobacter baumannii_	SP	0.000273	0.999045	0.000204	0.000162	0.000163	0.000146	CS pos: 22-23. Pr: 0.9776
XTI58878.1 molybdate ABC transporter substrate-binding protein _Acinetobacter baumannii_	SP	0.000326	0.998872	0.00031	0.000162	0.000162	0.000152	CS pos: 29-30. Pr: 0.9768
XTI59550.1 lytic murein transglycosylase B _Acinetobacter baumannii_	SP	0.000445	0.998753	0.000308	0.000161	0.000156	0.000147	CS pos: 28-29. Pr: 0.9675
XTI58924.1 virulence factor TspB C-terminal domain-related protein _Acinetobacter baumannii_	SP	0.000255	0.999118	0.000161	0.00016	0.000142	0.000134	CS pos: 28-29. Pr: 0.9724
XTI59662.1 L,D-transpeptidase family protein _Acinetobacter baumannii_	SP	0.000348	0.998882	0.000266	0.000159	0.000154	0.000144	CS pos: 21-22. Pr: 0.9793
XTI59260.1 hypothetical protein ACP860_14785 _Acinetobacter baumannii_	SP	0.000302	0.999044	0.00017	0.000159	0.000148	0.000132	CS pos: 22-23. Pr: 0.9732
XTI62071.1 TonB-dependent receptor ZnuD2 _plasmid_ _Acinetobacter baumannii_	SP	0.000365	0.998953	0.000206	0.000158	0.000163	0.000151	CS pos: 22-23. Pr: 0.9739
XTI62009.1 hypothetical protein ACP860_15160 _Acinetobacter baumannii_	SP	0.000265	0.999094	0.000147	0.000158	0.00015	0.000138	CS pos: 19-20. Pr: 0.9776
XTI60583.1 DUF523 domain-containing protein _Acinetobacter baumannii_	OTHER	0.932214	0.065485	0.001777	0.000158	9e-05	0.000282
XTI60428.1 tetratricopeptide repeat protein _Acinetobacter baumannii_	SP	0.000502	0.998765	0.000215	0.000158	0.000163	0.000158	CS pos: 21-22. Pr: 0.9742
XTI59551.1 septal ring lytic transglycosylase RlpA family protein _Acinetobacter baumannii_	SP	0.000229	0.999136	0.000166	0.000158	0.000141	0.000131	CS pos: 22-23. Pr: 0.9760
XTI59537.1 ABC transporter substrate-binding protein _Acinetobacter baumannii_	SP	0.000242	0.999163	0.00015	0.000158	0.000143	0.000131	CS pos: 25-26. Pr: 0.9792
XTI61710.1 hypothetical protein ACP860_09010 _Acinetobacter baumannii_	SP	0.000254	0.999059	0.000226	0.000157	0.000136	0.000127	CS pos: 17-18. Pr: 0.9721
XTI60009.1 DUF1176 domain-containing protein _Acinetobacter baumannii_	SP	0.000234	0.999083	0.000196	0.000157	0.000155	0.000147	CS pos: 19-20. Pr: 0.9795
XTI59907.1 hypothetical protein ACP860_18280 _Acinetobacter baumannii_	SP	0.000229	0.999164	0.000149	0.000157	0.000142	0.000139	CS pos: 20-21. Pr: 0.9782
XTI59425.1 hypothetical protein ACP860_15650 _Acinetobacter baumannii_	SP	0.000223	0.99913	0.00017	0.000157	0.00015	0.000135	CS pos: 24-25. Pr: 0.9765
XTI58507.1 SGNH_GDSL hydrolase family protein _Acinetobacter baumannii_	SP	0.00022	0.999188	0.000157	0.000157	0.000139	0.000128	CS pos: 20-21. Pr: 0.9817
XTI60278.1 hypothetical protein ACP860_01275 _Acinetobacter baumannii_	SP	0.000232	0.999154	0.00017	0.000156	0.000148	0.000131	CS pos: 21-22. Pr: 0.9490
XTI60146.1 YfiR family protein _Acinetobacter baumannii_	SP	0.000236	0.999152	0.000149	0.000156	0.000138	0.000128	CS pos: 24-25. Pr: 0.9785
XTI60275.1 hypothetical protein ACP860_01255 _Acinetobacter baumannii_	SP	0.00025	0.999113	0.000179	0.000155	0.000149	0.000133	CS pos: 21-22. Pr: 0.9783
XTI58794.1 YARHG domain-containing protein _Acinetobacter baumannii_	SP	0.0002	0.999152	0.000175	0.000155	0.000151	0.000136	CS pos: 22-23. Pr: 0.9784
XTI58664.1 phosphodiester glycosidase family protein _Acinetobacter baumannii_	SP	0.000203	0.999222	0.000139	0.000155	0.000134	0.00013	CS pos: 20-21. Pr: 0.9785
XTI61755.1 GDSL-type esterase_lipase family protein _Acinetobacter baumannii_	OTHER	0.694433	0.303542	0.001377	0.000154	0.000158	0.000361
XTI60915.1 lysozyme inhibitor LprI family protein _Acinetobacter baumannii_	SP	0.000239	0.999151	0.000173	0.000154	0.000141	0.00013	CS pos: 23-24. Pr: 0.9743
XTI59671.1 acinetobactin non-ribosomal peptide synthetase subunit BasD _Acinetobacter baumannii_	OTHER	0.7846	0.214423	0.000528	0.000154	0.000127	0.000186
XTI59598.1 GDSL-type esterase_lipase family protein _Acinetobacter baumannii_	OTHER	0.694433	0.303542	0.001377	0.000154	0.000158	0.000361
XTI59514.1 alpha_beta hydrolase _Acinetobacter baumannii_	SP	0.000318	0.999026	0.000208	0.000154	0.000138	0.000139	CS pos: 24-25. Pr: 0.9776
XTI59233.1 YcgJ family protein _Acinetobacter baumannii_	SP	0.000232	0.99916	0.000161	0.000154	0.000147	0.000131	CS pos: 24-25. Pr: 0.9758
XTI58662.1 YceI family protein _Acinetobacter baumannii_	SP	0.000206	0.999206	0.000141	0.000154	0.000137	0.000129	CS pos: 21-22. Pr: 0.9827
XTI62012.1 Csu fimbrial biogenesis protein CsuA _Acinetobacter baumannii_	SP	0.000306	0.999088	0.000156	0.000153	0.000141	0.000135	CS pos: 21-22. Pr: 0.9772
XTI61922.1 hypothetical protein ACP860_10150 _Acinetobacter baumannii_	SP	0.000281	0.999106	0.000167	0.000152	0.000137	0.000133	CS pos: 17-18. Pr: 0.9726
XTI61181.1 hypothetical protein ACP860_06180 _Acinetobacter baumannii_	SP	0.000276	0.999004	0.000246	0.000152	0.000152	0.00014	CS pos: 20-21. Pr: 0.9751
XTI60660.1 lytic murein transglycosylase _Acinetobacter baumannii_	SP	0.000231	0.999147	0.000151	0.000152	0.000137	0.000134	CS pos: 20-21. Pr: 0.9766
XTI59377.1 DUF2799 domain-containing protein _Acinetobacter baumannii_	LIPO	0.000295	0.341305	0.657966	0.00015	0.000143	0.000126	CS pos: 15-16. Pr: 0.6349
XTI60767.1 DUF1302 family protein _Acinetobacter baumannii_	SP	0.000325	0.999042	0.000184	0.000149	0.00014	0.000137	CS pos: 23-24. Pr: 0.9785
XTI58642.1 fimbrial protein _Acinetobacter baumannii_	SP	0.000383	0.998965	0.000226	0.000148	0.000138	0.000133	CS pos: 23-24. Pr: 0.9744
XTI58373.1 thermonuclease family protein _plasmid_ _Acinetobacter baumannii_	SP	0.000268	0.999088	0.00017	0.000148	0.000145	0.000133	CS pos: 22-23. Pr: 0.9757
XTI58304.1 conjugal transfer pilus assembly protein TraU _plasmid_ _Acinetobacter baumannii_	SP	0.000226	0.999159	0.000167	0.000148	0.000137	0.000131	CS pos: 19-20. Pr: 0.9822
XTI58301.1 conjugal transfer protein TraF _plasmid_ _Acinetobacter baumannii_	SP	0.000237	0.999103	0.000181	0.000148	0.000146	0.000133	CS pos: 21-22. Pr: 0.9784
XTI59456.1 Csu fimbrial biogenesis protein CsuB _Acinetobacter baumannii_	SP	0.000278	0.999118	0.000169	0.000147	0.000138	0.000138	CS pos: 20-21. Pr: 0.9791
XTI60923.1 hypothetical protein ACP860_04815 _Acinetobacter baumannii_	SP	0.00024	0.999149	0.000161	0.000146	0.000138	0.000128	CS pos: 23-24. Pr: 0.9785
XTI61593.1 hypothetical protein ACP860_08405 _Acinetobacter baumannii_	SP	0.000234	0.999218	0.00014	0.000144	0.000139	0.000133	CS pos: 21-22. Pr: 0.9764
XTI61383.1 hypothetical protein ACP860_07290 _Acinetobacter baumannii_	OTHER	0.983271	0.013653	0.002018	0.000144	6.3e-05	0.000859
XTI58356.1 hypothetical protein ACP860_00120 _plasmid_ _Acinetobacter baumannii_	OTHER	0.79323	0.206207	0.000184	0.000141	0.000105	0.000131
XTI61845.1 flavin-containing monooxygenase _Acinetobacter baumannii_	OTHER	0.98408	0.014744	0.000832	0.000138	4.9e-05	0.000159
XTI61586.1 hypothetical protein ACP860_08365 _Acinetobacter baumannii_	SP	0.000233	0.999221	0.000146	0.000137	0.000131	0.000128	CS pos: 19-20. Pr: 0.9778
XTI60939.1 DNA repair protein RecN _Acinetobacter baumannii_	OTHER	0.798667	0.200757	0.00021	0.000136	0.000102	0.000141
XTI61932.1 hypothetical protein ACP860_01270 _Acinetobacter baumannii_	OTHER	0.918076	0.081193	0.000366	0.000133	9.3e-05	0.000167
XTI61138.1 hypothetical protein ACP860_05955 _Acinetobacter baumannii_	OTHER	0.982275	0.013886	0.003471	0.000127	6.2e-05	0.000206
XTI60713.1 EpsG family protein _Acinetobacter baumannii_	OTHER	0.97496	0.023977	0.000558	0.000125	0.000103	0.000286
XTI59739.1 hypothetical protein ACP860_17370 _Acinetobacter baumannii_	OTHER	0.967319	0.020584	0.011625	0.000125	2.9e-05	0.000319
XTI59972.1 phosphatase PAP2 family protein _Acinetobacter baumannii_	OTHER	0.956818	0.041802	0.000429	0.000113	0.000105	0.000749
XTI58897.1 hypothetical protein ACP860_12860 _Acinetobacter baumannii_	OTHER	0.952827	0.006772	0.040123	0.000113	5.7e-05	0.000116
XTI61660.1 ABC transporter permease _Acinetobacter baumannii_	OTHER	0.872886	0.015426	0.002026	0.00011	6.4e-05	0.109506
XTI61844.1 hypothetical protein ACP860_09735 _Acinetobacter baumannii_	OTHER	0.893787	0.035281	0.067778	0.000109	7.7e-05	0.002982
XTI61662.1 monofunctional biosynthetic peptidoglycan transglycosylase _Acinetobacter baumannii_	OTHER	0.971213	0.025897	0.001398	0.000107	6.9e-05	0.00133
XTI58392.1 TolC family protein _Acinetobacter baumannii_	OTHER	0.922731	0.076806	0.000197	0.000104	6.7e-05	0.000119
XTI58995.1 hypothetical protein ACP860_13370 _Acinetobacter baumannii_	OTHER	0.515483	0.010725	0.462024	9.9e-05	6.8e-05	0.011609
XTI59574.1 S1C family serine protease _Acinetobacter baumannii_	OTHER	0.983048	0.012631	0.00349	9.8e-05	5.3e-05	0.000705
XTI58472.1 TIGR03364 family FAD-dependent oxidoreductase _Acinetobacter baumannii_	OTHER	0.969381	0.017408	0.013023	8.8e-05	3e-05	5.3e-05
XTI58389.1 LPS export ABC transporter periplasmic protein LptC _Acinetobacter baumannii_	OTHER	0.979437	0.019422	0.0008	8.6e-05	5e-05	0.000227
XTI58464.1 LysR family transcriptional regulator _Acinetobacter baumannii_	OTHER	0.942586	0.057017	0.000184	8.5e-05	5.9e-05	8.7e-05
XTI59652.1 xanthine dehydrogenase accessory protein XdhC _Acinetobacter baumannii_	OTHER	0.884262	0.115026	0.000432	8.1e-05	6.8e-05	0.000129
XTI58655.1 OXA-51 family carbapenem-hydrolyzing class D beta-lactamase OXA-65 _Acinetobacter baumannii_	LIPO	0.000226	0.187397	0.812144	8e-05	9.8e-05	8.2e-05	CS pos: 17-18. Pr: 0.7863
XTI60311.1 tRNA _guanosine_37_-N1_-methyltransferase TrmD _Acinetobacter baumannii_	OTHER	0.949018	0.050504	0.000269	7.9e-05	4.6e-05	9.9e-05
XTI59125.1 DUF6776 family protein _Acinetobacter baumannii_	OTHER	0.833005	0.032584	0.132895	7.7e-05	0.000595	0.000846
XTI60309.1 lipase secretion chaperone _Acinetobacter baumannii_	OTHER	0.525595	0.012283	0.461658	7.6e-05	5e-05	0.00035
XTI58485.1 3-hydroxyacyl-CoA dehydrogenase _Acinetobacter baumannii_	OTHER	0.96738	0.028186	0.004239	7.5e-05	4e-05	8.6e-05
XTI58973.1 flavin monoamine oxidase family protein _Acinetobacter baumannii_	OTHER	0.969766	0.007838	0.022247	7e-05	3.1e-05	6.2e-05
XTI62000.1 type 1 glutamine amidotransferase domain-containing protein _Acinetobacter baumannii_	OTHER	0.953854	0.045949	8.5e-05	6.4e-05	3.4e-05	4.6e-05
XTI61266.1 beta strand repeat-containing protein _Acinetobacter baumannii_	OTHER	0.972741	0.02699	0.000103	6.4e-05	4.3e-05	7.3e-05
XTI58774.1 bifunctional adenosylcobinamide kinase_adenosylcobinamide-phosphate guanylyltransferase _Acinetobacter baumannii_	OTHER	0.95641	0.043253	0.000181	6.4e-05	3.7e-05	5.6e-05
XTI61290.1 LysR family transcriptional regulator GigC _Acinetobacter baumannii_	OTHER	0.950678	0.049083	9.1e-05	6.2e-05	4.9e-05	6.8e-05
XTI59906.1 alkaline phosphatase D family protein _Acinetobacter baumannii_	TATLIPO	0	0	1.5e-05	6e-05	0.99992	0	CS pos: 29-30. Pr: 0.8374
XTI59303.1 multidrug efflux MFS transporter AmvA _Acinetobacter baumannii_	OTHER	0.963637	0.036088	0.000118	5.6e-05	4.6e-05	5.3e-05
XTI59295.1 YdcF family protein _Acinetobacter baumannii_	OTHER	0.495862	0.00485	0.490108	5.6e-05	2.7e-05	0.009106
XTI60097.1 sensor histidine kinase efflux regulator BaeS _Acinetobacter baumannii_	OTHER	0.757298	0.003618	0.005588	5.5e-05	2.5e-05	0.233425
XTI60431.1 aldo_keto reductase _Acinetobacter baumannii_	OTHER	0.921917	0.02188	0.055974	5.4e-05	4.7e-05	0.000122
XTI61347.1 GDYXXLXY domain-containing protein _Acinetobacter baumannii_	OTHER	0.962682	0.027861	0.009177	5e-05	3.9e-05	0.000215
XTI58375.1 hypothetical protein ACP860_00220 _plasmid_ _Acinetobacter baumannii_	OTHER	0.984772	0.010308	0.002789	5e-05	2.5e-05	0.002069
XTI59764.1 hypothetical protein ACP860_17495 _Acinetobacter baumannii_	OTHER	0.993015	0.006418	0.000115	4.7e-05	2.3e-05	0.000403
XTI58753.1 SurA N-terminal domain-containing protein _Acinetobacter baumannii_	OTHER	0.984601	0.01265	0.000611	4.7e-05	3.3e-05	0.002087
XTI61076.1 Sec-independent protein translocase protein TatB _Acinetobacter baumannii_	OTHER	0.961487	0.036911	0.000131	4.4e-05	4.1e-05	0.001395
XTI58785.1 HlyD family efflux transporter periplasmic adaptor subunit _Acinetobacter baumannii_	OTHER	0.957682	0.007154	0.034194	4.4e-05	2.6e-05	0.000925
XTI60747.1 D-amino acid dehydrogenase _Acinetobacter baumannii_	OTHER	0.985347	0.006429	0.008143	4.3e-05	1.3e-05	2.8e-05
XTI59409.1 ubiquinol oxidase subunit II _Acinetobacter baumannii_	LIPO	0.005834	0.011285	0.982691	4.3e-05	2.5e-05	0.000116	CS pos: 20-21. Pr: 0.9546
XTI60059.1 GspH_FimT family pseudopilin _Acinetobacter baumannii_	PILIN	0.085785	0.001928	0.000149	4e-05	1.5e-05	0.912075	CS pos: 6-7. Pr: 0.6569
XTI61790.1 LysM peptidoglycan-binding domain-containing protein _Acinetobacter baumannii_	LIPO	0.000284	0.006801	0.992905	3.7e-05	9e-06	3e-06	CS pos: 34-35. Pr: 0.9940
XTI60705.1 polysaccharide biosynthesis_export family protein _Acinetobacter baumannii_	LIPO	0.000226	0.093357	0.906311	3.6e-05	4.7e-05	4.4e-05	CS pos: 18-19. Pr: 0.8827
XTI58621.1 SfnB family sulfur acquisition oxidoreductase _Acinetobacter baumannii_	OTHER	0.993709	0.00599	0.000204	3.5e-05	1.6e-05	6.7e-05
XTI60206.1 flavin-containing monooxygenase _Acinetobacter baumannii_	OTHER	0.991448	0.003403	0.005087	3.3e-05	1e-05	2.1e-05
XTI60024.1 YbaN family protein _Acinetobacter baumannii_	OTHER	0.991305	0.006208	0.000334	3.3e-05	2.4e-05	0.002132
XTI60893.1 type II secretion system protein N _Acinetobacter baumannii_	OTHER	0.994195	0.00406	0.00015	3.2e-05	1.8e-05	0.001569
XTI60093.1 META domain-containing protein _Acinetobacter baumannii_	LIPO	0.000232	0.01721	0.982518	3.1e-05	9e-06	3e-06	CS pos: 33-34. Pr: 0.9834
XTI59638.1 hypothetical protein ACP860_16835 _Acinetobacter baumannii_	LIPO	0.000827	0.058189	0.940883	3e-05	4.5e-05	3e-05	CS pos: 28-29. Pr: 0.8943
XTI61283.1 NADH-quinone oxidoreductase subunit NuoI _Acinetobacter baumannii_	OTHER	0.988428	0.011312	0.000202	2.9e-05	1.6e-05	3.1e-05
XTI62028.1 lipoprotein-releasing ABC transporter permease subunit _Acinetobacter baumannii_	OTHER	0.865723	0.003624	0.000181	2.7e-05	1.3e-05	0.130455
XTI61718.1 hypothetical protein ACP860_09050 _Acinetobacter baumannii_	LIPO	0.000776	0.056893	0.942252	2.7e-05	3.9e-05	2.7e-05	CS pos: 28-29. Pr: 0.8979
XTI60818.1 lytic transglycosylase domain-containing protein _Acinetobacter baumannii_	LIPO	0.000972	0.322445	0.676569	2.7e-05	6e-06	2e-06	CS pos: 43-44. Pr: 0.9676
XTI59580.1 4-hydroxybenzoate octaprenyltransferase _Acinetobacter baumannii_	OTHER	0.994791	0.004573	0.000425	2.7e-05	2.1e-05	0.000146
XTI58577.1 taurine ABC transporter substrate-binding protein _Acinetobacter baumannii_	OTHER	0.992138	0.005484	0.001647	2.7e-05	1.6e-05	0.000705
XTI61038.1 hypothetical protein ACP860_05435 _Acinetobacter baumannii_	OTHER	0.991576	0.008318	5.7e-05	2.6e-05	1.8e-05	3.6e-05
XTI61032.1 hypothetical protein ACP860_05405 _Acinetobacter baumannii_	LIPO	0.000534	0.049083	0.950296	2.6e-05	4.1e-05	3e-05	CS pos: 21-22. Pr: 0.9337
XTI58306.1 signal peptidase I _plasmid_ _Acinetobacter baumannii_	OTHER	0.976749	0.004276	0.003642	2.5e-05	1.8e-05	0.015313
XTI60465.1 GGDEF domain-containing protein _Acinetobacter baumannii_	OTHER	0.753982	0.001818	0.001672	2.4e-05	1.1e-05	0.242511
XTI59752.1 glycosyltransferase family 2 protein _Acinetobacter baumannii_	OTHER	0.99073	0.009094	6.7e-05	2.3e-05	1.8e-05	0.000104
XTI59264.1 sulfurtransferase complex subunit TusD _Acinetobacter baumannii_	OTHER	0.986171	0.013773	3.5e-05	2.3e-05	1.2e-05	1.9e-05
XTI61159.1 GacS-like sensor histidine kinase _Acinetobacter baumannii_	OTHER	0.649202	0.002924	0.001591	2.1e-05	1.2e-05	0.346261
XTI60398.1 DNA_RNA non-specific endonuclease _Acinetobacter baumannii_	OTHER	0.996517	0.003369	2e-05	2.1e-05	1e-05	9.6e-05
XTI60656.1 low temperature requirement protein A _Acinetobacter baumannii_	OTHER	0.997916	0.001901	6.1e-05	2e-05	2e-05	6e-05
XTI60016.1 hypothetical protein ACP860_18860 _Acinetobacter baumannii_	OTHER	0.986946	0.012932	5.7e-05	2e-05	1.2e-05	2.4e-05
XTI61413.1 tape measure protein _Acinetobacter baumannii_	OTHER	0.998066	0.001848	5.4e-05	1.9e-05	6e-06	1.4e-05
XTI60695.1 hypothetical protein ACP860_03560 _Acinetobacter baumannii_	OTHER	0.999184	7.5e-05	0.000384	1.9e-05	1e-06	0.000332
XTI59973.1 two-component system sensor histidine kinase PmrB _Acinetobacter baumannii_	LIPO	0.278767	0.001307	0.711677	1.8e-05	1.9e-05	0.008217	CS pos: 21-22. Pr: 0.5495
XTI59230.1 hypothetical protein ACP860_14630 _Acinetobacter baumannii_	OTHER	0.995468	0.004304	0.000161	1.7e-05	1e-05	5.5e-05
XTI62038.1 acyltransferase family protein _Acinetobacter baumannii_	OTHER	0.991915	0.007949	8.3e-05	1.6e-05	1.1e-05	2.6e-05
XTI61915.1 pyrroline-5-carboxylate reductase family protein _Acinetobacter baumannii_	OTHER	0.994819	0.005079	5e-05	1.5e-05	1.1e-05	4.6e-05
XTI60782.1 OsmC family protein _Acinetobacter baumannii_	OTHER	0.997362	0.002581	3.4e-05	1.5e-05	5e-06	8e-06
XTI59916.1 carbamoyl-phosphate synthase large subunit _Acinetobacter baumannii_	OTHER	0.99413	0.005714	0.000141	1.5e-05	9e-06	1.6e-05
XTI59512.1 bifunctional prephenate dehydrogenase_3-phosphoshikimate 1-carboxyvinyltransferase _Acinetobacter baumannii_	OTHER	0.995741	0.004153	8e-05	1.5e-05	8e-06	1.7e-05
XTI59381.1 potassium-transporting ATPase subunit KdpC _Acinetobacter baumannii_	LIPO	0.005624	0.010095	0.984227	1.5e-05	3.5e-05	1.2e-05	CS pos: 29-30. Pr: 0.9482
XTI59322.1 hypothetical protein ACP860_15105 _Acinetobacter baumannii_	LIPO	5.7e-05	0.001294	0.998599	1.5e-05	1.6e-05	4e-06	CS pos: 20-21. Pr: 0.9750
XTI60147.1 diguanylate cyclase domain-containing protein _Acinetobacter baumannii_	OTHER	0.903516	0.002177	0.001137	1.3e-05	7e-06	0.09317
XTI58425.1 NAD_P__FAD-dependent oxidoreductase _Acinetobacter baumannii_	OTHER	0.993765	0.001857	0.004353	1.3e-05	5e-06	1.3e-05
XTI60668.1 hypothetical protein ACP860_03390 _Acinetobacter baumannii_	LIPO	8.3e-05	0.028689	0.971212	1.2e-05	1.6e-05	1.2e-05	CS pos: 18-19. Pr: 0.9515
XTI60439.1 cupin domain-containing protein _Acinetobacter baumannii_	OTHER	0.997814	0.00209	7.5e-05	1.2e-05	6e-06	4.5e-05
XTI59968.1 hypothetical protein ACP860_18605 _Acinetobacter baumannii_	OTHER	0.995967	0.002515	4.1e-05	1.2e-05	1e-05	0.001488
XTI59443.1 PqiC family protein _Acinetobacter baumannii_	LIPO	5.5e-05	0.001102	0.998875	1.2e-05	4e-06	1e-06	CS pos: 32-33. Pr: 0.9946
XTI59103.1 3-carboxy-cis,cis-muconate cycloisomerase _Acinetobacter baumannii_	OTHER	0.998292	0.001444	0.000148	1.2e-05	5e-06	0.00012
XTI58974.1 flavin-containing monooxygenase _Acinetobacter baumannii_	OTHER	0.99713	0.001511	0.001342	1.2e-05	3e-06	1.1e-05
XTI61273.1 sensor histidine kinase BfmS _Acinetobacter baumannii_	OTHER	0.832159	0.000959	0.001052	1e-05	5e-06	0.165842
XTI60318.1 PilW family protein _Acinetobacter baumannii_	PILIN	0.104649	0.000649	9.3e-05	1e-05	5e-06	0.894587	CS pos: 12-13. Pr: 0.6485
XTI58721.1 ExbD_TolR family protein _Acinetobacter baumannii_	OTHER	0.987084	0.012881	1.6e-05	9e-06	1e-05	2.6e-05
XTI58561.1 malonate decarboxylase subunit epsilon _Acinetobacter baumannii_	OTHER	0.999186	0.000793	2.7e-05	9e-06	5e-06	1.3e-05
XTI60421.1 IS4-like element ISAba1 family transposase _Acinetobacter baumannii_	OTHER	0.991756	0.008218	2.2e-05	8e-06	7e-06	1.8e-05
XTI60402.1 IS4-like element ISAba1 family transposase _Acinetobacter baumannii_	OTHER	0.991756	0.008218	2.2e-05	8e-06	7e-06	1.8e-05
XTI59656.1 IS4-like element ISAba1 family transposase _Acinetobacter baumannii_	OTHER	0.991756	0.008218	2.2e-05	8e-06	7e-06	1.8e-05
XTI59399.1 LLM class flavin-dependent oxidoreductase _Acinetobacter baumannii_	OTHER	0.998433	0.001533	2.2e-05	8e-06	3e-06	9e-06
XTI59390.1 acyl-CoA dehydrogenase family protein _Acinetobacter baumannii_	OTHER	0.998455	0.001463	5.5e-05	8e-06	4e-06	3e-05
XTI59150.1 IS4-like element ISAba1 family transposase _Acinetobacter baumannii_	OTHER	0.991756	0.008218	2.2e-05	8e-06	7e-06	1.8e-05
XTI59040.1 IS4-like element ISAba1 family transposase _Acinetobacter baumannii_	OTHER	0.991756	0.008218	2.2e-05	8e-06	7e-06	1.8e-05
XTI58806.1 IS4-like element ISAba1 family transposase _Acinetobacter baumannii_	OTHER	0.991756	0.008218	2.2e-05	8e-06	7e-06	1.8e-05
XTI58576.1 IS4-like element ISAba1 family transposase _Acinetobacter baumannii_	OTHER	0.991756	0.008218	2.2e-05	8e-06	7e-06	1.8e-05
XTI58362.1 IS4-like element ISAba1 family transposase _plasmid_ _Acinetobacter baumannii_	OTHER	0.991756	0.008218	2.2e-05	8e-06	7e-06	1.8e-05
XTI58360.1 IS4-like element ISAba1 family transposase _plasmid_ _Acinetobacter baumannii_	OTHER	0.991756	0.008218	2.2e-05	8e-06	7e-06	1.8e-05
XTI61486.1 hypothetical protein ACP860_07845 _Acinetobacter baumannii_	OTHER	0.999447	0.00049	5e-05	7e-06	5e-06	1.9e-05
XTI60716.1 sugar transferase _Acinetobacter baumannii_	OTHER	0.998928	0.001061	1.1e-05	7e-06	4e-06	2.3e-05
XTI60438.1 CoA-acylating methylmalonate-semialdehyde dehydrogenase _Acinetobacter baumannii_	OTHER	0.999477	0.000283	9.3e-05	7e-06	2e-06	0.000143
XTI60761.1 DUF4902 domain-containing protein _Acinetobacter baumannii_	OTHER	0.999142	0.000575	0.000205	6e-06	2e-06	9.2e-05
XTI61762.1 phage tail protein _Acinetobacter baumannii_	OTHER	0.998085	0.001937	8e-06	5e-06	2e-06	4e-06
XTI61373.1 hypothetical protein ACP860_07235 _Acinetobacter baumannii_	OTHER	0.999004	0.000584	1.8e-05	5e-06	2e-06	0.000388
XTI60643.1 membrane protein insertase YidC _Acinetobacter baumannii_	OTHER	0.99898	0.000912	9.6e-05	5e-06	3e-06	3e-05
XTI59927.1 DUF808 domain-containing protein _Acinetobacter baumannii_	OTHER	0.999341	0.00034	0.000175	5e-06	1e-06	0.000164
XTI59765.1 MFS transporter _Acinetobacter baumannii_	OTHER	0.997069	0.000509	0.000898	5e-06	2e-06	0.001539
XTI59591.1 phage tail protein _Acinetobacter baumannii_	OTHER	0.998085	0.001937	8e-06	5e-06	2e-06	4e-06
XTI59524.1 sensor histidine kinase _Acinetobacter baumannii_	OTHER	0.926119	0.000655	0.000344	5e-06	3e-06	0.072894
XTI61664.1 hypothetical protein ACP860_08770 _Acinetobacter baumannii_	OTHER	0.999754	3.5e-05	0.000163	4e-06	0	3.6e-05
XTI61649.1 hypothetical protein ACP860_08695 _Acinetobacter baumannii_	LIPO	1.7e-05	0.00188	0.998092	4e-06	4e-06	2e-06	CS pos: 18-19. Pr: 0.9818
XTI60984.1 type II secretion system major pseudopilin GspG _Acinetobacter baumannii_	OTHER	0.999322	0.000574	1.2e-05	4e-06	1e-06	8.4e-05
XTI59890.1 DUF4112 domain-containing protein _Acinetobacter baumannii_	OTHER	0.999288	0.000674	1.8e-05	4e-06	1e-06	3e-06
XTI58791.1 YidB family protein _Acinetobacter baumannii_	OTHER	0.995757	0.004244	7e-06	4e-06	2e-06	4e-06
XTI61548.1 hypothetical protein ACP860_08155 _Acinetobacter baumannii_	OTHER	0.999353	0.000666	1.8e-05	3e-06	1e-06	5e-06
XTI61271.1 hypothetical protein ACP860_06695 _Acinetobacter baumannii_	OTHER	0.999669	0.000303	2.7e-05	3e-06	1e-06	7e-06
XTI60738.1 DUF4844 domain-containing protein _Acinetobacter baumannii_	LIPO	1.1e-05	0.006748	0.993281	3e-06	4e-06	3e-06	CS pos: 17-18. Pr: 0.9792
XTI60657.1 UDP-N-acetylmuramate_L-alanyl-gamma-D-glutamyl-meso-diaminopimelate ligase _Acinetobacter baumannii_	OTHER	0.997798	0.002142	7.8e-05	3e-06	2e-06	4e-06
XTI60556.1 hypothetical protein ACP860_02775 _Acinetobacter baumannii_	OTHER	0.989248	0.000506	3.3e-05	3e-06	2e-06	0.010241
XTI60496.1 2-oxo acid dehydrogenase subunit E2 _Acinetobacter baumannii_	OTHER	0.999279	0.000658	5e-05	3e-06	2e-06	2.3e-05
XTI60393.1 hypothetical protein ACP860_01895 _Acinetobacter baumannii_	OTHER	0.998653	0.000938	0.000409	3e-06	2e-06	4e-06
XTI60319.1 type IV pilus modification protein PilV _Acinetobacter baumannii_	PILIN	0.08604	0.000461	5.9e-05	3e-06	1e-06	0.91344	CS pos: 13-14. Pr: 0.6319
XTI60123.1 hypothetical protein ACP860_19450 _Acinetobacter baumannii_	OTHER	0.999701	0.000295	8e-06	3e-06	2e-06	4e-06
XTI60120.1 sensor histidine kinase _Acinetobacter baumannii_	OTHER	0.999564	0.000349	6.1e-05	3e-06	1e-06	2.7e-05
XTI59713.1 alpha-keto acid decarboxylase family protein _Acinetobacter baumannii_	OTHER	0.999022	0.000897	9.3e-05	3e-06	1e-06	1.6e-05
XTI59108.1 cell division protein FtsB _Acinetobacter baumannii_	OTHER	0.995269	0.000608	0.00083	3e-06	2e-06	0.00332
XTI58788.1 ABC transporter permease _Acinetobacter baumannii_	OTHER	0.998531	0.001421	9e-06	3e-06	2e-06	4.5e-05
XTI58701.1 type II secretion system protein _Acinetobacter baumannii_	PILIN	0.068005	0.00028	3e-05	3e-06	1e-06	0.93167	CS pos: 12-13. Pr: 0.6735
XTI58459.1 hypothetical protein ACP860_10555 _Acinetobacter baumannii_	OTHER	0.999235	0.000453	0.000309	3e-06	1e-06	6e-06
XTI58339.1 hypothetical protein ACP860_00035 _plasmid_ _Acinetobacter baumannii_	OTHER	0.997794	0.00194	0.000272	3e-06	2e-06	4e-06
XTI62024.1 hypothetical protein ACP860_17565 _Acinetobacter baumannii_	OTHER	0.999904	5e-06	6.8e-05	2e-06	0	1.5e-05
XTI61944.1 fatty acid desaturase family protein _Acinetobacter baumannii_	OTHER	0.999745	0.00022	4.5e-05	2e-06	1e-06	1e-05
XTI61935.1 sulfonamide-resistant dihydropteroate synthase Sul2 _Acinetobacter baumannii_	OTHER	0.999225	0.000772	2.5e-05	2e-06	1e-06	2e-06
XTI61847.1 metal-dependent hydrolase _Acinetobacter baumannii_	OTHER	0.999452	0.000509	7e-06	2e-06	2e-06	2.5e-05
XTI61793.1 ABC transporter permease _Acinetobacter baumannii_	OTHER	0.998872	0.00105	3.8e-05	2e-06	1e-06	5.7e-05
XTI61631.1 aspartate dehydrogenase _Acinetobacter baumannii_	OTHER	0.998643	0.001385	2e-06	2e-06	1e-06	1e-06
XTI61253.1 flavin reductase _Acinetobacter baumannii_	OTHER	0.999141	0.000865	4e-06	2e-06	1e-06	1e-06
XTI61214.1 putative pilus system C39 family peptidase FilB _Acinetobacter baumannii_	OTHER	0.998776	0.001227	2.5e-05	2e-06	1e-06	2e-06
XTI61149.1 RidA family protein _Acinetobacter baumannii_	OTHER	0.999516	0.000491	1.3e-05	2e-06	1e-06	1e-05
XTI60951.1 transcription termination factor NusA _Acinetobacter baumannii_	OTHER	0.999736	0.000278	1.7e-05	2e-06	1e-06	1.5e-05
XTI60829.1 TIGR00730 family Rossman fold protein _Acinetobacter baumannii_	OTHER	0.999583	0.000465	6e-06	2e-06	1e-06	1e-06
XTI60642.1 membrane protein insertion efficiency factor YidD _Acinetobacter baumannii_	OTHER	0.999308	0.000707	2.2e-05	2e-06	1e-06	3e-06
XTI60586.1 bifunctional nicotinamidase_pyrazinamidase _Acinetobacter baumannii_	OTHER	0.999038	0.000988	8e-06	2e-06	1e-06	2e-06
XTI60531.1 YqiA_YcfP family alpha_beta fold hydrolase _Acinetobacter baumannii_	OTHER	0.999159	0.000834	1.9e-05	2e-06	1e-06	4e-06
XTI60342.1 PilN domain-containing protein _Acinetobacter baumannii_	OTHER	0.969572	0.000222	0.000162	2e-06	1e-06	0.030085
XTI59915.1 glutamine-hydrolyzing carbamoyl-phosphate synthase small subunit _Acinetobacter baumannii_	OTHER	0.998487	0.001545	4e-06	2e-06	1e-06	2e-06
XTI59566.1 carboxymuconolactone decarboxylase family protein _Acinetobacter baumannii_	OTHER	0.999797	0.000186	2e-05	2e-06	1e-06	1e-05
XTI59542.1 hypothetical protein ACP860_16320 _Acinetobacter baumannii_	OTHER	0.999856	5.7e-05	4.5e-05	2e-06	0	3.7e-05
XTI59364.1 GNAT family N-acetyltransferase _Acinetobacter baumannii_	OTHER	0.999847	0.000187	5e-06	2e-06	1e-06	2e-06
XTI59100.1 4-carboxymuconolactone decarboxylase _Acinetobacter baumannii_	OTHER	0.999556	0.000398	1.7e-05	2e-06	1e-06	1.9e-05
XTI58940.1 substrate-binding domain-containing protein _Acinetobacter baumannii_	OTHER	0.999223	0.000721	6.2e-05	2e-06	1e-06	3e-06
XTI58818.1 TenA family transcriptional regulator _Acinetobacter baumannii_	OTHER	0.999806	0.000181	1.3e-05	2e-06	1e-06	5e-06
XTI58696.1 tetraacyldisaccharide 4_-kinase _Acinetobacter baumannii_	OTHER	0.999253	0.000746	4e-06	2e-06	1e-06	2e-06
XTI58581.1 NCS1 family nucleobase_cation symporter-1 _Acinetobacter baumannii_	OTHER	0.999003	0.000945	6e-06	2e-06	1e-06	1.8e-05
XTI61986.1 hybrid sensor histidine kinase_response regulator _Acinetobacter baumannii_	OTHER	0.999887	0.000109	2e-06	1e-06	0	1e-06
XTI61879.1 KTSC domain-containing protein _Acinetobacter baumannii_	OTHER	0.999829	0.000177	8e-06	1e-06	1e-06	7e-06
XTI61805.1 barstar family protein _Acinetobacter baumannii_	OTHER	0.999826	0.000186	1e-05	1e-06	0	9e-06
XTI61778.1 FAD-dependent monooxygenase _Acinetobacter baumannii_	OTHER	0.99929	0.000699	2.9e-05	1e-06	0	1e-06
XTI61721.1 XRE family transcriptional regulator _Acinetobacter baumannii_	OTHER	0.999887	0.000103	3e-06	1e-06	0	4e-06
XTI61616.1 poly-beta-1,6-N-acetyl-D-glucosamine biosynthesis protein PgaD _Acinetobacter baumannii_	OTHER	0.999833	0.000157	2e-06	1e-06	0	1.4e-05
XTI61599.1 malate dehydrogenase _quinone_ _Acinetobacter baumannii_	OTHER	0.999891	0.000136	4e-06	1e-06	0	2e-06
XTI61260.1 darcynin family protein _Acinetobacter baumannii_	OTHER	0.999617	0.000403	2e-06	1e-06	0	1e-06
XTI61104.1 phosphatase PAP2 family protein _Acinetobacter baumannii_	OTHER	0.998883	0.000628	0.000409	1e-06	1e-06	3.8e-05
XTI61025.1 hypothetical protein ACP860_05370 _Acinetobacter baumannii_	OTHER	0.997332	0.002687	5e-06	1e-06	1e-06	2e-06
XTI61001.1 HopJ type III effector protein _Acinetobacter baumannii_	OTHER	0.999734	0.000285	1.1e-05	1e-06	1e-06	6e-06
XTI60983.1 type II secretion system inner membrane protein GspF _Acinetobacter baumannii_	OTHER	0.999851	0.000202	3e-06	1e-06	0	1e-06
XTI60974.1 hypothetical protein ACP860_05095 _Acinetobacter baumannii_	OTHER	0.999938	2.6e-05	2.6e-05	1e-06	0	8e-06
XTI60840.1 hypothetical protein ACP860_04355 _Acinetobacter baumannii_	OTHER	0.9996	8.2e-05	0.000313	1e-06	0	1.4e-05
XTI60812.1 DUF2946 family protein _Acinetobacter baumannii_	OTHER	0.999683	0.000346	3e-06	1e-06	1e-06	3e-06
XTI60725.1 FMN-dependent L-lactate dehydrogenase LldD _Acinetobacter baumannii_	OTHER	0.999585	0.000469	3e-06	1e-06	0	1e-06
XTI60710.1 acyltransferase _Acinetobacter baumannii_	OTHER	0.999768	0.000146	8.5e-05	1e-06	1e-06	2e-06
XTI60678.1 TetR_AcrR family transcriptional regulator _Acinetobacter baumannii_	OTHER	0.999522	0.000498	4e-06	1e-06	0	1e-06
XTI60351.1 cell division protein FtsL _Acinetobacter baumannii_	OTHER	0.998328	0.000165	3e-06	1e-06	1e-06	0.001535
XTI60292.1 ParA family protein _Acinetobacter baumannii_	OTHER	0.999515	0.000495	1.2e-05	1e-06	0	1e-06
XTI60265.1 putative DNA modification_repair radical SAM protein _Acinetobacter baumannii_	OTHER	0.999806	0.000205	6e-06	1e-06	1e-06	4e-06
XTI60192.1 nitroreductase family protein _Acinetobacter baumannii_	OTHER	0.999289	0.000703	1.7e-05	1e-06	1e-06	2e-06
XTI60098.1 hypothetical protein ACP860_19315 _Acinetobacter baumannii_	LIPO	2e-06	0.00135	0.9987	1e-06	1e-06	1e-06	CS pos: 22-23. Pr: 0.9863
XTI60081.1 bifunctional tetrahydrofolate synthase_dihydrofolate synthase _Acinetobacter baumannii_	OTHER	0.999929	9.4e-05	5e-06	1e-06	0	2e-06
XTI60080.1 SPOR domain-containing protein _Acinetobacter baumannii_	OTHER	0.999786	0.000205	2.5e-05	1e-06	1e-06	6e-06
XTI59990.1 PaaX family transcriptional regulator C-terminal domain-containing protein _Acinetobacter baumannii_	OTHER	0.999662	0.000354	2e-06	1e-06	1e-06	1e-06
XTI59956.1 hypothetical protein ACP860_18540 _Acinetobacter baumannii_	OTHER	0.999906	9.1e-05	4e-06	1e-06	0	1e-06
XTI59926.1 KPN_02809 family neutral zinc metallopeptidase _Acinetobacter baumannii_	OTHER	0.999876	0.00013	1e-06	1e-06	0	8e-06
XTI59910.1 ATP-dependent zinc metalloprotease FtsH _Acinetobacter baumannii_	OTHER	0.999785	0.000224	1.6e-05	1e-06	0	1.3e-05
XTI59904.1 class I SAM-dependent methyltransferase _Acinetobacter baumannii_	OTHER	0.999835	0.000169	2e-05	1e-06	0	1.4e-05
XTI59730.1 Mpo1-like protein _Acinetobacter baumannii_	OTHER	0.999843	0.000122	2.3e-05	1e-06	0	8e-06
XTI59721.1 fatty acid desaturase family protein _Acinetobacter baumannii_	OTHER	0.999866	0.000102	1.5e-05	1e-06	0	1.6e-05
XTI59633.1 XRE family transcriptional regulator _Acinetobacter baumannii_	OTHER	0.999857	0.000176	2e-06	1e-06	0	1e-06
XTI59576.1 superoxide dismutase _Acinetobacter baumannii_	OTHER	0.999638	0.000389	7e-06	1e-06	0	1e-06
XTI59520.1 penicillin-binding protein 1B _Acinetobacter baumannii_	OTHER	0.999858	0.00012	3e-06	1e-06	0	4.8e-05
XTI59482.1 DUF3336 domain-containing protein _Acinetobacter baumannii_	OTHER	0.99987	0.000171	2e-06	1e-06	0	1e-06
XTI59265.1 hypothetical protein ACP860_14810 _Acinetobacter baumannii_	OTHER	0.99846	0.001591	2e-06	1e-06	1e-06	1e-06
XTI59127.1 hypothetical protein ACP860_14065 _Acinetobacter baumannii_	LIPO	5e-06	3.9e-05	0.999989	1e-06	0	0	CS pos: 27-28. Pr: 0.9919
XTI59087.1 acyl-CoA dehydrogenase family protein _Acinetobacter baumannii_	OTHER	0.999763	0.000223	2.1e-05	1e-06	1e-06	1.6e-05
XTI58850.1 hypothetical protein ACP860_12620 _Acinetobacter baumannii_	OTHER	0.999917	9.2e-05	1.9e-05	1e-06	0	1.1e-05
XTI58841.1 ABC transporter substrate-binding protein _Acinetobacter baumannii_	LIPO	3e-06	2.1e-05	1	1e-06	0	0	CS pos: 26-27. Pr: 0.9967
XTI58770.1 PepSY-associated TM helix domain-containing protein _Acinetobacter baumannii_	OTHER	0.999217	0.00016	2.2e-05	1e-06	1e-06	0.000629
XTI58747.1 Fe-S cluster assembly scaffold IscU _Acinetobacter baumannii_	OTHER	0.999687	0.00036	6e-06	1e-06	1e-06	1e-06
XTI58738.1 Dyp-type peroxidase _Acinetobacter baumannii_	OTHER	0.999818	0.000211	7e-06	1e-06	0	1e-06
XTI58716.1 flavin-containing monooxygenase _Acinetobacter baumannii_	OTHER	0.999754	0.000261	2e-06	1e-06	0	1e-06
XTI58702.1 type II secretion system minor pseudopilin GspI _Acinetobacter baumannii_	PILIN	0.032686	1.4e-05	2.2e-05	1e-06	0	0.967254	CS pos: 5-6. Pr: 0.6868
XTI58685.1 class II fructose-bisphosphate aldolase _Acinetobacter baumannii_	OTHER	0.999746	0.000256	1.1e-05	1e-06	0	9e-06
XTI58534.1 cysteine ABC transporter substrate-binding protein _Acinetobacter baumannii_	LIPO	6e-06	0.000878	0.999176	1e-06	1e-06	0	CS pos: 24-25. Pr: 0.9878
XTI58511.1 hypothetical protein ACP860_10830 _Acinetobacter baumannii_	LIPO	2.3e-05	0.000459	0.999505	1e-06	2e-06	1e-06	CS pos: 20-21. Pr: 0.9822
XTI58463.1 carboxymuconolactone decarboxylase family protein _Acinetobacter baumannii_	OTHER	0.999876	0.000123	1.1e-05	1e-06	0	6e-06
XTI58335.1 hypothetical protein ACP860_00015 _plasmid_ _Acinetobacter baumannii_	OTHER	0.999344	0.000608	6.5e-05	1e-06	1e-06	3e-06
XTI58324.1 IS5 family transposase _plasmid_ _Acinetobacter baumannii_	OTHER	0.999832	0.000134	2.7e-05	1e-06	0	1.5e-05
XTI58333.1 hypothetical protein ACP860_00005 _plasmid_ _Acinetobacter baumannii_	OTHER	1	0	0	0	0	0
XTI62079.1 zinc-dependent alcohol dehydrogenase family protein _plasmid_ _Acinetobacter baumannii_	OTHER	1	1e-06	0	0	0	0
XTI62078.1 hypothetical protein ACP860_19745 _plasmid_ _Acinetobacter baumannii_	OTHER	1	0	0	0	0	0
XTI62077.1 hypothetical protein ACP860_19740 _plasmid_ _Acinetobacter baumannii_	OTHER	1	0	0	0	0	0
XTI62076.1 acetyltransferase _plasmid_ _Acinetobacter baumannii_	OTHER	1	0	0	0	0	0
XTI62075.1 hypothetical protein ACP860_19730 _plasmid_ _Acinetobacter baumannii_	OTHER	1	0	0	0	0	0
XTI62074.1 hypothetical protein ACP860_19725 _plasmid_ _Acinetobacter baumannii_	OTHER	1	0	0	0	0	0
XTI62073.1 BrnT family toxin _plasmid_ _Acinetobacter baumannii_	OTHER	1	0	0	0	0	0
XTI62072.1 BrnA antitoxin family protein _plasmid_ _Acinetobacter baumannii_	OTHER	1	1e-06	0	0	0	0
XTI62070.1 IS5-like element ISAba27 family transposase _plasmid_ _Acinetobacter baumannii_	OTHER	1	0	0	0	0	0
XTI62069.1 DIP1984 family protein _plasmid_ _Acinetobacter baumannii_	OTHER	1	0	0	0	0	0
XTI62068.1 hypothetical protein ACP860_19695 _plasmid_ _Acinetobacter baumannii_	OTHER	1	1e-06	0	0	0	0
XTI62067.1 plasmid replication DNA-binding protein _plasmid_ _Acinetobacter baumannii_	OTHER	1	0	0	0	0	0
XTI62066.1 replication initiation protein RepM _plasmid_ _Acinetobacter baumannii_	OTHER	1	0	0	0	0	0
XTI62065.1 hypothetical protein ACP860_19680 _plasmid_ _Acinetobacter baumannii_	OTHER	1	0	0	0	0	0
XTI62064.1 hypothetical protein ACP860_19675 _plasmid_ _Acinetobacter baumannii_	OTHER	1	0	0	0	0	0
XTI62063.1 hypothetical protein ACP860_19670 _plasmid_ _Acinetobacter baumannii_	OTHER	1	0	0	0	0	0
XTI62062.1 TetR_AcrR family transcriptional regulator _plasmid_ _Acinetobacter baumannii_	OTHER	1	0	0	0	0	0
XTI62061.1 IS5-like element ISAba27 family transposase _plasmid_ _Acinetobacter baumannii_	OTHER	1	0	0	0	0	0
XTI62060.1 SMR family transporter _plasmid_ _Acinetobacter baumannii_	OTHER	1	0	0	0	0	0
XTI62059.1 addiction module antidote protein _plasmid_ _Acinetobacter baumannii_	OTHER	1	1e-06	0	0	0	0
XTI62058.1 type II toxin-antitoxin system RelE_ParE family toxin _plasmid_ _Acinetobacter baumannii_	OTHER	1	0	0	0	0	0
XTI62057.1 hypothetical protein ACP860_19635 _plasmid_ _Acinetobacter baumannii_	OTHER	1	0	0	0	0	0
XTI62056.1 DUF6388 family protein _plasmid_ _Acinetobacter baumannii_	OTHER	1	0	0	0	0	0
XTI62055.1 plasmid replication DNA-binding protein _plasmid_ _Acinetobacter baumannii_	OTHER	1	0	0	0	0	0
XTI62054.1 hypothetical protein ACP860_19620 _plasmid_ _Acinetobacter baumannii_	OTHER	1	0	0	0	0	0
XTI62053.1 hypothetical protein ACP860_19615 _plasmid_ _Acinetobacter baumannii_	LIPO	0	0	1	0	0	0	CS pos: 19-20. Pr: 0.9960
XTI62051.1 hypothetical protein ACP860_19605 _plasmid_ _Acinetobacter baumannii_	OTHER	1	0	0	0	0	0
XTI62050.1 MobQ family relaxase _plasmid_ _Acinetobacter baumannii_	OTHER	1	2e-06	0	0	0	0
XTI62049.1 hypothetical protein ACP860_19575 _plasmid_ _Acinetobacter baumannii_	OTHER	1	0	0	0	0	0
XTI62048.1 type II toxin-antitoxin system YafQ family toxin _plasmid_ _Acinetobacter baumannii_	OTHER	1	0	0	0	0	0
XTI62047.1 type II toxin-antitoxin system RelB_DinJ family antitoxin _plasmid_ _Acinetobacter baumannii_	OTHER	1	0	0	0	0	0
XTI62046.1 GNAT family N-acetyltransferase _plasmid_ _Acinetobacter baumannii_	OTHER	1	1e-06	0	0	0	0
XTI62045.1 replication initiation protein _plasmid_ _Acinetobacter baumannii_	OTHER	1	0	0	0	0	0
XTI62044.1 mobilization protein _plasmid_ _Acinetobacter baumannii_	OTHER	1	0	0	0	0	0
XTI62043.1 hypothetical protein ACP860_07280 _Acinetobacter baumannii_	OTHER	1	0	0	0	0	0
XTI62042.1 hypothetical protein ACP860_01975 _Acinetobacter baumannii_	OTHER	1	0	0	0	0	0
XTI62041.1 hypothetical protein ACP860_19100 _Acinetobacter baumannii_	OTHER	1	2e-06	1e-06	0	0	0
XTI62040.1 hypothetical protein ACP860_17070 _Acinetobacter baumannii_	OTHER	1	4e-06	1e-06	0	0	1e-06
XTI62039.1 hypothetical protein ACP860_15835 _Acinetobacter baumannii_	OTHER	1	1.9e-05	1e-06	0	0	0
XTI62037.1 MBL fold metallo-hydrolase _Acinetobacter baumannii_	OTHER	1	0	0	0	0	0
XTI62035.1 hypothetical protein ACP860_18855 _Acinetobacter baumannii_	OTHER	1	2e-06	0	0	0	0
XTI62034.1 multidrug efflux RND transporter outer membrane channel subunit AdeK _Acinetobacter baumannii_	LIPO	0	7e-06	1	0	0	0	CS pos: 23-24. Pr: 0.9928
XTI62033.1 YbeD family protein _Acinetobacter baumannii_	OTHER	1	0	0	0	0	0
XTI62032.1 2-oxoglutarate dehydrogenase E1 component _Acinetobacter baumannii_	OTHER	1	0	0	0	0	0
XTI62031.1 glycerophosphodiester phosphodiesterase _Acinetobacter baumannii_	LIPO	0	0	1	0	0	0	CS pos: 16-17. Pr: 0.9965
XTI62030.1 hypothetical protein ACP860_18110 _Acinetobacter baumannii_	OTHER	0.999997	0	0	0	0	0
XTI62029.1 site-specific tyrosine recombinase_integron integrase _Acinetobacter baumannii_	OTHER	1	0	0	0	0	0
XTI62027.1 signal peptide peptidase SppA _Acinetobacter baumannii_	OTHER	0.999961	2.5e-05	0	0	0	0
XTI62026.1 RNA polymerase sigma factor _Acinetobacter baumannii_	OTHER	1	0	0	0	0	0
XTI62025.1 GTPase Era _Acinetobacter baumannii_	OTHER	1	0	0	0	0	0
XTI62023.1 acinetobactin non-ribosomal peptide synthetase subunit BasB _Acinetobacter baumannii_	OTHER	1	0	0	0	0	0
XTI62022.1 ferric acinetobactin ABC transporter permease subunit BauD _Acinetobacter baumannii_	OTHER	1	0	0	0	0	0
XTI62021.1 anthranilate phosphoribosyltransferase _Acinetobacter baumannii_	OTHER	1	0	0	0	0	0
XTI62020.1 hypothetical protein ACP860_16795 _Acinetobacter baumannii_	OTHER	1	0	0	0	0	0
XTI62019.1 hypothetical protein ACP860_16630 _Acinetobacter baumannii_	OTHER	1	0	0	0	0	0
XTI62018.1 hypothetical protein ACP860_16335 _Acinetobacter baumannii_	OTHER	1	0	0	0	0	0
XTI62017.1 PLP-dependent aminotransferase family protein _Acinetobacter baumannii_	OTHER	1	0	0	0	0	0
XTI62016.1 tRNA _N6-threonylcarbamoyladenosine_37_-N6_-methyltransferase TrmO _Acinetobacter baumannii_	OTHER	1	0	0	0	0	0
XTI62014.1 protein kinase domain-containing protein _Acinetobacter baumannii_	OTHER	1	0	0	0	0	0
XTI62013.1 acyl-CoA dehydrogenase _Acinetobacter baumannii_	OTHER	1	0	0	0	0	0
XTI62011.1 bifunctional aconitate hydratase 2_2-methylisocitrate dehydratase _Acinetobacter baumannii_	OTHER	1	0	0	0	0	0
XTI62010.1 ion transporter _Acinetobacter baumannii_	OTHER	0.999993	3.5e-05	0	0	0	0
XTI62008.1 chlorhexidine efflux PACE transporter AceI _Acinetobacter baumannii_	OTHER	1	0	0	0	0	0
XTI62007.1 PLP-dependent aminotransferase family protein _Acinetobacter baumannii_	OTHER	1	0	0	0	0	0
XTI62006.1 hypothetical protein ACP860_14250 _Acinetobacter baumannii_	OTHER	1	0	0	0	0	0
XTI62005.1 cyd operon YbgE family protein _Acinetobacter baumannii_	OTHER	1	1e-06	0	0	0	0
XTI62004.1 adenosine kinase _Acinetobacter baumannii_	OTHER	1	2e-06	0	0	0	0
XTI62002.1 MarR family winged helix-turn-helix transcriptional regulator _Acinetobacter baumannii_	OTHER	1	0	0	0	0	0
XTI62001.1 acyl-CoA dehydrogenase family protein _Acinetobacter baumannii_	OTHER	1	0	0	0	0	0
XTI61999.1 p-hydroxyphenylacetate 3-hydroxylase reductase component _Acinetobacter baumannii_	OTHER	1	1e-06	0	0	0	0
XTI61998.1 hypothetical protein ACP860_13405 _Acinetobacter baumannii_	OTHER	1	0	0	0	0	0
XTI61997.1 thiazole synthase _Acinetobacter baumannii_	OTHER	1	1e-06	0	0	0	0
XTI61995.1 3-deoxy-7-phosphoheptulonate synthase _Acinetobacter baumannii_	OTHER	1	3e-06	0	0	0	0
XTI61994.1 2_-5_ RNA ligase family protein _Acinetobacter baumannii_	OTHER	1	0	0	0	0	0
XTI61993.1 acyl-CoA dehydrogenase family protein _Acinetobacter baumannii_	OTHER	1	0	0	0	0	0
XTI61992.1 SOS response-associated peptidase family protein _Acinetobacter baumannii_	OTHER	1	6e-06	0	0	0	0
XTI61990.1 TetR_AcrR family transcriptional regulator _Acinetobacter baumannii_	OTHER	1	0	0	0	0	0
XTI61989.1 SIR2 family NAD-dependent protein deacylase _Acinetobacter baumannii_	OTHER	1	0	0	0	0	0
XTI61988.1 AzlC family ABC transporter permease _Acinetobacter baumannii_	OTHER	1	0	0	0	0	0
XTI61987.1 succinyldiaminopimelate transaminase _Acinetobacter baumannii_	OTHER	1	0	0	0	0	0
XTI61984.1 IclR family transcriptional regulator _Acinetobacter baumannii_	OTHER	1	0	0	0	0	0
XTI61983.1 2-aminoethylphosphonate--pyruvate transaminase _Acinetobacter baumannii_	OTHER	1	0	0	0	0	0
XTI61982.1 TetR_AcrR family transcriptional regulator _Acinetobacter baumannii_	OTHER	1	0	0	0	0	0
XTI61981.1 GNAT family N-acetyltransferase _Acinetobacter baumannii_	OTHER	1	2.6e-05	0	0	0	0
XTI61980.1 alanine--tRNA ligase _Acinetobacter baumannii_	OTHER	1	0	0	0	0	0
XTI61979.1 5-dehydro-4-deoxyglucarate dehydratase _Acinetobacter baumannii_	OTHER	1	0	0	0	0	0
XTI61978.1 TetR_AcrR family transcriptional regulator _Acinetobacter baumannii_	OTHER	1	0	0	0	0	0
XTI61977.1 ABC transporter ATP-binding protein _Acinetobacter baumannii_	OTHER	1	0	0	0	0	0
XTI61976.1 YraN family protein _Acinetobacter baumannii_	OTHER	1	1e-06	0	0	0	0
XTI61975.1 LysE_ArgO family amino acid transporter _Acinetobacter baumannii_	OTHER	0.999991	0	0	0	0	0
XTI61974.1 hypothetical protein ACP860_09235 _Acinetobacter baumannii_	OTHER	1	0	0	0	0	0
XTI61973.1 GNAT family N-acetyltransferase _Acinetobacter baumannii_	OTHER	1	0	0	0	0	0
XTI61972.1 hypothetical protein ACP860_08820 _Acinetobacter baumannii_	OTHER	0.999913	2.7e-05	6.2e-05	0	0	1e-06
XTI61971.1 transketolase _Acinetobacter baumannii_	OTHER	1	5e-06	0	0	0	0
XTI61970.1 LysR substrate-binding domain-containing protein _Acinetobacter baumannii_	OTHER	1	0	0	0	0	0
XTI61969.1 hypothetical protein ACP860_08270 _Acinetobacter baumannii_	OTHER	1	0	0	0	0	0
XTI61968.1 thioesterase family protein _Acinetobacter baumannii_	OTHER	1	0	0	0	0	0
XTI61967.1 porphobilinogen synthase _Acinetobacter baumannii_	OTHER	1	0	0	0	0	0
XTI61966.1 OsmC family protein _Acinetobacter baumannii_	OTHER	1	0	0	0	0	0
XTI61965.1 type IV pilus twitching motility protein PilT _Acinetobacter baumannii_	OTHER	1	0	0	0	0	0
XTI61964.1 MFS transporter _Acinetobacter baumannii_	OTHER	1	4e-06	0	0	0	0
XTI61963.1 methionine--tRNA ligase _Acinetobacter baumannii_	OTHER	1	3e-06	0	0	0	0
XTI61962.1 NADH-quinone oxidoreductase subunit J _Acinetobacter baumannii_	OTHER	1	0	0	0	0	0
XTI61961.1 gamma carbonic anhydrase family protein _Acinetobacter baumannii_	OTHER	1	4e-06	0	0	0	0
XTI61960.1 pyrroline-5-carboxylate reductase _Acinetobacter baumannii_	OTHER	1	0	0	0	0	0
XTI61959.1 hypothetical protein ACP860_06185 _Acinetobacter baumannii_	OTHER	1	0	0	0	0	0
XTI61958.1 translation initiation factor IF-3 _Acinetobacter baumannii_	OTHER	1	0	0	0	0	0
XTI61957.1 glycosyltransferase family 4 protein _Acinetobacter baumannii_	OTHER	1	1.5e-05	1e-06	0	0	0
XTI61956.1 NRDE family protein _Acinetobacter baumannii_	OTHER	1	1e-06	0	0	0	0
XTI61955.1 DUF6586 family protein _Acinetobacter baumannii_	OTHER	1	1e-06	0	0	0	0
XTI61954.1 ASCH domain-containing protein _Acinetobacter baumannii_	OTHER	1	0	0	0	0	0
XTI61952.1 CDP-diacylglycerol--glycerol-3-phosphate 3-phosphatidyltransferase _Acinetobacter baumannii_	OTHER	1	0	0	0	0	0
XTI61951.1 excinuclease ABC subunit UvrC _Acinetobacter baumannii_	OTHER	1	0	0	0	0	0
XTI61949.1 FeoA family protein _Acinetobacter baumannii_	OTHER	1	0	0	0	0	0
XTI61948.1 DNA-processing protein DprA _Acinetobacter baumannii_	OTHER	1	3e-06	0	0	0	0
XTI61947.1 DUF445 domain-containing protein _Acinetobacter baumannii_	OTHER	1	0	0	0	0	0
XTI61946.1 acyl-CoA dehydrogenase _Acinetobacter baumannii_	OTHER	1	0	0	0	0	0
XTI61945.1 lipopolysaccharide biosynthesis protein _Acinetobacter baumannii_	OTHER	1	0	0	0	0	0
XTI61943.1 DMT family protein _Acinetobacter baumannii_	OTHER	0.999993	0	0	0	0	0
XTI61942.1 lipoprotein-34 precursor _NlpB_ _Acinetobacter baumannii_	LIPO	0	0	1	0	0	0	CS pos: 18-19. Pr: 0.9956
XTI61941.1 sulfurtransferase _Acinetobacter baumannii_	OTHER	1	0	0	0	0	0
XTI61940.1 2-oxo-4-hydroxy-4-carboxy-5-ureidoimidazoline decarboxylase _Acinetobacter baumannii_	OTHER	1	0	0	0	0	0
XTI61939.1 hypothetical protein ACP860_02105 _Acinetobacter baumannii_	OTHER	1	8e-06	3e-06	0	0	0
XTI61938.1 aminoglycoside O-phosphotransferase APH_3___-Ib _Acinetobacter baumannii_	OTHER	1	0	0	0	0	0
XTI61937.1 AAA family ATPase _Acinetobacter baumannii_	OTHER	1	0	0	0	0	0
XTI61936.1 helix-turn-helix domain-containing protein _Acinetobacter baumannii_	OTHER	0.999991	0	0	0	0	0
XTI61934.1 hypothetical protein ACP860_01805 _Acinetobacter baumannii_	OTHER	0.999987	1e-06	5e-06	0	0	1e-06
XTI61931.1 inositol monophosphatase family protein _Acinetobacter baumannii_	OTHER	1	0	0	0	0	0
XTI61930.1 ComF family protein _Acinetobacter baumannii_	OTHER	1	5.1e-05	0	0	0	0
XTI61929.1 dicarboxylate_amino acid_cation symporter _Acinetobacter baumannii_	OTHER	1	0	0	0	0	0
XTI61928.1 preprotein translocase subunit SecY _Acinetobacter baumannii_	OTHER	1	1e-06	0	0	0	0
XTI61927.1 NAD_P_H_quinone oxidoreductase _Acinetobacter baumannii_	OTHER	1	0	0	0	0	0
XTI61926.1 acyl-CoA dehydrogenase family protein _Acinetobacter baumannii_	OTHER	1	0	0	0	0	0
XTI61925.1 cysteine--tRNA ligase _Acinetobacter baumannii_	OTHER	1	0	0	0	0	0
XTI61924.1 hypothetical protein ACP860_10165 _Acinetobacter baumannii_	OTHER	1	4e-06	0	0	0	0
XTI61921.1 winged helix-turn-helix transcriptional regulator _Acinetobacter baumannii_	OTHER	1	0	0	0	0	0
XTI61920.1 MFS transporter _Acinetobacter baumannii_	OTHER	1	5e-06	0	0	0	0
XTI61919.1 minor capsid protein _Acinetobacter baumannii_	OTHER	1	0	0	0	0	0
XTI61918.1 hypothetical protein ACP860_10130 _Acinetobacter baumannii_	OTHER	1	0	0	0	0	0
XTI61917.1 hypothetical protein ACP860_10125 _Acinetobacter baumannii_	OTHER	1	0	0	0	0	0
XTI61916.1 hypothetical protein ACP860_10120 _Acinetobacter baumannii_	OTHER	0.999998	0	0	0	0	0
XTI61914.1 hypothetical protein ACP860_10110 _Acinetobacter baumannii_	OTHER	1	0	0	0	0	0
XTI61913.1 cold-shock protein _Acinetobacter baumannii_	OTHER	1	0	0	0	0	0
XTI61912.1 LysE family translocator _Acinetobacter baumannii_	OTHER	1	0	0	0	0	0
XTI61911.1 glycoside hydrolase family 108 protein _Acinetobacter baumannii_	OTHER	1	0	0	0	0	0
XTI61910.1 hypothetical protein ACP860_10090 _Acinetobacter baumannii_	OTHER	0.999963	0	0	0	0	0
XTI61909.1 XRE family transcriptional regulator _Acinetobacter baumannii_	OTHER	1	3e-06	0	0	0	0
XTI61908.1 transposase _Acinetobacter baumannii_	OTHER	1	1e-06	0	0	0	0
XTI61907.1 exodeoxyribonuclease VII large subunit _Acinetobacter baumannii_	OTHER	1	0	0	0	0	0
XTI61906.1 exodeoxyribonuclease VII small subunit _Acinetobacter baumannii_	OTHER	1	0	0	0	0	0
XTI61905.1 hypothetical protein ACP860_10060 _Acinetobacter baumannii_	OTHER	1	0	0	0	0	0
XTI61904.1 LysE family translocator _Acinetobacter baumannii_	OTHER	1	0	0	0	0	0
XTI61903.1 hypothetical protein ACP860_10050 _Acinetobacter baumannii_	OTHER	1	0	0	0	0	0
XTI61902.1 four-helix bundle copper-binding protein _Acinetobacter baumannii_	OTHER	1	0	0	0	0	0
XTI61901.1 GFA family protein _Acinetobacter baumannii_	OTHER	1	0	0	0	0	0
XTI61900.1 Cu_I_-responsive transcriptional regulator _Acinetobacter baumannii_	OTHER	1	0	0	0	0	0
XTI61899.1 heavy metal translocating P-type ATPase _Acinetobacter baumannii_	OTHER	1	0	0	0	0	0
XTI61898.1 heavy-metal-associated domain-containing protein _Acinetobacter baumannii_	OTHER	1	0	0	0	0	0
XTI61897.1 phenol degradation transcriptional regulator MobR _Acinetobacter baumannii_	OTHER	1	0	0	0	0	0
XTI61896.1 phenol hydroxylase subunit _Acinetobacter baumannii_	OTHER	1	0	0	0	0	0
XTI61895.1 aromatic_alkene monooxygenase hydroxylase subunit beta _Acinetobacter baumannii_	OTHER	1	0	0	0	0	0
XTI61894.1 MmoB_DmpM family protein _Acinetobacter baumannii_	OTHER	1	9e-06	0	0	0	0
XTI61893.1 aromatic_alkene_methane monooxygenase hydroxylase_oxygenase subunit alpha _Acinetobacter baumannii_	OTHER	1	0	0	0	0	0
XTI61892.1 phenol hydroxylase subunit P4 _Acinetobacter baumannii_	OTHER	1	0	0	0	0	0
XTI61891.1 NADH_ubiquinone reductase _Na___-transporting_ subunit F _Acinetobacter baumannii_	OTHER	1	0	0	0	0	0
XTI61889.1 LysR substrate-binding domain-containing protein _Acinetobacter baumannii_	OTHER	1	0	0	0	0	0
XTI61888.1 benzoate 1,2-dioxygenase large subunit _Acinetobacter baumannii_	OTHER	1	0	0	0	0	0
XTI61887.1 benzoate 1,2-dioxygenase electron transfer component BenC _Acinetobacter baumannii_	OTHER	1	0	0	0	0	0
XTI61886.1 1,6-dihydroxycyclohexa-2,4-diene-1-carboxylate dehydrogenase _Acinetobacter baumannii_	OTHER	1	0	0	0	0	0
XTI61885.1 benzoate_H___ symporter BenE _Acinetobacter baumannii_	OTHER	1	0	0	0	0	0
XTI61884.1 aromatic acid_H_ symport family MFS transporter _Acinetobacter baumannii_	OTHER	1	1e-06	0	0	0	0
XTI61882.1 beta-ketoacyl-ACP synthase III _Acinetobacter baumannii_	OTHER	1	1e-06	0	0	0	0
XTI61881.1 ATP-dependent RNA helicase HrpA _Acinetobacter baumannii_	OTHER	1	0	0	0	0	0
XTI61880.1 alkyl hydroperoxide reductase subunit C _Acinetobacter baumannii_	OTHER	1	1e-06	0	0	0	0
XTI61878.1 O-methyltransferase _Acinetobacter baumannii_	OTHER	1	0	0	0	0	0
XTI61877.1 DUF1653 domain-containing protein _Acinetobacter baumannii_	OTHER	1	0	0	0	0	0
XTI61876.1 alkyl hydroperoxide reductase subunit F _Acinetobacter baumannii_	OTHER	1	0	0	0	0	0
XTI61875.1 hypothetical protein ACP860_09905 _Acinetobacter baumannii_	LIPO	0	0	1	0	0	0	CS pos: 18-19. Pr: 0.9967
XTI61874.1 glutathione binding-like protein _Acinetobacter baumannii_	OTHER	1	2.1e-05	1e-06	0	0	0
XTI61872.1 tRNA _guanosine_46_-N7_-methyltransferase TrmB _Acinetobacter baumannii_	OTHER	1	0	0	0	0	0
XTI61871.1 glutathione S-transferase family protein _Acinetobacter baumannii_	OTHER	1	1e-06	0	0	0	0
XTI61870.1 Rossmann-like and DUF2520 domain-containing protein _Acinetobacter baumannii_	OTHER	1	0	0	0	0	0
XTI61869.1 OmpA family protein _Acinetobacter baumannii_	OTHER	1	0	0	0	0	0
XTI61868.1 dihydroorotase _Acinetobacter baumannii_	OTHER	1	0	0	0	0	0
XTI61867.1 aspartate carbamoyltransferase catalytic subunit _Acinetobacter baumannii_	OTHER	1	1e-06	0	0	0	0
XTI61866.1 hypothetical protein ACP860_09860 _Acinetobacter baumannii_	OTHER	1	0	0	0	0	0
XTI61865.1 bifunctional 23S rRNA _guanine_2069_-N_7__-methyltransferase RlmK_23S rRNA _guanine_2445_-N_2__-methyltransferase RlmL _Acinetobacter baumannii_	OTHER	1	2e-06	0	0	0	0
XTI61863.1 CinA family protein _Acinetobacter baumannii_	OTHER	1	0	0	0	0	0
XTI61862.1 ATP-dependent chaperone ClpB _Acinetobacter baumannii_	OTHER	1	0	0	0	0	0
XTI61860.1 GNAT family N-acetyltransferase _Acinetobacter baumannii_	OTHER	1	0	0	0	0	0
XTI61859.1 OsmC family protein _Acinetobacter baumannii_	OTHER	1	0	0	0	0	0
XTI61858.1 cAMP-activated global transcriptional regulator CRP _Acinetobacter baumannii_	OTHER	1	0	0	0	0	0
XTI61857.1 NADP_H_-dependent aldo-keto reductase _Acinetobacter baumannii_	OTHER	1	2e-06	0	0	0	0
XTI61856.1 M48 family metallopeptidase _Acinetobacter baumannii_	LIPO	0	0	1	0	0	0	CS pos: 19-20. Pr: 0.9972
XTI61855.1 hypothetical protein ACP860_09800 _Acinetobacter baumannii_	OTHER	1	0	0	0	0	0
XTI61854.1 adenylosuccinate synthase _Acinetobacter baumannii_	OTHER	1	0	0	0	0	0
XTI61853.1 ATP phosphoribosyltransferase regulatory subunit _Acinetobacter baumannii_	OTHER	1	0	0	0	0	0
XTI61852.1 type I glyceraldehyde-3-phosphate dehydrogenase _Acinetobacter baumannii_	OTHER	1	0	0	0	0	0
XTI61851.1 aspartate kinase _Acinetobacter baumannii_	OTHER	1	0	0	0	0	0
XTI61850.1 IS6-like element IS26 family transposase _Acinetobacter baumannii_	OTHER	1	0	0	0	0	0
XTI61849.1 TetR_AcrR family transcriptional regulator _Acinetobacter baumannii_	OTHER	1	0	0	0	0	0
XTI61848.1 pirin family protein _Acinetobacter baumannii_	OTHER	1	0	0	0	0	0
XTI61846.1 SDR family NAD_P_-dependent oxidoreductase _Acinetobacter baumannii_	OTHER	1	0	0	0	0	0
XTI61843.1 NCS2 family permease _Acinetobacter baumannii_	OTHER	1	2e-06	0	0	0	0
XTI61842.1 adenosine deaminase _Acinetobacter baumannii_	OTHER	1	0	0	0	0	0
XTI61841.1 cytochrome b _Acinetobacter baumannii_	OTHER	1	0	0	0	0	0
XTI61840.1 hypothetical protein ACP860_09715 _Acinetobacter baumannii_	LIPO	0	1e-06	1	0	0	0	CS pos: 17-18. Pr: 0.9966
XTI61839.1 ribonuclease HII _Acinetobacter baumannii_	OTHER	1	0	0	0	0	0
XTI61838.1 carbon storage regulator CsrA _Acinetobacter baumannii_	OTHER	1	0	0	0	0	0
XTI61837.1 IS6-like element IS26 family transposase _Acinetobacter baumannii_	OTHER	1	0	0	0	0	0
XTI61836.1 FadR_GntR family transcriptional regulator _Acinetobacter baumannii_	OTHER	1	0	0	0	0	0
XTI61835.1 aldehyde dehydrogenase _NADP____ _Acinetobacter baumannii_	OTHER	1	0	0	0	0	0
XTI61834.1 glucarate dehydratase _Acinetobacter baumannii_	OTHER	1	0	0	0	0	0
XTI61833.1 MFS transporter _Acinetobacter baumannii_	OTHER	1	1e-06	0	0	0	0
XTI61832.1 galactarate dehydratase _Acinetobacter baumannii_	OTHER	1	0	0	0	0	0
XTI61831.1 DMT family transporter _Acinetobacter baumannii_	OTHER	0.99998	1e-06	0	0	0	0
XTI61830.1 hypothetical protein ACP860_09655 _Acinetobacter baumannii_	OTHER	1	0	0	0	0	0
XTI61829.1 AraC family transcriptional regulator _Acinetobacter baumannii_	OTHER	1	5e-06	0	0	0	0
XTI61828.1 coniferyl aldehyde dehydrogenase _Acinetobacter baumannii_	OTHER	1	0	0	0	0	0
XTI61827.1 amino acid permease _Acinetobacter baumannii_	OTHER	1	1.6e-05	0	0	0	0
XTI61826.1 IS5-like element ISAba27 family transposase _Acinetobacter baumannii_	OTHER	1	0	0	0	0	0
XTI61825.1 arginine N-succinyltransferase _Acinetobacter baumannii_	OTHER	1	0	0	0	0	0
XTI61824.1 aspartate aminotransferase family protein _Acinetobacter baumannii_	OTHER	1	0	0	0	0	0
XTI61823.1 Lrp_AsnC family transcriptional regulator _Acinetobacter baumannii_	OTHER	1	0	0	0	0	0
XTI61822.1 gamma-aminobutyraldehyde dehydrogenase _Acinetobacter baumannii_	OTHER	1	0	0	0	0	0
XTI61821.1 nuclear transport factor 2 family protein _Acinetobacter baumannii_	OTHER	1	0	0	0	0	0
XTI61820.1 FadR_GntR family transcriptional regulator _Acinetobacter baumannii_	OTHER	1	2e-06	0	0	0	0
XTI61819.1 cache domain-containing protein _Acinetobacter baumannii_	OTHER	1	0	0	0	0	0
XTI61818.1 APC family permease _Acinetobacter baumannii_	OTHER	1	0	0	0	0	0
XTI61817.1 NAD_P__FAD-dependent oxidoreductase _Acinetobacter baumannii_	OTHER	1	2e-06	0	0	0	0
XTI61816.1 amino acid permease _Acinetobacter baumannii_	OTHER	1	1e-06	0	0	0	0
XTI61814.1 DEAD_DEAH box helicase _Acinetobacter baumannii_	OTHER	1	0	0	0	0	0
XTI61813.1 hypothetical protein ACP860_09570 _Acinetobacter baumannii_	LIPO	0	0	1	0	0	0	CS pos: 18-19. Pr: 0.9969
XTI61812.1 hypothetical protein ACP860_09565 _Acinetobacter baumannii_	OTHER	0.999939	7.5e-05	6e-06	0	0	5e-06
XTI61811.1 hypothetical protein ACP860_09560 _Acinetobacter baumannii_	LIPO	1e-06	3.5e-05	0.999986	0	0	0	CS pos: 21-22. Pr: 0.9892
XTI61810.1 hypothetical protein ACP860_09555 _Acinetobacter baumannii_	LIPO	8e-06	0.000323	0.999707	0	0	0	CS pos: 23-24. Pr: 0.9664
XTI61809.1 RHS repeat-associated core domain-containing protein _Acinetobacter baumannii_	OTHER	0.999936	0.000104	3e-06	0	0	1e-06
XTI61808.1 type VI secretion system Vgr family protein _Acinetobacter baumannii_	OTHER	1	1e-06	0	0	0	0
XTI61807.1 ParB_Srx family N-terminal domain-containing protein _Acinetobacter baumannii_	LIPO	0	0	1	0	0	0	CS pos: 23-24. Pr: 0.9964
XTI61806.1 hypothetical protein ACP860_09530 _Acinetobacter baumannii_	OTHER	1	0	0	0	0	0
XTI61804.1 IS5-like element ISAba27 family transposase _Acinetobacter baumannii_	OTHER	1	0	0	0	0	0
XTI61803.1 hypothetical protein ACP860_09510 _Acinetobacter baumannii_	OTHER	1	8e-06	0	0	0	0
XTI61802.1 DUF6334 family protein _Acinetobacter baumannii_	OTHER	1	0	0	0	0	0
XTI61801.1 MetQ_NlpA family ABC transporter substrate-binding protein _Acinetobacter baumannii_	LIPO	0	0	1	0	0	0	CS pos: 18-19. Pr: 0.9965
XTI61800.1 FAD-dependent oxidoreductase _Acinetobacter baumannii_	OTHER	1	0	0	0	0	0
XTI61799.1 argininosuccinate synthase _Acinetobacter baumannii_	OTHER	1	0	0	0	0	0
XTI61798.1 diguanylate cyclase _Acinetobacter baumannii_	OTHER	0.999923	0.000107	0	0	0	0
XTI61797.1 dihydroorotase _Acinetobacter baumannii_	OTHER	1	0	0	0	0	0
XTI61796.1 ribonuclease T _Acinetobacter baumannii_	OTHER	1	0	0	0	0	0
XTI61794.1 NADH_flavin oxidoreductase_NADH oxidase family protein _Acinetobacter baumannii_	OTHER	1	0	0	0	0	0
XTI61792.1 microcin C ABC transporter permease YejB _Acinetobacter baumannii_	OTHER	0.999937	7.2e-05	2e-06	0	0	9e-06
XTI61789.1 DNA polymerase III subunit epsilon _Acinetobacter baumannii_	OTHER	1	3e-06	0	0	0	0
XTI61788.1 chemotaxis protein _Acinetobacter baumannii_	OTHER	1	0	0	0	0	0
XTI61787.1 NAD___ diphosphatase _Acinetobacter baumannii_	OTHER	1	0	0	0	0	0
XTI61786.1 alpha_beta hydrolase _Acinetobacter baumannii_	OTHER	1	0	0	0	0	0
XTI61785.1 BON domain-containing protein _Acinetobacter baumannii_	LIPO	0	0	1	0	0	0	CS pos: 17-18. Pr: 0.9970
XTI61784.1 16S rRNA _cytidine_1402_-2_-O_-methyltransferase _Acinetobacter baumannii_	OTHER	1	7e-06	0	0	0	0
XTI61783.1 hemin receptor _Acinetobacter baumannii_	OTHER	1	0	0	0	0	0
XTI61782.1 LysR family transcriptional regulator ArgP _Acinetobacter baumannii_	OTHER	1	0	0	0	0	0
XTI61781.1 cation transporter _Acinetobacter baumannii_	OTHER	1	3e-06	0	0	0	0
XTI61780.1 MerR family transcriptional regulator _Acinetobacter baumannii_	OTHER	1	0	0	0	0	0
XTI61779.1 hypothetical protein ACP860_09365 _Acinetobacter baumannii_	OTHER	1	0	0	0	0	0
XTI61777.1 FAD-dependent monooxygenase _Acinetobacter baumannii_	OTHER	1	2e-06	0	0	0	0
XTI61776.1 Xaa-Pro aminopeptidase _Acinetobacter baumannii_	OTHER	1	3e-06	0	0	0	0
XTI61775.1 UPF0149 family protein _Acinetobacter baumannii_	OTHER	1	0	0	0	0	0
XTI61774.1 hypothetical protein ACP860_09340 _Acinetobacter baumannii_	OTHER	1	0	0	0	0	0
XTI61773.1 cell division protein ZapA _Acinetobacter baumannii_	OTHER	1	0	0	0	0	0
XTI61772.1 tyrosine-type recombinase_integrase _Acinetobacter baumannii_	OTHER	1	0	0	0	0	0
XTI61771.1 hypothetical protein ACP860_09320 _Acinetobacter baumannii_	OTHER	1	2e-06	0	0	0	0
XTI61770.1 SOS response-associated peptidase family protein _Acinetobacter baumannii_	OTHER	1	0	0	0	0	0
XTI61769.1 LexA family protein _Acinetobacter baumannii_	OTHER	1	0	0	0	0	0
XTI61768.1 DUF4113 domain-containing protein _Acinetobacter baumannii_	OTHER	1	0	0	0	0	0
XTI61767.1 hypothetical protein ACP860_09300 _Acinetobacter baumannii_	OTHER	1	5e-06	0	0	0	0
XTI61766.1 glycoside hydrolase family 108 protein _Acinetobacter baumannii_	OTHER	1	0	0	0	0	0
XTI61765.1 hypothetical protein ACP860_09290 _Acinetobacter baumannii_	OTHER	1	0	0	0	0	0
XTI61764.1 hypothetical protein ACP860_09285 _Acinetobacter baumannii_	OTHER	1	0	0	0	0	0
XTI61763.1 hypothetical protein ACP860_09280 _Acinetobacter baumannii_	OTHER	0.99997	0	0	0	0	0
XTI61761.1 C40 family peptidase _Acinetobacter baumannii_	OTHER	1	0	0	0	0	0
XTI61760.1 hypothetical protein ACP860_09265 _Acinetobacter baumannii_	OTHER	1	0	0	0	0	0
XTI61759.1 sialate O-acetylesterase _Acinetobacter baumannii_	OTHER	1	2e-06	0	0	0	0
XTI61758.1 DUF2163 domain-containing protein _Acinetobacter baumannii_	OTHER	1	2e-06	0	0	0	0
XTI61757.1 DUF2460 domain-containing protein _Acinetobacter baumannii_	OTHER	1	1e-06	0	0	0	0
XTI61756.1 phage tail protein _Acinetobacter baumannii_	OTHER	0.99998	5.5e-05	2e-06	0	0	0
XTI61754.1 hypothetical protein ACP860_09230 _Acinetobacter baumannii_	OTHER	1	0	0	0	0	0
XTI61753.1 hypothetical protein ACP860_09225 _Acinetobacter baumannii_	OTHER	1	0	0	0	0	0
XTI61752.1 hypothetical protein ACP860_09220 _Acinetobacter baumannii_	OTHER	1	0	0	0	0	0
XTI61751.1 hypothetical protein ACP860_09215 _Acinetobacter baumannii_	OTHER	1	0	0	0	0	0
XTI61750.1 hypothetical protein ACP860_09210 _Acinetobacter baumannii_	OTHER	1	0	0	0	0	0
XTI61749.1 DUF4054 domain-containing protein _Acinetobacter baumannii_	OTHER	1	0	0	0	0	0
XTI61747.1 DUF2184 domain-containing protein _Acinetobacter baumannii_	OTHER	1	0	0	0	0	0
XTI61746.1 structural cement protein Gp24 _Acinetobacter baumannii_	OTHER	1	0	0	0	0	0
XTI61745.1 DUF2213 domain-containing protein _Acinetobacter baumannii_	OTHER	1	0	0	0	0	0
XTI61744.1 hypothetical protein ACP860_09180 _Acinetobacter baumannii_	OTHER	1	1e-06	0	0	0	0
XTI61743.1 hypothetical protein ACP860_09175 _Acinetobacter baumannii_	OTHER	1	0	0	0	0	0
XTI61742.1 phage minor head protein _Acinetobacter baumannii_	OTHER	1	0	0	0	0	0
XTI61741.1 DUF1073 domain-containing protein _Acinetobacter baumannii_	OTHER	1	0	0	0	0	0
XTI61740.1 phage terminase large subunit _Acinetobacter baumannii_	OTHER	1	0	0	0	0	0
XTI61739.1 DUF2280 domain-containing protein _Acinetobacter baumannii_	OTHER	1	0	0	0	0	0
XTI61738.1 putative metallopeptidase _Acinetobacter baumannii_	OTHER	1	1e-06	0	0	0	0
XTI61737.1 hypothetical protein ACP860_09145 _Acinetobacter baumannii_	OTHER	1	0	0	0	0	0
XTI61736.1 hypothetical protein ACP860_09140 _Acinetobacter baumannii_	OTHER	1	0	0	0	0	0
XTI61735.1 hypothetical protein ACP860_09135 _Acinetobacter baumannii_	OTHER	1	0	0	0	0	0
XTI61734.1 hypothetical protein ACP860_09130 _Acinetobacter baumannii_	OTHER	1	0	0	0	0	0
XTI61733.1 hypothetical protein ACP860_09125 _Acinetobacter baumannii_	OTHER	1	2e-06	0	0	0	0
XTI61732.1 hypothetical protein ACP860_09120 _Acinetobacter baumannii_	OTHER	1	0	0	0	0	0
XTI61731.1 DUF559 domain-containing protein _Acinetobacter baumannii_	OTHER	1	0	0	0	0	0
XTI61730.1 hypothetical protein ACP860_09110 _Acinetobacter baumannii_	OTHER	1	0	0	0	0	0
XTI61729.1 hypothetical protein ACP860_09105 _Acinetobacter baumannii_	OTHER	1	0	0	0	0	0
XTI61728.1 putative phage replication protein _Acinetobacter baumannii_	OTHER	0.999999	0	0	0	0	0
XTI61727.1 DNA-methyltransferase _Acinetobacter baumannii_	OTHER	1	0	0	0	0	0
XTI61726.1 hypothetical protein ACP860_09090 _Acinetobacter baumannii_	OTHER	1	0	0	0	0	0
XTI61725.1 YdaU family protein _Acinetobacter baumannii_	OTHER	1	0	0	0	0	0
XTI61724.1 hypothetical protein ACP860_09080 _Acinetobacter baumannii_	OTHER	1	3e-06	0	0	0	0
XTI61723.1 hypothetical protein ACP860_09075 _Acinetobacter baumannii_	OTHER	1	3.1e-05	1e-06	0	0	0
XTI61722.1 hypothetical protein ACP860_09070 _Acinetobacter baumannii_	OTHER	1	0	0	0	0	0
XTI61720.1 transcriptional regulator _Acinetobacter baumannii_	OTHER	1	0	0	0	0	0
XTI61719.1 XRE family transcriptional regulator _Acinetobacter baumannii_	OTHER	1	1e-06	0	0	0	0
XTI61717.1 hypothetical protein ACP860_09045 _Acinetobacter baumannii_	OTHER	1	0	0	0	0	0
XTI61716.1 hypothetical protein ACP860_09040 _Acinetobacter baumannii_	OTHER	1	0	0	0	0	0
XTI61715.1 hypothetical protein ACP860_09035 _Acinetobacter baumannii_	OTHER	1	0	0	0	0	0
XTI61714.1 hypothetical protein ACP860_09030 _Acinetobacter baumannii_	OTHER	0.999847	0.000163	7e-06	0	0	0
XTI61713.1 hypothetical protein ACP860_09025 _Acinetobacter baumannii_	OTHER	1	0	0	0	0	0
XTI61712.1 hypothetical protein ACP860_09020 _Acinetobacter baumannii_	OTHER	1	1e-06	0	0	0	0
XTI61711.1 DNA-binding protein _Acinetobacter baumannii_	OTHER	1	0	0	0	0	0
XTI61709.1 hypothetical protein ACP860_09005 _Acinetobacter baumannii_	OTHER	1	1e-06	0	0	0	0
XTI61708.1 hypothetical protein ACP860_09000 _Acinetobacter baumannii_	LIPO	0	1e-06	1	0	0	0	CS pos: 17-18. Pr: 0.9968
XTI61707.1 5-formyltetrahydrofolate cyclo-ligase _Acinetobacter baumannii_	OTHER	1	0	0	0	0	0
XTI61704.1 endopeptidase La _Acinetobacter baumannii_	OTHER	1	0	0	0	0	0
XTI61703.1 23S rRNA _pseudouridine_1915_-N_3__-methyltransferase RlmH _Acinetobacter baumannii_	OTHER	1	0	0	0	0	0
XTI61702.1 dioxygenase _Acinetobacter baumannii_	OTHER	1	0	0	0	0	0
XTI61701.1 META domain-containing protein _Acinetobacter baumannii_	LIPO	0	4e-06	1	0	0	0	CS pos: 17-18. Pr: 0.9934
XTI61700.1 NADP-specific glutamate dehydrogenase _Acinetobacter baumannii_	OTHER	1	0	0	0	0	0
XTI61699.1 RnfABCDGE type electron transport complex subunit B _Acinetobacter baumannii_	OTHER	1	1e-06	0	0	0	0
XTI61698.1 endonuclease III _Acinetobacter baumannii_	OTHER	1	0	0	0	0	0
XTI61697.1 hypothetical protein ACP860_08945 _Acinetobacter baumannii_	OTHER	0.999969	1e-06	2.1e-05	0	0	1e-05
XTI61696.1 adenylate kinase _Acinetobacter baumannii_	OTHER	1	0	0	0	0	0
XTI61695.1 hypothetical protein ACP860_08935 _Acinetobacter baumannii_	OTHER	1	1e-06	0	0	0	0
XTI61693.1 penicillin-binding protein 2 _Acinetobacter baumannii_	OTHER	1	2e-06	0	0	0	0
XTI61692.1 16S rRNA _guanine_966_-N_2__-methyltransferase RsmD _Acinetobacter baumannii_	OTHER	1	0	0	0	0	0
XTI61690.1 urease accessory protein UreG _Acinetobacter baumannii_	OTHER	1	0	0	0	0	0
XTI61688.1 urease accessory protein UreE _Acinetobacter baumannii_	OTHER	1	0	0	0	0	0
XTI61687.1 urease subunit alpha _Acinetobacter baumannii_	OTHER	1	0	0	0	0	0
XTI61686.1 urease subunit beta _Acinetobacter baumannii_	OTHER	1	0	0	0	0	0
XTI61685.1 urease subunit gamma _Acinetobacter baumannii_	OTHER	1	0	0	0	0	0
XTI61684.1 urease accessory protein UreD _Acinetobacter baumannii_	OTHER	1	2e-06	0	0	0	0
XTI61682.1 copper resistance protein NlpE _Acinetobacter baumannii_	LIPO	0	0	1	0	0	0	CS pos: 17-18. Pr: 0.9965
XTI61681.1 isocitrate lyase _Acinetobacter baumannii_	OTHER	1	0	0	0	0	0
XTI61680.1 LysR substrate-binding domain-containing protein _Acinetobacter baumannii_	OTHER	1	0	0	0	0	0
XTI61678.1 CitMHS family transporter _Acinetobacter baumannii_	OTHER	1	0	0	0	0	0
XTI61677.1 hypothetical protein ACP860_08840 _Acinetobacter baumannii_	OTHER	1	1e-05	0	0	0	0
XTI61676.1 DUF2239 family protein _Acinetobacter baumannii_	OTHER	1	0	0	0	0	0
XTI61675.1 sulfate adenylyltransferase subunit CysN _Acinetobacter baumannii_	OTHER	1	0	0	0	0	0
XTI61674.1 sulfate adenylyltransferase subunit CysD _Acinetobacter baumannii_	OTHER	1	0	0	0	0	0
XTI61672.1 lysine--tRNA ligase _Acinetobacter baumannii_	OTHER	1	0	0	0	0	0
XTI61671.1 YqiA_YcfP family alpha_beta fold hydrolase _Acinetobacter baumannii_	OTHER	1	0	0	0	0	0
XTI61670.1 SRPBCC family protein _Acinetobacter baumannii_	OTHER	1	0	0	0	0	0
XTI61669.1 rubredoxin RubA _Acinetobacter baumannii_	OTHER	0.999912	2.1e-05	7.5e-05	0	0	0
XTI61668.1 rubredoxin reductase RubB _Acinetobacter baumannii_	OTHER	1	4e-06	0	0	0	0
XTI61667.1 esterase EstB _Acinetobacter baumannii_	OTHER	1	0	0	0	0	0
XTI61666.1 LysR family transcriptional regulator OxyR _Acinetobacter baumannii_	OTHER	1	0	0	0	0	0
XTI61663.1 polyphosphate kinase 1 _Acinetobacter baumannii_	OTHER	1	0	0	0	0	0
XTI61661.1 rhomboid family intramembrane serine protease _Acinetobacter baumannii_	OTHER	1	5e-06	0	0	0	0
XTI61659.1 ABC transporter ATP-binding protein _Acinetobacter baumannii_	OTHER	1	2.8e-05	0	0	0	0
XTI61657.1 carbonic anhydrase _Acinetobacter baumannii_	OTHER	1	0	0	0	0	0
XTI61655.1 hypothetical protein ACP860_08725 _Acinetobacter baumannii_	OTHER	1	0	0	0	0	0
XTI61653.1 Fe-S biogenesis protein NfuA _Acinetobacter baumannii_	OTHER	1	0	0	0	0	0
XTI61652.1 rhomboid family intramembrane serine protease _Acinetobacter baumannii_	OTHER	1	0	0	0	0	0
XTI61651.1 arylsulfatase _Acinetobacter baumannii_	LIPO	0	0	1	0	0	0	CS pos: 21-22. Pr: 0.9971
XTI61650.1 formylglycine-generating enzyme family protein _Acinetobacter baumannii_	LIPO	0	0	1	0	0	0	CS pos: 18-19. Pr: 0.9961
XTI61648.1 hypothetical protein ACP860_08690 _Acinetobacter baumannii_	OTHER	1	0	0	0	0	0
XTI61647.1 D-serine ammonia-lyase _Acinetobacter baumannii_	OTHER	1	0	0	0	0	0
XTI61646.1 inorganic phosphate transporter _Acinetobacter baumannii_	OTHER	1	4e-06	0	0	0	0
XTI61645.1 methionine synthase _Acinetobacter baumannii_	OTHER	1	0	0	0	0	0
XTI61644.1 transketolase family protein _Acinetobacter baumannii_	OTHER	1	1e-06	0	0	0	0
XTI61643.1 MFS transporter _Acinetobacter baumannii_	OTHER	1	0	0	0	0	0
XTI61642.1 SDR family NAD_P_-dependent oxidoreductase _Acinetobacter baumannii_	OTHER	1	8e-06	0	0	0	0
XTI61641.1 hypothetical protein ACP860_08645 _Acinetobacter baumannii_	OTHER	1	1e-06	0	0	0	0
XTI61639.1 MFS transporter _Acinetobacter baumannii_	OTHER	1	2e-06	0	0	0	0
XTI61638.1 AraC family transcriptional regulator _Acinetobacter baumannii_	OTHER	1	0	0	0	0	0
XTI61637.1 glutaminase _Acinetobacter baumannii_	OTHER	1	1e-06	0	0	0	0
XTI61636.1 peptide deformylase _Acinetobacter baumannii_	OTHER	1	1e-06	0	0	0	0
XTI61635.1 MFS transporter _Acinetobacter baumannii_	OTHER	1	1e-06	0	0	0	0
XTI61633.1 thiamine pyrophosphate-binding protein _Acinetobacter baumannii_	OTHER	1	0	0	0	0	0
XTI61632.1 aldehyde dehydrogenase _Acinetobacter baumannii_	OTHER	1	0	0	0	0	0
XTI61630.1 SDR family oxidoreductase _Acinetobacter baumannii_	OTHER	1	0	0	0	0	0
XTI61629.1 alpha_beta fold hydrolase _Acinetobacter baumannii_	OTHER	1	0	0	0	0	0
XTI61628.1 cupin domain-containing protein _Acinetobacter baumannii_	OTHER	1	0	0	0	0	0
XTI61627.1 MFS transporter _Acinetobacter baumannii_	OTHER	1	0	0	0	0	0
XTI61626.1 NAD_P__FAD-dependent oxidoreductase _Acinetobacter baumannii_	OTHER	1	0	0	0	0	0
XTI61625.1 VOC family protein _Acinetobacter baumannii_	OTHER	1	1e-06	0	0	0	0
XTI61624.1 SDR family oxidoreductase _Acinetobacter baumannii_	OTHER	1	0	0	0	0	0
XTI61623.1 Rieske 2Fe-2S domain-containing protein _Acinetobacter baumannii_	OTHER	1	1.6e-05	0	0	0	0
XTI61622.1 recombinase-like helix-turn-helix domain-containing protein _Acinetobacter baumannii_	OTHER	1	0	0	0	0	0
XTI61621.1 non-heme iron oxygenase ferredoxin subunit _Acinetobacter baumannii_	OTHER	1	0	0	0	0	0
XTI61620.1 IclR family transcriptional regulator _Acinetobacter baumannii_	OTHER	1	0	0	0	0	0
XTI61619.1 hypothetical protein ACP860_08535 _Acinetobacter baumannii_	OTHER	1	2e-06	0	0	0	0
XTI61618.1 nicotinamide riboside transporter PnuC _Acinetobacter baumannii_	OTHER	1	0	0	0	0	0
XTI61617.1 crotonase_enoyl-CoA hydratase family protein _Acinetobacter baumannii_	OTHER	1	0	0	0	0	0
XTI61615.1 poly-beta-1,6-N-acetyl-D-glucosamine synthase _Acinetobacter baumannii_	OTHER	1	1e-06	0	0	0	0
XTI61613.1 IS5-like element ISAba27 family transposase _Acinetobacter baumannii_	OTHER	1	0	0	0	0	0
XTI61612.1 IS5-like element ISAba27 family transposase _Acinetobacter baumannii_	OTHER	1	0	0	0	0	0
XTI61611.1 FKBP-type peptidyl-prolyl cis-trans isomerase _Acinetobacter baumannii_	OTHER	1	1e-06	0	0	0	0
XTI61610.1 YaeQ family protein _Acinetobacter baumannii_	OTHER	1	0	0	0	0	0
XTI61609.1 C4-dicarboxylate transporter DctA _Acinetobacter baumannii_	OTHER	1	0	0	0	0	0
XTI61608.1 CobW family GTP-binding protein _Acinetobacter baumannii_	OTHER	1	0	0	0	0	0
XTI61606.1 acyl-CoA thioesterase _Acinetobacter baumannii_	OTHER	1	0	0	0	0	0
XTI61605.1 MarC family protein _Acinetobacter baumannii_	OTHER	1	0	0	0	0	0
XTI61604.1 choline transporter _Acinetobacter baumannii_	OTHER	1	4e-06	0	0	0	0
XTI61603.1 BCCT family transporter _Acinetobacter baumannii_	OTHER	1	0	0	0	0	0
XTI61602.1 transcriptional regulator BetI _Acinetobacter baumannii_	OTHER	1	0	0	0	0	0
XTI61601.1 betaine-aldehyde dehydrogenase _Acinetobacter baumannii_	OTHER	1	0	0	0	0	0
XTI61600.1 choline dehydrogenase _Acinetobacter baumannii_	OTHER	1	1.5e-05	0	0	0	0
XTI61598.1 hypothetical protein ACP860_08430 _Acinetobacter baumannii_	OTHER	1	1e-06	0	0	0	0
XTI61597.1 homocysteine S-methyltransferase family protein _Acinetobacter baumannii_	OTHER	1	1e-06	0	0	0	0
XTI61596.1 basic amino acid_polyamine antiporter _Acinetobacter baumannii_	OTHER	1	0	0	0	0	0
XTI61595.1 lipase family alpha_beta hydrolase _Acinetobacter baumannii_	LIPO	0	2e-06	1	0	0	0	CS pos: 18-19. Pr: 0.9962
XTI61594.1 YoaK family protein _Acinetobacter baumannii_	OTHER	1	1e-06	0	0	0	0
XTI61592.1 LysR family transcriptional regulator _Acinetobacter baumannii_	OTHER	1	0	0	0	0	0
XTI61591.1 dihydrodipicolinate synthase family protein _Acinetobacter baumannii_	OTHER	1	0	0	0	0	0
XTI61590.1 MFS transporter _Acinetobacter baumannii_	OTHER	1	5e-06	0	0	0	0
XTI61585.1 DUF4468 domain-containing protein _Acinetobacter baumannii_	LIPO	0	0	1	0	0	0	CS pos: 16-17. Pr: 0.9975
XTI61584.1 type I-F CRISPR-associated helicase Cas3f _Acinetobacter baumannii_	OTHER	1	1e-06	0	0	0	0
XTI61583.1 hypothetical protein ACP860_08350 _Acinetobacter baumannii_	OTHER	1	0	0	0	0	0
XTI61582.1 type I-F CRISPR-associated protein Csy2 _Acinetobacter baumannii_	OTHER	1	1e-06	0	0	0	0
XTI61581.1 type I-F CRISPR-associated protein Csy3 _Acinetobacter baumannii_	OTHER	1	0	0	0	0	0
XTI61580.1 type I-F CRISPR-associated endoribonuclease Cas6_Csy4 _Acinetobacter baumannii_	OTHER	1	0	0	0	0	0
XTI61579.1 type I-F CRISPR-associated endonuclease Cas1f _Acinetobacter baumannii_	OTHER	1	0	0	0	0	0
XTI61578.1 competence protein CoiA _Acinetobacter baumannii_	OTHER	1	5e-06	0	0	0	0
XTI61577.1 LexA family protein _Acinetobacter baumannii_	OTHER	1	0	0	0	0	0
XTI61576.1 DNA polymerase V subunit UmuC _Acinetobacter baumannii_	OTHER	1	0	0	0	0	0
XTI61575.1 hypothetical protein ACP860_08305 _Acinetobacter baumannii_	OTHER	1	0	0	0	0	0
XTI61574.1 TIGR02594 family protein _Acinetobacter baumannii_	OTHER	1	0	0	0	0	0
XTI61573.1 holin _Acinetobacter baumannii_	OTHER	0.999913	0.000124	0	0	0	0
XTI61572.1 hypothetical protein ACP860_08280 _Acinetobacter baumannii_	OTHER	1	0	0	0	0	0
XTI61571.1 hypothetical protein ACP860_08275 _Acinetobacter baumannii_	OTHER	1	0	0	0	0	0
XTI61570.1 transcriptional regulator _Acinetobacter baumannii_	OTHER	1	0	0	0	0	0
XTI61569.1 phage antirepressor N-terminal domain-containing protein _Acinetobacter baumannii_	OTHER	1	0	0	0	0	0
XTI61568.1 hypothetical protein ACP860_08255 _Acinetobacter baumannii_	OTHER	1	0	0	0	0	0
XTI61567.1 helix-turn-helix domain-containing protein _Acinetobacter baumannii_	OTHER	1	0	0	0	0	0
XTI61566.1 hypothetical protein ACP860_08245 _Acinetobacter baumannii_	OTHER	1	4e-06	0	0	0	0
XTI61565.1 hypothetical protein ACP860_08240 _Acinetobacter baumannii_	OTHER	1	0	0	0	0	0
XTI61564.1 hypothetical protein ACP860_08235 _Acinetobacter baumannii_	OTHER	1	8e-06	0	0	0	0
XTI61563.1 hypothetical protein ACP860_08230 _Acinetobacter baumannii_	OTHER	1	1e-06	0	0	0	0
XTI61562.1 hypothetical protein ACP860_08225 _Acinetobacter baumannii_	OTHER	1	8e-06	1e-06	0	0	0
XTI61561.1 hypothetical protein ACP860_08220 _Acinetobacter baumannii_	OTHER	1	0	0	0	0	0
XTI61560.1 hypothetical protein ACP860_08215 _Acinetobacter baumannii_	OTHER	1	2e-06	0	0	0	0
XTI61559.1 hypothetical protein ACP860_08210 _Acinetobacter baumannii_	OTHER	1	0	0	0	0	0
XTI61558.1 interleukin-like EMT inducer domain-containing protein _Acinetobacter baumannii_	OTHER	1	1e-06	0	0	0	0
XTI61557.1 hypothetical protein ACP860_08200 _Acinetobacter baumannii_	OTHER	1	0	0	0	0	0
XTI61556.1 hypothetical protein ACP860_08195 _Acinetobacter baumannii_	OTHER	1	1e-06	0	0	0	0
XTI61555.1 hypothetical protein ACP860_08190 _Acinetobacter baumannii_	OTHER	1	0	0	0	0	0
XTI61554.1 hypothetical protein ACP860_08185 _Acinetobacter baumannii_	OTHER	1	1e-06	0	0	0	0
XTI61553.1 hypothetical protein ACP860_08180 _Acinetobacter baumannii_	OTHER	1	0	0	0	0	0
XTI61552.1 hypothetical protein ACP860_08175 _Acinetobacter baumannii_	OTHER	0.999729	0.000318	1e-06	0	0	0
XTI61551.1 hypothetical protein ACP860_08170 _Acinetobacter baumannii_	OTHER	1	0	0	0	0	0
XTI61550.1 hypothetical protein ACP860_08165 _Acinetobacter baumannii_	OTHER	1	2e-06	0	0	0	0
XTI61549.1 hypothetical protein ACP860_08160 _Acinetobacter baumannii_	OTHER	1	1e-06	0	0	0	0
XTI61547.1 hypothetical protein ACP860_08150 _Acinetobacter baumannii_	OTHER	1	0	0	0	0	0
XTI61546.1 hypothetical protein ACP860_08145 _Acinetobacter baumannii_	OTHER	1	0	0	0	0	0
XTI61545.1 hypothetical protein ACP860_08140 _Acinetobacter baumannii_	OTHER	1	0	0	0	0	0
XTI61544.1 phage tail protein _Acinetobacter baumannii_	OTHER	0.999993	3.9e-05	2e-06	0	0	0
XTI61543.1 terminase _Acinetobacter baumannii_	OTHER	1	8e-06	0	0	0	0
XTI61542.1 hypothetical protein ACP860_08125 _Acinetobacter baumannii_	OTHER	1	2.9e-05	1e-06	0	0	0
XTI61541.1 TraR_DksA C4-type zinc finger protein _Acinetobacter baumannii_	OTHER	1	0	0	0	0	0
XTI61540.1 hypothetical protein ACP860_08115 _Acinetobacter baumannii_	OTHER	1	0	0	0	0	0
XTI61539.1 hypothetical protein ACP860_08110 _Acinetobacter baumannii_	OTHER	1	0	0	0	0	0
XTI61538.1 hypothetical protein ACP860_08105 _Acinetobacter baumannii_	OTHER	1	0	0	0	0	0
XTI61537.1 hypothetical protein ACP860_08100 _Acinetobacter baumannii_	OTHER	1	0	0	0	0	0
XTI61536.1 hypothetical protein ACP860_08095 _Acinetobacter baumannii_	OTHER	1	0	0	0	0	0
XTI61535.1 hypothetical protein ACP860_08090 _Acinetobacter baumannii_	OTHER	1	0	0	0	0	0
XTI61534.1 hypothetical protein ACP860_08085 _Acinetobacter baumannii_	OTHER	1	0	0	0	0	0
XTI61533.1 hypothetical protein ACP860_08080 _Acinetobacter baumannii_	OTHER	1	0	0	0	0	0
XTI61532.1 hypothetical protein ACP860_08075 _Acinetobacter baumannii_	OTHER	0.999974	5.2e-05	0	0	0	0
XTI61531.1 hypothetical protein ACP860_08070 _Acinetobacter baumannii_	OTHER	1	0	0	0	0	0
XTI61530.1 phage antirepressor N-terminal domain-containing protein _Acinetobacter baumannii_	OTHER	1	0	0	0	0	0
XTI61529.1 type II toxin-antitoxin system HicB family antitoxin _Acinetobacter baumannii_	OTHER	1	1e-06	0	0	0	0
XTI61527.1 phage tail tip lysozyme _Acinetobacter baumannii_	OTHER	1	0	0	0	0	0
XTI61526.1 hypothetical protein ACP860_08045 _Acinetobacter baumannii_	OTHER	1	8e-06	0	0	0	0
XTI61525.1 hypothetical protein ACP860_08040 _Acinetobacter baumannii_	OTHER	1	0	0	0	0	0
XTI61524.1 helix-turn-helix domain-containing protein _Acinetobacter baumannii_	OTHER	1	0	0	0	0	0
XTI61523.1 RusA family crossover junction endodeoxyribonuclease _Acinetobacter baumannii_	OTHER	1	0	0	0	0	0
XTI61522.1 hypothetical protein ACP860_08025 _Acinetobacter baumannii_	OTHER	1	0	0	0	0	0
XTI61521.1 hypothetical protein ACP860_08020 _Acinetobacter baumannii_	OTHER	1	0	0	0	0	0
XTI61520.1 hypothetical protein ACP860_08015 _Acinetobacter baumannii_	OTHER	1	0	0	0	0	0
XTI61519.1 hypothetical protein ACP860_08010 _Acinetobacter baumannii_	OTHER	1	0	0	0	0	0
XTI61518.1 hypothetical protein ACP860_08005 _Acinetobacter baumannii_	OTHER	1	0	0	0	0	0
XTI61517.1 hypothetical protein ACP860_08000 _Acinetobacter baumannii_	OTHER	1	0	0	0	0	0
XTI61516.1 hypothetical protein ACP860_07995 _Acinetobacter baumannii_	OTHER	1	0	0	0	0	0
XTI61515.1 ATP-binding protein _Acinetobacter baumannii_	OTHER	1	0	0	0	0	0
XTI61514.1 hypothetical protein ACP860_07985 _Acinetobacter baumannii_	OTHER	1	0	0	0	0	0
XTI61513.1 DNA cytosine methyltransferase _Acinetobacter baumannii_	OTHER	1	2e-06	0	0	0	0
XTI61512.1 hypothetical protein ACP860_07975 _Acinetobacter baumannii_	OTHER	1	0	0	0	0	0
XTI61511.1 hypothetical protein ACP860_07970 _Acinetobacter baumannii_	OTHER	1	3.3e-05	0	0	0	0
XTI61510.1 HNH endonuclease _Acinetobacter baumannii_	OTHER	1	0	0	0	0	0
XTI61509.1 hypothetical protein ACP860_07960 _Acinetobacter baumannii_	OTHER	1	0	0	0	0	0
XTI61508.1 hypothetical protein ACP860_07955 _Acinetobacter baumannii_	OTHER	1	3e-06	0	0	0	0
XTI61507.1 hypothetical protein ACP860_07950 _Acinetobacter baumannii_	OTHER	1	0	0	0	0	0
XTI61506.1 hypothetical protein ACP860_07945 _Acinetobacter baumannii_	OTHER	1	1e-06	0	0	0	0
XTI61505.1 hypothetical protein ACP860_07940 _Acinetobacter baumannii_	OTHER	1	0	0	0	0	0
XTI61504.1 helix-turn-helix domain-containing protein _Acinetobacter baumannii_	OTHER	1	0	0	0	0	0
XTI61503.1 S24 family peptidase _Acinetobacter baumannii_	OTHER	1	0	0	0	0	0
XTI61502.1 hypothetical protein ACP860_07925 _Acinetobacter baumannii_	OTHER	1	0	0	0	0	0
XTI61501.1 hypothetical protein ACP860_07920 _Acinetobacter baumannii_	OTHER	1	1e-06	0	0	0	0
XTI61500.1 DUF2303 family protein _Acinetobacter baumannii_	OTHER	1	0	0	0	0	0
XTI61499.1 hypothetical protein ACP860_07910 _Acinetobacter baumannii_	OTHER	1	0	0	0	0	0
XTI61498.1 hypothetical protein ACP860_07905 _Acinetobacter baumannii_	OTHER	0.999902	0.000109	0	0	0	0
XTI61497.1 hypothetical protein ACP860_07900 _Acinetobacter baumannii_	OTHER	1	0	0	0	0	0
XTI61496.1 3_-5_ exonuclease _Acinetobacter baumannii_	OTHER	1	0	0	0	0	0
XTI61495.1 ead_Ea22-like family protein _Acinetobacter baumannii_	OTHER	1	0	0	0	0	0
XTI61494.1 hypothetical protein ACP860_07885 _Acinetobacter baumannii_	OTHER	1	0	0	0	0	0
XTI61493.1 hypothetical protein ACP860_07880 _Acinetobacter baumannii_	OTHER	1	0	0	0	0	0
XTI61492.1 hypothetical protein ACP860_07875 _Acinetobacter baumannii_	OTHER	1	0	0	0	0	0
XTI61491.1 hypothetical protein ACP860_07870 _Acinetobacter baumannii_	OTHER	1	0	0	0	0	0
XTI61490.1 hypothetical protein ACP860_07865 _Acinetobacter baumannii_	OTHER	1	0	0	0	0	0
XTI61489.1 hypothetical protein ACP860_07860 _Acinetobacter baumannii_	OTHER	1	0	0	0	0	0
XTI61488.1 hypothetical protein ACP860_07855 _Acinetobacter baumannii_	OTHER	1	0	0	0	0	0
XTI61487.1 FRG domain-containing protein _Acinetobacter baumannii_	OTHER	1	0	0	0	0	0
XTI61485.1 endonuclease_exonuclease_phosphatase family protein _Acinetobacter baumannii_	OTHER	1	0	0	0	0	0
XTI61484.1 tyrosine-type recombinase_integrase _Acinetobacter baumannii_	OTHER	1	0	0	0	0	0
XTI61483.1 gamma-glutamyltransferase _Acinetobacter baumannii_	LIPO	0	0	1	0	0	0	CS pos: 20-21. Pr: 0.9968
XTI61482.1 DHA2 family efflux MFS transporter permease subunit _Acinetobacter baumannii_	OTHER	1	3e-06	0	0	0	0
XTI61481.1 EmrA_EmrK family multidrug efflux transporter periplasmic adaptor subunit _Acinetobacter baumannii_	OTHER	1	3.7e-05	0	0	0	0
XTI61480.1 NAD_P__FAD-dependent oxidoreductase _Acinetobacter baumannii_	OTHER	0.999829	0.000181	2.1e-05	0	0	0
XTI61479.1 TIGR01777 family oxidoreductase _Acinetobacter baumannii_	OTHER	1	0	0	0	0	0
XTI61478.1 ABZJ_00895 family protein _Acinetobacter baumannii_	OTHER	1	0	0	0	0	0
XTI61477.1 VOC family protein _Acinetobacter baumannii_	OTHER	1	0	0	0	0	0
XTI61476.1 exonuclease SbcCD subunit D C-terminal domain-containing protein _Acinetobacter baumannii_	OTHER	1	0	0	0	0	0
XTI61475.1 AAA family ATPase _Acinetobacter baumannii_	OTHER	1	0	0	0	0	0
XTI61474.1 YggS family pyridoxal phosphate-dependent enzyme _Acinetobacter baumannii_	OTHER	1	0	0	0	0	0
XTI61473.1 PilT_PilU family type 4a pilus ATPase _Acinetobacter baumannii_	OTHER	1	0	0	0	0	0
XTI61472.1 ferric iron uptake transcriptional regulator _Acinetobacter baumannii_	OTHER	1	0	0	0	0	0
XTI61471.1 outer membrane protein assembly factor BamE _Acinetobacter baumannii_	LIPO	0	0	0.999992	0	0	0	CS pos: 16-17. Pr: 0.9961
XTI61470.1 RnfH family protein _Acinetobacter baumannii_	OTHER	1	2e-06	0	0	0	0
XTI61469.1 hypothetical protein ACP860_07735 _Acinetobacter baumannii_	OTHER	1	1e-06	0	0	0	0
XTI61468.1 bacteriohemerythrin _Acinetobacter baumannii_	OTHER	1	0	0	0	0	0
XTI61467.1 class II glutamine amidotransferase _Acinetobacter baumannii_	OTHER	1	0	0	0	0	0
XTI61466.1 GNAT family N-acetyltransferase _Acinetobacter baumannii_	OTHER	1	0	0	0	0	0
XTI61465.1 acetylglutamate kinase _Acinetobacter baumannii_	OTHER	1	0	0	0	0	0
XTI61464.1 phosphomannomutase_phosphoglucomutase _Acinetobacter baumannii_	OTHER	1	0	0	0	0	0
XTI61463.1 dUTP diphosphatase _Acinetobacter baumannii_	OTHER	1	0	0	0	0	0
XTI61462.1 DNA helicase Rep _Acinetobacter baumannii_	OTHER	1	0	0	0	0	0
XTI61461.1 OmpA family protein _Acinetobacter baumannii_	LIPO	0	1e-06	1	0	0	0	CS pos: 18-19. Pr: 0.9945
XTI61459.1 preprotein translocase subunit SecA _Acinetobacter baumannii_	OTHER	1	7e-06	0	0	0	0
XTI61458.1 septum site-determining protein MinC _Acinetobacter baumannii_	OTHER	1	0	0	0	0	0
XTI61457.1 septum site-determining protein MinD _Acinetobacter baumannii_	OTHER	1	0	0	0	0	0
XTI61456.1 cell division topological specificity factor MinE _Acinetobacter baumannii_	OTHER	1	0	0	0	0	0
XTI61455.1 PA4642 family protein _Acinetobacter baumannii_	OTHER	1	0	0	0	0	0
XTI61454.1 threonine export protein RhtC _Acinetobacter baumannii_	OTHER	1	0	0	0	0	0
XTI61453.1 DNA translocase FtsK _Acinetobacter baumannii_	OTHER	1	0	0	0	0	0
XTI61452.1 thioredoxin-disulfide reductase _Acinetobacter baumannii_	OTHER	1	1.5e-05	1e-06	0	0	0
XTI61451.1 leucyl_phenylalanyl-tRNA--protein transferase _Acinetobacter baumannii_	OTHER	1	0	0	0	0	0
XTI61450.1 arginyltransferase _Acinetobacter baumannii_	OTHER	1	0	0	0	0	0
XTI61449.1 ribosomal protein S18-alanine N-acetyltransferase _Acinetobacter baumannii_	OTHER	1	0	0	0	0	0
XTI61448.1 metal-dependent hydrolase _Acinetobacter baumannii_	OTHER	1	1e-06	0	0	0	0
XTI61447.1 metal-dependent hydrolase _Acinetobacter baumannii_	OTHER	1	0	0	0	0	0
XTI61446.1 elongation factor Tu _Acinetobacter baumannii_	OTHER	1	0	0	0	0	0
XTI61445.1 elongation factor G _Acinetobacter baumannii_	OTHER	1	0	0	0	0	0
XTI61444.1 30S ribosomal protein S7 _Acinetobacter baumannii_	OTHER	1	0	0	0	0	0
XTI61443.1 30S ribosomal protein S12 _Acinetobacter baumannii_	OTHER	1	0	0	0	0	0
XTI61442.1 EcsC family protein _Acinetobacter baumannii_	OTHER	1	0	0	0	0	0
XTI61441.1 beta-ketoacyl-ACP synthase II _Acinetobacter baumannii_	OTHER	1	1e-06	0	0	0	0
XTI61440.1 protoporphyrinogen oxidase HemJ _Acinetobacter baumannii_	OTHER	1	0	0	0	0	0
XTI61439.1 pirin family protein _Acinetobacter baumannii_	OTHER	1	1e-06	0	0	0	0
XTI61438.1 hypothetical protein ACP860_07580 _Acinetobacter baumannii_	OTHER	0.999991	2e-05	1e-06	0	0	0
XTI61437.1 NAD_ synthase _Acinetobacter baumannii_	OTHER	1	4e-06	0	0	0	0
XTI61436.1 hypothetical protein ACP860_07570 _Acinetobacter baumannii_	OTHER	1	0	0	0	0	0
XTI61435.1 carnitine monooxygenase, reductase subunit CntB _Acinetobacter baumannii_	OTHER	1	0	0	0	0	0
XTI61434.1 NAD-dependent succinate-semialdehyde dehydrogenase _Acinetobacter baumannii_	OTHER	1	1e-06	0	0	0	0
XTI61433.1 carnitine monooxygenase subunit alpha _Acinetobacter baumannii_	OTHER	1	1e-06	0	0	0	0
XTI61432.1 alpha_beta hydrolase fold domain-containing protein _Acinetobacter baumannii_	OTHER	1	0	0	0	0	0
XTI61431.1 BCCT family carnitine transporter _Acinetobacter baumannii_	OTHER	1	0	0	0	0	0
XTI61430.1 tartrate dehydrogenase _Acinetobacter baumannii_	OTHER	1	1e-06	0	0	0	0
XTI61429.1 LysR family transcriptional regulator _Acinetobacter baumannii_	OTHER	1	0	0	0	0	0
XTI61427.1 YfhL family 4Fe-4S dicluster ferredoxin _Acinetobacter baumannii_	OTHER	1	1e-06	0	0	0	0
XTI61426.1 pantetheine-phosphate adenylyltransferase _Acinetobacter baumannii_	OTHER	1	0	0	0	0	0
XTI61425.1 tyrosine-type recombinase_integrase _Acinetobacter baumannii_	OTHER	1	0	0	0	0	0
XTI61424.1 hypothetical protein ACP860_07495 _Acinetobacter baumannii_	OTHER	1	2.5e-05	0	0	0	0
XTI61423.1 lysozyme _Acinetobacter baumannii_	OTHER	1	3e-06	0	0	0	0
XTI61422.1 hypothetical protein ACP860_07485 _Acinetobacter baumannii_	OTHER	1	0	0	0	0	0
XTI61421.1 hypothetical protein ACP860_07480 _Acinetobacter baumannii_	OTHER	1	0	0	0	0	0
XTI61420.1 TipJ family phage tail tip protein _Acinetobacter baumannii_	OTHER	1	1e-06	0	0	0	0
XTI61419.1 tail assembly protein _Acinetobacter baumannii_	OTHER	1	0	0	0	0	0
XTI61418.1 C40 family peptidase _Acinetobacter baumannii_	OTHER	1	2e-06	0	0	0	0
XTI61417.1 phage minor tail protein L _Acinetobacter baumannii_	OTHER	1	0	0	0	0	0
XTI61416.1 phage tail protein _Acinetobacter baumannii_	OTHER	1	2e-06	0	0	0	0
XTI61415.1 phage tail protein _Acinetobacter baumannii_	OTHER	1	0	0	0	0	0
XTI61414.1 hypothetical protein ACP860_07445 _Acinetobacter baumannii_	OTHER	0.999888	0.000116	2e-06	0	0	3e-06
XTI61412.1 J517_1871 family lipoprotein _Acinetobacter baumannii_	LIPO	0	2.9e-05	1	0	0	0	CS pos: 15-16. Pr: 0.9961
XTI61411.1 hypothetical protein ACP860_07430 _Acinetobacter baumannii_	OTHER	1	4e-06	0	0	0	0
XTI61410.1 Panacea domain-containing protein _Acinetobacter baumannii_	OTHER	1	0	0	0	0	0
XTI61409.1 hypothetical protein ACP860_07420 _Acinetobacter baumannii_	OTHER	1	0	0	0	0	0
XTI61408.1 phage tail tube protein _Acinetobacter baumannii_	OTHER	1	2e-06	0	0	0	0
XTI61407.1 hypothetical protein ACP860_07410 _Acinetobacter baumannii_	OTHER	1	0	0	0	0	0
XTI61406.1 phage antirepressor N-terminal domain-containing protein _Acinetobacter baumannii_	OTHER	1	0	0	0	0	0
XTI61405.1 phage tail terminator-like protein _Acinetobacter baumannii_	OTHER	1	7e-06	0	0	0	0
XTI61404.1 hypothetical protein ACP860_07395 _Acinetobacter baumannii_	OTHER	1	0	0	0	0	0
XTI61403.1 hypothetical protein ACP860_07390 _Acinetobacter baumannii_	OTHER	1	0	0	0	0	0
XTI61402.1 glutamate 5-kinase _Acinetobacter baumannii_	OTHER	1	0	0	0	0	0
XTI61401.1 hypothetical protein ACP860_07380 _Acinetobacter baumannii_	OTHER	1	4e-06	0	0	0	0
XTI61400.1 hypothetical protein ACP860_07375 _Acinetobacter baumannii_	OTHER	1	8e-06	2e-06	0	0	0
XTI61399.1 hypothetical protein ACP860_07370 _Acinetobacter baumannii_	OTHER	1	5e-06	0	0	0	0
XTI61398.1 hypothetical protein ACP860_07365 _Acinetobacter baumannii_	OTHER	1	0	0	0	0	0
XTI61397.1 hypothetical protein ACP860_07360 _Acinetobacter baumannii_	OTHER	1	0	0	0	0	0
XTI61396.1 minor capsid protein _Acinetobacter baumannii_	OTHER	1	0	0	0	0	0
XTI61395.1 DUF4055 domain-containing protein _Acinetobacter baumannii_	OTHER	1	0	0	0	0	0
XTI61394.1 terminase large subunit domain-containing protein _Acinetobacter baumannii_	OTHER	1	0	0	0	0	0
XTI61393.1 terminase small subunit _Acinetobacter baumannii_	OTHER	1	0	0	0	0	0
XTI61392.1 hypothetical protein ACP860_07335 _Acinetobacter baumannii_	OTHER	1	0	0	0	0	0
XTI61391.1 hypothetical protein ACP860_07330 _Acinetobacter baumannii_	OTHER	1	7e-06	0	0	0	0
XTI61390.1 hypothetical protein ACP860_07325 _Acinetobacter baumannii_	OTHER	1	2e-06	0	0	0	0
XTI61389.1 hypothetical protein ACP860_07320 _Acinetobacter baumannii_	OTHER	1	0	0	0	0	0
XTI61388.1 hypothetical protein ACP860_07315 _Acinetobacter baumannii_	OTHER	1	0	0	0	0	0
XTI61387.1 VRR-NUC domain-containing protein _Acinetobacter baumannii_	OTHER	1	0	0	0	0	0
XTI61386.1 hypothetical protein ACP860_07305 _Acinetobacter baumannii_	OTHER	1	0	0	0	0	0
XTI61385.1 hypothetical protein ACP860_07300 _Acinetobacter baumannii_	OTHER	1	0	0	0	0	0
XTI61384.1 hypothetical protein ACP860_07295 _Acinetobacter baumannii_	OTHER	1	0	0	0	0	0
XTI61382.1 hypothetical protein ACP860_07285 _Acinetobacter baumannii_	OTHER	1	0	0	0	0	0
XTI61381.1 replicative DNA helicase _Acinetobacter baumannii_	OTHER	1	0	0	0	0	0
XTI61380.1 helix-turn-helix domain-containing protein _Acinetobacter baumannii_	OTHER	1	0	0	0	0	0
XTI61379.1 hypothetical protein ACP860_07265 _Acinetobacter baumannii_	OTHER	1	2e-06	0	0	0	0
XTI61378.1 helix-turn-helix domain-containing protein _Acinetobacter baumannii_	OTHER	1	0	0	0	0	0
XTI61377.1 YdaS family helix-turn-helix protein _Acinetobacter baumannii_	OTHER	1	0	0	0	0	0
XTI61376.1 LexA family protein _Acinetobacter baumannii_	OTHER	1	0	0	0	0	0
XTI61375.1 hypothetical protein ACP860_07245 _Acinetobacter baumannii_	OTHER	1	0	0	0	0	0
XTI61374.1 hypothetical protein ACP860_07240 _Acinetobacter baumannii_	OTHER	1	0	0	0	0	0
XTI61372.1 DUF7446 family protein _Acinetobacter baumannii_	OTHER	1	0	0	0	0	0
XTI61371.1 hypothetical protein ACP860_07225 _Acinetobacter baumannii_	OTHER	1	0	0	0	0	0
XTI61370.1 DUF551 domain-containing protein _Acinetobacter baumannii_	OTHER	1	0	0	0	0	0
XTI61369.1 hypothetical protein ACP860_07215 _Acinetobacter baumannii_	OTHER	1	0	0	0	0	0
XTI61368.1 phage recombination protein Bet _Acinetobacter baumannii_	OTHER	1	0	0	0	0	0
XTI61367.1 lambda exonuclease family protein _Acinetobacter baumannii_	OTHER	1	0	0	0	0	0
XTI61366.1 hypothetical protein ACP860_07200 _Acinetobacter baumannii_	OTHER	1	0	0	0	0	0
XTI61365.1 hypothetical protein ACP860_07195 _Acinetobacter baumannii_	OTHER	1	0	0	0	0	0
XTI61364.1 hypothetical protein ACP860_07190 _Acinetobacter baumannii_	OTHER	1	0	0	0	0	0
XTI61363.1 hypothetical protein ACP860_07185 _Acinetobacter baumannii_	OTHER	1	0	0	0	0	0
XTI61362.1 helix-turn-helix transcriptional regulator _Acinetobacter baumannii_	OTHER	1	0	0	0	0	0
XTI61361.1 SsrA-binding protein SmpB _Acinetobacter baumannii_	OTHER	1	0	0	0	0	0
XTI61360.1 flavodoxin family protein _Acinetobacter baumannii_	OTHER	1	0	0	0	0	0
XTI61359.1 peptidoglycan editing factor PgeF _Acinetobacter baumannii_	OTHER	1	0	0	0	0	0
XTI61358.1 23S rRNA pseudouridine_1911_1915_1917_ synthase RluD _Acinetobacter baumannii_	OTHER	1	0	0	0	0	0
XTI61357.1 outer membrane protein assembly factor BamD _Acinetobacter baumannii_	LIPO	0	0	1	0	0	0	CS pos: 23-24. Pr: 0.9964
XTI61356.1 DNA primase _Acinetobacter baumannii_	OTHER	1	1e-06	0	0	0	0
XTI61355.1 glutamyl-tRNA reductase _Acinetobacter baumannii_	OTHER	1	3e-06	0	0	0	0
XTI61353.1 lipoprotein insertase outer membrane protein LolB _Acinetobacter baumannii_	LIPO	0	0	1	0	0	0	CS pos: 21-22. Pr: 0.9969
XTI61352.1 4-_cytidine 5_-diphospho_-2-C-methyl-D-erythritol kinase _Acinetobacter baumannii_	OTHER	1	0	0	0	0	0
XTI61351.1 ribose-phosphate pyrophosphokinase _Acinetobacter baumannii_	OTHER	1	0	0	0	0	0
XTI61350.1 50S ribosomal protein L25 _Acinetobacter baumannii_	OTHER	1	0	0	0	0	0
XTI61349.1 aminoacyl-tRNA hydrolase _Acinetobacter baumannii_	OTHER	1	0	0	0	0	0
XTI61348.1 aspartate 1-decarboxylase _Acinetobacter baumannii_	OTHER	1	0	0	0	0	0
XTI61346.1 DUF2157 domain-containing protein _Acinetobacter baumannii_	OTHER	1	1e-06	0	0	0	0
XTI61345.1 3,4-dihydroxy-2-butanone-4-phosphate synthase _Acinetobacter baumannii_	OTHER	1	0	0	0	0	0
XTI61344.1 HAD-IA family hydrolase _Acinetobacter baumannii_	OTHER	1	0	0	0	0	0
XTI61343.1 hydroxymethylpyrimidine_phosphomethylpyrimidine kinase _Acinetobacter baumannii_	OTHER	1	5e-06	0	0	0	0
XTI61342.1 peptidoglycan-binding protein LysM _Acinetobacter baumannii_	OTHER	1	3.4e-05	0	0	0	0
XTI61341.1 acyl carrier protein _Acinetobacter baumannii_	OTHER	1	1e-06	0	0	0	0
XTI61340.1 3-oxoacyl-ACP reductase FabG _Acinetobacter baumannii_	OTHER	1	1e-06	0	0	0	0
XTI61339.1 ACP S-malonyltransferase _Acinetobacter baumannii_	OTHER	1	5e-06	0	0	0	0
XTI61338.1 50S ribosomal protein L32 _Acinetobacter baumannii_	OTHER	1	0	0	0	0	0
XTI61337.1 YceD family protein _Acinetobacter baumannii_	OTHER	1	0	0	0	0	0
XTI61336.1 elongation factor P hydroxylase _Acinetobacter baumannii_	OTHER	1	0	0	0	0	0
XTI61335.1 L-threonylcarbamoyladenylate synthase _Acinetobacter baumannii_	OTHER	1	1e-06	0	0	0	0
XTI61334.1 segregation and condensation protein A _Acinetobacter baumannii_	OTHER	1	0	0	0	0	0
XTI61333.1 SMC-Scp complex subunit ScpB _Acinetobacter baumannii_	OTHER	1	0	0	0	0	0
XTI61332.1 23S rRNA pseudouridine_2605_ synthase RluB _Acinetobacter baumannii_	OTHER	1	0	0	0	0	0
XTI61331.1 dethiobiotin synthase _Acinetobacter baumannii_	OTHER	1	0	0	0	0	0
XTI61330.1 malonyl-ACP O-methyltransferase BioC _Acinetobacter baumannii_	OTHER	1	0	0	0	0	0
XTI61329.1 8-amino-7-oxononanoate synthase _Acinetobacter baumannii_	OTHER	1	0	0	0	0	0
XTI61328.1 adenosylmethionine--8-amino-7-oxononanoate transaminase _Acinetobacter baumannii_	OTHER	1	0	0	0	0	0
XTI61327.1 alpha_beta fold hydrolase _Acinetobacter baumannii_	OTHER	1	2.5e-05	0	0	0	0
XTI61326.1 trehalose-phosphatase _Acinetobacter baumannii_	OTHER	1	0	0	0	0	0
XTI61325.1 alpha,alpha-trehalose-phosphate synthase _UDP-forming_ _Acinetobacter baumannii_	OTHER	1	4e-06	0	0	0	0
XTI61324.1 heteropolymeric bacterioferritin subunit Ftn _Acinetobacter baumannii_	OTHER	1	0	0	0	0	0
XTI61323.1 NAD-dependent DNA ligase LigA _Acinetobacter baumannii_	OTHER	1	0	0	0	0	0
XTI61322.1 cell division protein ZipA C-terminal FtsZ-binding domain-containing protein _Acinetobacter baumannii_	OTHER	1	0	0	0	0	0
XTI61321.1 chromosome segregation protein SMC _Acinetobacter baumannii_	OTHER	1	3e-06	0	0	0	0
XTI61320.1 GntR family transcriptional regulator _Acinetobacter baumannii_	OTHER	1	0	0	0	0	0
XTI61319.1 sulfite exporter TauE_SafE family protein _Acinetobacter baumannii_	OTHER	1	0	0	0	0	0
XTI61318.1 biotin--_acetyl-CoA-carboxylase_ ligase _Acinetobacter baumannii_	OTHER	1	0	0	0	0	0
XTI61317.1 pantothenate kinase _Acinetobacter baumannii_	OTHER	1	0	0	0	0	0
XTI61316.1 signal recognition particle protein _Acinetobacter baumannii_	OTHER	1	0	0	0	0	0
XTI61315.1 cytochrome C assembly family protein _Acinetobacter baumannii_	OTHER	0.999947	0	0	0	0	0
XTI61314.1 tRNA dihydrouridine synthase _Acinetobacter baumannii_	OTHER	0.999943	0.000103	3e-06	0	0	0
XTI61308.1 dCTP deaminase _Acinetobacter baumannii_	OTHER	1	0	0	0	0	0
XTI61307.1 LysE family translocator _Acinetobacter baumannii_	OTHER	1	0	0	0	0	0
XTI61306.1 DUF2062 domain-containing protein _Acinetobacter baumannii_	OTHER	0.999942	6.1e-05	0	0	0	0
XTI61305.1 5_-methylthioadenosine_S-adenosylhomocysteine nucleosidase _Acinetobacter baumannii_	LIPO	0	0	1	0	0	0	CS pos: 20-21. Pr: 0.9970
XTI61304.1 iron-sulfur cluster carrier protein ApbC _Acinetobacter baumannii_	OTHER	1	0	0	0	0	0
XTI61303.1 hypothetical protein ACP860_06865 _Acinetobacter baumannii_	OTHER	1	0	0	0	0	0
XTI61302.1 NF038215 family lipoprotein _Acinetobacter baumannii_	LIPO	0	0	1	0	0	0	CS pos: 18-19. Pr: 0.9951
XTI61301.1 LysE family translocator _Acinetobacter baumannii_	OTHER	1	0	0	0	0	0
XTI61300.1 TetR_AcrR family transcriptional regulator _Acinetobacter baumannii_	OTHER	1	0	0	0	0	0
XTI61299.1 MFS transporter _Acinetobacter baumannii_	OTHER	0.999995	1.7e-05	0	0	0	0
XTI61298.1 HlyD family secretion protein _Acinetobacter baumannii_	OTHER	0.999963	3.6e-05	0	0	0	0
XTI61297.1 1-aminocyclopropane-1-carboxylate deaminase_D-cysteine desulfhydrase _Acinetobacter baumannii_	OTHER	1	1e-05	0	0	0	0
XTI61296.1 NAD_P__FAD-dependent oxidoreductase _Acinetobacter baumannii_	OTHER	1	6e-06	0	0	0	0
XTI61294.1 mechanosensitive ion channel _Acinetobacter baumannii_	OTHER	1	2e-06	0	0	0	0
XTI61293.1 hypothetical protein ACP860_06810 _Acinetobacter baumannii_	OTHER	1	1.2e-05	0	0	0	0
XTI61292.1 hypothetical protein ACP860_06805 _Acinetobacter baumannii_	OTHER	1	1e-06	0	0	0	0
XTI61291.1 ferredoxin--NADP reductase _Acinetobacter baumannii_	OTHER	1	0	0	0	0	0
XTI61289.1 cold shock domain-containing protein _Acinetobacter baumannii_	OTHER	1	0	0	0	0	0
XTI61288.1 uracil phosphoribosyltransferase _Acinetobacter baumannii_	OTHER	1	0	0	0	0	0
XTI61287.1 NADH-quinone oxidoreductase subunit NuoN _Acinetobacter baumannii_	OTHER	0.999989	0	0	0	0	0
XTI61286.1 NADH-quinone oxidoreductase subunit M _Acinetobacter baumannii_	OTHER	1	0	0	0	0	0
XTI61285.1 NADH-quinone oxidoreductase subunit L _Acinetobacter baumannii_	OTHER	1	0	0	0	0	0
XTI61284.1 NADH-quinone oxidoreductase subunit NuoK _Acinetobacter baumannii_	OTHER	1	0	0	0	0	0
XTI61282.1 NADH-quinone oxidoreductase subunit NuoH _Acinetobacter baumannii_	OTHER	1	2e-06	0	0	0	0
XTI61281.1 NADH-quinone oxidoreductase subunit NuoG _Acinetobacter baumannii_	OTHER	1	1.1e-05	1e-06	0	0	0
XTI61280.1 NADH-quinone oxidoreductase subunit NuoF _Acinetobacter baumannii_	OTHER	1	0	0	0	0	0
XTI61279.1 NADH-quinone oxidoreductase subunit NuoE _Acinetobacter baumannii_	OTHER	0.99997	8.5e-05	3e-06	0	0	1e-06
XTI61278.1 NADH-quinone oxidoreductase subunit C_D _Acinetobacter baumannii_	OTHER	1	0	0	0	0	0
XTI61277.1 NuoB_complex I 20 kDa subunit family protein _Acinetobacter baumannii_	OTHER	1	2e-06	0	0	0	0
XTI61276.1 NADH-quinone oxidoreductase subunit A _Acinetobacter baumannii_	OTHER	1	0	0	0	0	0
XTI61275.1 GGDEF domain-containing protein _Acinetobacter baumannii_	OTHER	0.999997	1e-06	0	0	0	0
XTI61274.1 hypothetical protein ACP860_06710 _Acinetobacter baumannii_	OTHER	1	0	0	0	0	0
XTI61272.1 response regulator transcription factor BfmR _Acinetobacter baumannii_	OTHER	1	0	0	0	0	0
XTI61270.1 ribonucleoside-diphosphate reductase subunit alpha _Acinetobacter baumannii_	OTHER	1	0	0	0	0	0
XTI61269.1 preprotein translocase subunit YajC _Acinetobacter baumannii_	OTHER	1	0	0	0	0	0
XTI61268.1 ribonucleotide-diphosphate reductase subunit beta _Acinetobacter baumannii_	OTHER	1	1e-06	0	0	0	0
XTI61267.1 IS5-like element ISAba27 family transposase _Acinetobacter baumannii_	OTHER	1	0	0	0	0	0
XTI61265.1 PhzF family isomerase _Acinetobacter baumannii_	OTHER	1	1e-06	0	0	0	0
XTI61264.1 LysR family transcriptional regulator _Acinetobacter baumannii_	OTHER	1	0	0	0	0	0
XTI61263.1 hypothetical protein ACP860_06655 _Acinetobacter baumannii_	OTHER	1	6e-06	0	0	0	0
XTI61262.1 hypothetical protein ACP860_06650 _Acinetobacter baumannii_	OTHER	1	0	0	0	0	0
XTI61261.1 TetR_AcrR family transcriptional regulator _Acinetobacter baumannii_	OTHER	1	1e-06	0	0	0	0
XTI61259.1 calcium-binding protein _Acinetobacter baumannii_	OTHER	0.999979	5.7e-05	1e-06	0	0	0
XTI61258.1 hypothetical protein ACP860_06630 _Acinetobacter baumannii_	OTHER	1	1e-06	0	0	0	0
XTI61257.1 darcynin family protein _Acinetobacter baumannii_	OTHER	1	0	0	0	0	0
XTI61256.1 ImmA_IrrE family metallo-endopeptidase _Acinetobacter baumannii_	OTHER	1	0	0	0	0	0
XTI61255.1 TetR_AcrR family transcriptional regulator _Acinetobacter baumannii_	OTHER	1	0	0	0	0	0
XTI61254.1 IS5-like element ISAba27 family transposase _Acinetobacter baumannii_	OTHER	1	0	0	0	0	0
XTI61252.1 methionine synthase _Acinetobacter baumannii_	OTHER	1	2e-06	0	0	0	0
XTI61251.1 DUF1852 domain-containing protein _Acinetobacter baumannii_	OTHER	1	0	0	0	0	0
XTI61250.1 AAA family ATPase _Acinetobacter baumannii_	OTHER	1	0	0	0	0	0
XTI61249.1 hypothetical protein ACP860_06580 _Acinetobacter baumannii_	OTHER	1	0	0	0	0	0
XTI61248.1 IS5-like element ISAba27 family transposase _Acinetobacter baumannii_	OTHER	1	0	0	0	0	0
XTI61247.1 LysR family transcriptional regulator _Acinetobacter baumannii_	OTHER	1	0	0	0	0	0
XTI61246.1 MFS transporter _Acinetobacter baumannii_	OTHER	1	0	0	0	0	0
XTI61244.1 LysR family transcriptional regulator _Acinetobacter baumannii_	OTHER	1	2e-06	0	0	0	0
XTI61243.1 FAD-dependent tricarballylate dehydrogenase TcuA _Acinetobacter baumannii_	OTHER	1	0	0	0	0	0
XTI61242.1 tricarballylate utilization 4Fe-4S protein TcuB _Acinetobacter baumannii_	OTHER	1	0	0	0	0	0
XTI61241.1 CaiB_BaiF CoA transferase family protein _Acinetobacter baumannii_	OTHER	1	3e-06	0	0	0	0
XTI61240.1 MFS transporter _Acinetobacter baumannii_	OTHER	1	6e-06	0	0	0	0
XTI61239.1 acyl-CoA dehydrogenase _Acinetobacter baumannii_	OTHER	1	0	0	0	0	0
XTI61238.1 LysR substrate-binding domain-containing protein _Acinetobacter baumannii_	OTHER	1	0	0	0	0	0
XTI61237.1 zinc-binding dehydrogenase _Acinetobacter baumannii_	OTHER	1	0	0	0	0	0
XTI61236.1 adenosine deaminase _Acinetobacter baumannii_	OTHER	1	0	0	0	0	0
XTI61235.1 quinolinate synthase NadA _Acinetobacter baumannii_	OTHER	1	0	0	0	0	0
XTI61234.1 bifunctional glutamate N-acetyltransferase_amino-acid acetyltransferase ArgJ _Acinetobacter baumannii_	OTHER	1	0	0	0	0	0
XTI61233.1 methylated-DNA--_protein_-cysteine S-methyltransferase _Acinetobacter baumannii_	OTHER	1	0	0	0	0	0
XTI61232.1 DMT family transporter _Acinetobacter baumannii_	OTHER	1	0	0	0	0	0
XTI61231.1 cation transporter _Acinetobacter baumannii_	OTHER	1	4e-06	0	0	0	0
XTI61227.1 Cof-type HAD-IIB family hydrolase _Acinetobacter baumannii_	OTHER	1	0	0	0	0	0
XTI61226.1 ribulose-phosphate 3-epimerase _Acinetobacter baumannii_	OTHER	1	0	0	0	0	0
XTI61225.1 DUF2218 domain-containing protein _Acinetobacter baumannii_	OTHER	1	0	0	0	0	0
XTI61224.1 S-formylglutathione hydrolase _Acinetobacter baumannii_	OTHER	1	0	0	0	0	0
XTI61223.1 C13 family peptidase _Acinetobacter baumannii_	OTHER	0.999995	1.1e-05	0	0	0	0
XTI61222.1 class I SAM-dependent methyltransferase _Acinetobacter baumannii_	OTHER	1	0	0	0	0	0
XTI61221.1 tRNA _adenosine_37_-N6_-threonylcarbamoyltransferase complex dimerization subunit type 1 TsaB _Acinetobacter baumannii_	OTHER	1	2e-06	0	0	0	0
XTI61220.1 CoA pyrophosphatase _Acinetobacter baumannii_	OTHER	1	0	0	0	0	0
XTI61219.1 NUDIX hydrolase _Acinetobacter baumannii_	OTHER	0.999987	5.6e-05	1.9e-05	0	0	0
XTI61218.1 putative pilus system protein FilF _Acinetobacter baumannii_	LIPO	0	1e-06	1	0	0	0	CS pos: 20-21. Pr: 0.9971
XTI61212.1 anthranilate synthase component I family protein _Acinetobacter baumannii_	OTHER	1	1e-06	0	0	0	0
XTI61211.1 histidinol-phosphate transaminase _Acinetobacter baumannii_	OTHER	1	0	0	0	0	0
XTI61210.1 histidinol dehydrogenase _Acinetobacter baumannii_	OTHER	1	0	0	0	0	0
XTI61209.1 ATP phosphoribosyltransferase _Acinetobacter baumannii_	OTHER	1	0	0	0	0	0
XTI61208.1 UDP-N-acetylglucosamine 1-carboxyvinyltransferase _Acinetobacter baumannii_	OTHER	0.99997	6.1e-05	2e-06	0	0	0
XTI61207.1 BolA family iron metabolism protein IbaG _Acinetobacter baumannii_	OTHER	1	0	0	0	0	0
XTI61206.1 ribosome hibernation-promoting factor, HPF_YfiA family _Acinetobacter baumannii_	OTHER	1	0	0	0	0	0
XTI61205.1 RNA polymerase factor sigma-54 _Acinetobacter baumannii_	OTHER	1	0	0	0	0	0
XTI61203.1 RsbU family protein phosphatase GigA _Acinetobacter baumannii_	OTHER	1	0	0	0	0	0
XTI61202.1 anti-anti-sigma factor GigB _Acinetobacter baumannii_	OTHER	1	0	0	0	0	0
XTI61201.1 carbon-nitrogen hydrolase family protein _Acinetobacter baumannii_	OTHER	1	0	0	0	0	0
XTI61199.1 MarR family winged helix-turn-helix transcriptional regulator _Acinetobacter baumannii_	OTHER	1	0	0	0	0	0
XTI61198.1 organic hydroperoxide resistance protein _Acinetobacter baumannii_	OTHER	0.999789	0.000191	1e-06	0	0	1e-06
XTI61197.1 type II secretion system ATPase GspE _Acinetobacter baumannii_	OTHER	1	0	0	0	0	0
XTI61196.1 hypothetical protein ACP860_06265 _Acinetobacter baumannii_	OTHER	1	0	0	0	0	0
XTI61195.1 mechanosensitive ion channel family protein _Acinetobacter baumannii_	OTHER	1	1e-06	0	0	0	0
XTI61194.1 DUF2339 domain-containing protein _Acinetobacter baumannii_	OTHER	1	4e-06	0	0	0	0
XTI61193.1 DNA polymerase I _Acinetobacter baumannii_	OTHER	1	0	0	0	0	0
XTI61192.1 YggT family protein _Acinetobacter baumannii_	OTHER	1	0	0	0	0	0
XTI61191.1 tRNA lysidine_34_ synthetase TilS _Acinetobacter baumannii_	OTHER	1	0	0	0	0	0
XTI61190.1 acetyl-CoA carboxylase carboxyltransferase subunit alpha _Acinetobacter baumannii_	OTHER	1	0	0	0	0	0
XTI61189.1 exopolyphosphatase _Acinetobacter baumannii_	OTHER	1	0	0	0	0	0
XTI61188.1 thioredoxin _Acinetobacter baumannii_	OTHER	1	1e-06	0	0	0	0
XTI61187.1 transcription termination factor Rho _Acinetobacter baumannii_	OTHER	1	0	0	0	0	0
XTI61186.1 hypothetical protein ACP860_06210 _Acinetobacter baumannii_	OTHER	0.999998	0	1e-06	0	0	0
XTI61185.1 hypothetical protein ACP860_06205 _Acinetobacter baumannii_	LIPO	0	1e-06	1	0	0	0	CS pos: 20-21. Pr: 0.9934
XTI61184.1 integration host factor subunit alpha _Acinetobacter baumannii_	OTHER	1	0	0	0	0	0
XTI61183.1 phenylalanine--tRNA ligase subunit beta _Acinetobacter baumannii_	OTHER	1	3e-06	0	0	0	0
XTI61182.1 phenylalanine--tRNA ligase subunit alpha _Acinetobacter baumannii_	OTHER	1	0	0	0	0	0
XTI61180.1 50S ribosomal protein L20 _Acinetobacter baumannii_	OTHER	1	0	0	0	0	0
XTI61179.1 50S ribosomal protein L35 _Acinetobacter baumannii_	OTHER	1	0	0	0	0	0
XTI61178.1 nickel resistance MFS transporter NreB _Acinetobacter baumannii_	OTHER	1	1e-06	0	0	0	0
XTI61177.1 YqaA family protein _Acinetobacter baumannii_	OTHER	1	0	0	0	0	0
XTI61176.1 glutathione S-transferase N-terminal domain-containing protein _Acinetobacter baumannii_	OTHER	1	0	0	0	0	0
XTI61175.1 threonine--tRNA ligase _Acinetobacter baumannii_	OTHER	1	1e-06	0	0	0	0
XTI61174.1 acyl-CoA synthetase _Acinetobacter baumannii_	OTHER	1	0	0	0	0	0
XTI61173.1 ribosome biogenesis factor YjgA _Acinetobacter baumannii_	OTHER	1	0	0	0	0	0
XTI61172.1 HPr family phosphocarrier protein _Acinetobacter baumannii_	OTHER	1	0	0	0	0	0
XTI61171.1 RNase adapter RapZ _Acinetobacter baumannii_	OTHER	1	0	0	0	0	0
XTI61170.1 pantoate--beta-alanine ligase _Acinetobacter baumannii_	OTHER	1	0	0	0	0	0
XTI61169.1 3-methyl-2-oxobutanoate hydroxymethyltransferase _Acinetobacter baumannii_	OTHER	1	0	0	0	0	0
XTI61168.1 2-amino-4-hydroxy-6-hydroxymethyldihydropteridine diphosphokinase _Acinetobacter baumannii_	OTHER	1	0	0	0	0	0
XTI61167.1 polynucleotide adenylyltransferase PcnB _Acinetobacter baumannii_	OTHER	1	0	0	0	0	0
XTI61165.1 nucleoside triphosphate pyrophosphohydrolase _Acinetobacter baumannii_	OTHER	1	0	0	0	0	0
XTI61164.1 SDR family oxidoreductase _Acinetobacter baumannii_	OTHER	1	0	0	0	0	0
XTI61163.1 RelA_SpoT family protein _Acinetobacter baumannii_	OTHER	1	0	0	0	0	0
XTI61162.1 23S rRNA _uracil_1939_-C_5__-methyltransferase RlmD _Acinetobacter baumannii_	OTHER	1	0	0	0	0	0
XTI61161.1 3_-5_ exonuclease _Acinetobacter baumannii_	OTHER	1	0	0	0	0	0
XTI61160.1 cysteine synthase CysM _Acinetobacter baumannii_	OTHER	1	0	0	0	0	0
XTI61158.1 crotonase_enoyl-CoA hydratase family protein _Acinetobacter baumannii_	OTHER	1	0	0	0	0	0
XTI61157.1 NAD_P_-dependent oxidoreductase _Acinetobacter baumannii_	OTHER	0.999991	1.9e-05	0	0	0	0
XTI61156.1 hydroxypyruvate isomerase family protein _Acinetobacter baumannii_	OTHER	1	0	0	0	0	0
XTI61155.1 ribosome silencing factor _Acinetobacter baumannii_	OTHER	1	0	0	0	0	0
XTI61154.1 SDR family NAD_P_-dependent oxidoreductase _Acinetobacter baumannii_	OTHER	1	0	0	0	0	0
XTI61153.1 NAD_P____ transhydrogenase _Re_Si-specific_ subunit beta _Acinetobacter baumannii_	OTHER	0.999981	0	0	0	0	0
XTI61152.1 proton-translocating transhydrogenase family protein _Acinetobacter baumannii_	OTHER	1	0	0	0	0	0
XTI61151.1 Re_Si-specific NAD_P____ transhydrogenase subunit alpha _Acinetobacter baumannii_	OTHER	1	1e-06	0	0	0	0
XTI61150.1 DMT family transporter _Acinetobacter baumannii_	OTHER	0.999999	1e-06	0	0	0	0
XTI61148.1 MFS transporter _Acinetobacter baumannii_	OTHER	1	0	0	0	0	0
XTI61147.1 tRNA dihydrouridine_20_20a_ synthase DusA _Acinetobacter baumannii_	OTHER	1	0	0	0	0	0
XTI61146.1 hypothetical protein ACP860_05995 _Acinetobacter baumannii_	OTHER	1	1e-06	0	0	0	0
XTI61145.1 LysR family transcriptional regulator _Acinetobacter baumannii_	OTHER	1	0	0	0	0	0
XTI61144.1 hypothetical protein ACP860_05985 _Acinetobacter baumannii_	OTHER	0.999978	1e-06	1.6e-05	0	0	1e-05
XTI61143.1 tRNA threonylcarbamoyladenosine dehydratase _Acinetobacter baumannii_	OTHER	1	1e-06	0	0	0	0
XTI61142.1 RidA family protein _Acinetobacter baumannii_	OTHER	1	0	0	0	0	0
XTI61141.1 aconitate hydratase AcnA _Acinetobacter baumannii_	OTHER	1	0	0	0	0	0
XTI61140.1 TatD family hydrolase _Acinetobacter baumannii_	OTHER	1	5e-06	0	0	0	0
XTI61139.1 RsiV family protein _Acinetobacter baumannii_	LIPO	0	6e-06	1	0	0	0	CS pos: 21-22. Pr: 0.9937
XTI61137.1 peptide chain release factor 3 _Acinetobacter baumannii_	OTHER	1	0	0	0	0	0
XTI61136.1 hypothetical protein ACP860_05945 _Acinetobacter baumannii_	OTHER	1	0	0	0	0	0
XTI61135.1 TetR_AcrR family transcriptional regulator _Acinetobacter baumannii_	OTHER	1	0	0	0	0	0
XTI61134.1 TetR_AcrR family transcriptional regulator _Acinetobacter baumannii_	OTHER	1	0	0	0	0	0
XTI61133.1 bifunctional diguanylate cyclase_phosphodiesterase _Acinetobacter baumannii_	OTHER	0.999994	0	0	0	0	0
XTI61132.1 ketol-acid reductoisomerase _Acinetobacter baumannii_	OTHER	1	1e-06	0	0	0	0
XTI61131.1 acetolactate synthase small subunit _Acinetobacter baumannii_	OTHER	1	0	0	0	0	0
XTI61130.1 acetolactate synthase 3 large subunit _Acinetobacter baumannii_	OTHER	1	0	0	0	0	0
XTI61128.1 leucine--tRNA ligase _Acinetobacter baumannii_	OTHER	1	0	0	0	0	0
XTI61127.1 LPS assembly lipoprotein LptE _Acinetobacter baumannii_	LIPO	0	1e-06	1	0	0	0	CS pos: 22-23. Pr: 0.9944
XTI61126.1 DNA polymerase III subunit delta _Acinetobacter baumannii_	OTHER	1	0	0	0	0	0
XTI61125.1 MacA family efflux pump subunit _Acinetobacter baumannii_	OTHER	0.99999	1.2e-05	1e-05	0	0	1e-06
XTI61124.1 MacB family efflux pump subunit _Acinetobacter baumannii_	OTHER	1	0	0	0	0	0
XTI61123.1 efflux transporter outer membrane subunit _Acinetobacter baumannii_	LIPO	0	0	1	0	0	0	CS pos: 16-17. Pr: 0.9952
XTI61122.1 enoyl-ACP reductase FabI _Acinetobacter baumannii_	OTHER	1	0	0	0	0	0
XTI61121.1 Bax inhibitor-1_YccA family protein _Acinetobacter baumannii_	OTHER	0.999967	3.8e-05	0	0	0	0
XTI61120.1 oligoribonuclease _Acinetobacter baumannii_	OTHER	1	0	0	0	0	0
XTI61119.1 ribosome small subunit-dependent GTPase A _Acinetobacter baumannii_	OTHER	1	0	0	0	0	0
XTI61118.1 rhodanese-like domain-containing protein _Acinetobacter baumannii_	OTHER	1	1e-06	0	0	0	0
XTI61117.1 glutaredoxin 3 _Acinetobacter baumannii_	OTHER	1	0	0	0	0	0
XTI61116.1 protein-export chaperone SecB _Acinetobacter baumannii_	OTHER	1	0	0	0	0	0
XTI61115.1 4_-phosphopantetheinyl transferase family protein _Acinetobacter baumannii_	OTHER	1	0	0	0	0	0
XTI61114.1 ribosome biogenesis GTPase Der _Acinetobacter baumannii_	OTHER	1	0	0	0	0	0
XTI61113.1 outer membrane protein assembly factor BamB _Acinetobacter baumannii_	LIPO	0	0	1	0	0	0	CS pos: 20-21. Pr: 0.9968
XTI61112.1 YfgM family protein _Acinetobacter baumannii_	OTHER	1	1.3e-05	0	0	0	1e-06
XTI61111.1 histidine--tRNA ligase _Acinetobacter baumannii_	OTHER	1	0	0	0	0	0
XTI61110.1 flavodoxin-dependent _E_-4-hydroxy-3-methylbut-2-enyl-diphosphate synthase _Acinetobacter baumannii_	OTHER	1	1e-06	0	0	0	0
XTI61109.1 helix-turn-helix domain-containing protein _Acinetobacter baumannii_	OTHER	1	0	0	0	0	0
XTI61108.1 type IV pilus biogenesis_stability protein PilW _Acinetobacter baumannii_	LIPO	0	0	1	0	0	0	CS pos: 22-23. Pr: 0.9957
XTI61107.1 23S rRNA _adenine_2503_-C_2__-methyltransferase RlmN _Acinetobacter baumannii_	OTHER	1	0	0	0	0	0
XTI61106.1 nucleoside-diphosphate kinase _Acinetobacter baumannii_	OTHER	1	1e-06	0	0	0	0
XTI61105.1 Fe-S cluster assembly protein IscX _Acinetobacter baumannii_	OTHER	1	0	0	0	0	0
XTI61102.1 beta-N-acetylhexosaminidase _Acinetobacter baumannii_	OTHER	1	0	0	0	0	0
XTI61101.1 class I SAM-dependent methyltransferase _Acinetobacter baumannii_	OTHER	1	2e-06	0	0	0	0
XTI61100.1 alpha_beta fold hydrolase _Acinetobacter baumannii_	OTHER	1	0	0	0	0	0
XTI61099.1 glutamate-5-semialdehyde dehydrogenase _Acinetobacter baumannii_	OTHER	1	1e-06	0	0	0	0
XTI61098.1 NADP-dependent glyceraldehyde-3-phosphate dehydrogenase _Acinetobacter baumannii_	OTHER	1	0	0	0	0	0
XTI61097.1 gluconokinase _Acinetobacter baumannii_	OTHER	1	1e-06	0	0	0	0
XTI61096.1 gluconate_H_ symporter _Acinetobacter baumannii_	OTHER	1	0	0	0	0	0
XTI61095.1 bifunctional 4-hydroxy-2-oxoglutarate aldolase_2-dehydro-3-deoxy-phosphogluconate aldolase _Acinetobacter baumannii_	OTHER	1	1e-06	0	0	0	0
XTI61094.1 phosphogluconate dehydratase _Acinetobacter baumannii_	OTHER	1	0	0	0	0	0
XTI61093.1 acetate_propionate family kinase _Acinetobacter baumannii_	OTHER	1	0	0	0	0	0
XTI61092.1 phosphate acetyltransferase _Acinetobacter baumannii_	OTHER	1	4e-06	0	0	0	0
XTI61091.1 fumarate hydratase _Acinetobacter baumannii_	OTHER	1	0	0	0	0	0
XTI61089.1 DUF2846 domain-containing protein _Acinetobacter baumannii_	LIPO	0	0	1	0	0	0	CS pos: 16-17. Pr: 0.9969
XTI61088.1 ATP-dependent Clp protease ATP-binding subunit ClpX _Acinetobacter baumannii_	OTHER	1	1e-06	0	0	0	0
XTI61087.1 ATP-dependent Clp endopeptidase proteolytic subunit ClpP _Acinetobacter baumannii_	OTHER	1	0	0	0	0	0
XTI61086.1 trigger factor _Acinetobacter baumannii_	OTHER	1	0	0	0	0	0
XTI61084.1 Fe2_-dependent dioxygenase _Acinetobacter baumannii_	OTHER	1	0	0	0	0	0
XTI61083.1 2-isopropylmalate synthase _Acinetobacter baumannii_	OTHER	1	0	0	0	0	0
XTI61082.1 homoserine O-succinyltransferase MetX _Acinetobacter baumannii_	OTHER	1	0	0	0	0	0
XTI61081.1 methionine biosynthesis protein MetW _Acinetobacter baumannii_	OTHER	1	0	0	0	0	0
XTI61079.1 RdgB_HAM1 family non-canonical purine NTP pyrophosphatase _Acinetobacter baumannii_	OTHER	1	0	0	0	0	0
XTI61078.1 AEC family transporter _Acinetobacter baumannii_	OTHER	1	0	0	0	0	0
XTI61077.1 Sec-independent protein translocase subunit TatA _Acinetobacter baumannii_	OTHER	1	0	0	0	0	0
XTI61075.1 twin-arginine translocase subunit TatC _Acinetobacter baumannii_	OTHER	1	4e-06	0	0	0	0
XTI61072.1 prolipoprotein diacylglyceryl transferase _Acinetobacter baumannii_	OTHER	1	0	0	0	0	0
XTI61071.1 hypothetical protein ACP860_05610 _Acinetobacter baumannii_	OTHER	1	0	0	0	0	0
XTI61070.1 hypothetical protein ACP860_05605 _Acinetobacter baumannii_	OTHER	1	0	0	0	0	0
XTI61069.1 thymidylate synthase _Acinetobacter baumannii_	OTHER	1	0	0	0	0	0
XTI61068.1 dihydrofolate reductase _Acinetobacter baumannii_	OTHER	1	0	0	0	0	0
XTI61067.1 DUF4105 domain-containing protein _Acinetobacter baumannii_	OTHER	1	0	0	0	0	0
XTI61066.1 peptide-methionine _S_-S-oxide reductase MsrA _Acinetobacter baumannii_	OTHER	1	1.3e-05	0	0	0	0
XTI61064.1 MotA_TolQ_ExbB proton channel family protein _Acinetobacter baumannii_	OTHER	1	4e-06	0	0	0	1e-06
XTI61063.1 energy transducer TonB _Acinetobacter baumannii_	OTHER	1	4e-06	0	0	0	0
XTI61062.1 formyltetrahydrofolate deformylase _Acinetobacter baumannii_	OTHER	1	0	0	0	0	0
XTI61061.1 TetR_AcrR family transcriptional regulator _Acinetobacter baumannii_	OTHER	1	0	0	0	0	0
XTI61060.1 coniferyl aldehyde dehydrogenase _Acinetobacter baumannii_	OTHER	1	0	0	0	0	0
XTI61059.1 50S ribosomal protein L28 _Acinetobacter baumannii_	OTHER	1	0	0	0	0	0
XTI61058.1 50S ribosomal protein L33 _Acinetobacter baumannii_	OTHER	1	0	0	0	0	0
XTI61057.1 cation_proton antiporter _Acinetobacter baumannii_	OTHER	1	0	0	0	0	0
XTI61056.1 hypothetical protein ACP860_05535 _Acinetobacter baumannii_	OTHER	1	0	0	0	0	0
XTI61055.1 RNA recognition motif domain-containing protein _Acinetobacter baumannii_	OTHER	1	0	0	0	0	0
XTI61054.1 ATP-dependent helicase _Acinetobacter baumannii_	OTHER	1	0	0	0	0	0
XTI61053.1 HdeD family acid-resistance protein _Acinetobacter baumannii_	OTHER	1	1e-06	0	0	0	0
XTI61051.1 type I DNA topoisomerase _Acinetobacter baumannii_	OTHER	1	0	0	0	0	0
XTI61050.1 ammonium transporter _Acinetobacter baumannii_	OTHER	1	0	0	0	0	0
XTI61049.1 winged helix-turn-helix transcriptional regulator _Acinetobacter baumannii_	OTHER	1	0	0	0	0	0
XTI61048.1 zinc-binding alcohol dehydrogenase family protein _Acinetobacter baumannii_	OTHER	1	0	0	0	0	0
XTI61047.1 SlyX family protein _Acinetobacter baumannii_	OTHER	1	0	0	0	0	0
XTI61046.1 ATP-binding cassette domain-containing protein _Acinetobacter baumannii_	OTHER	1	0	0	0	0	0
XTI61045.1 LysE family translocator _Acinetobacter baumannii_	OTHER	0.999967	0	0	0	0	0
XTI61044.1 LpxL_LpxP family Kdo_2_-lipid IV_A_ lauroyl_palmitoleoyl acyltransferase _Acinetobacter baumannii_	OTHER	1	5e-06	0	0	0	0
XTI61043.1 glycosyltransferase family 4 protein _Acinetobacter baumannii_	OTHER	1	0	0	0	0	0
XTI61042.1 glutamate_aspartate_proton symporter GltP _Acinetobacter baumannii_	OTHER	1	0	0	0	0	0
XTI61041.1 endonuclease_exonuclease_phosphatase family protein _Acinetobacter baumannii_	OTHER	1	0	0	0	0	0
XTI61040.1 aspartate-semialdehyde dehydrogenase _Acinetobacter baumannii_	OTHER	1	1e-06	0	0	0	0
XTI61037.1 asparaginase _Acinetobacter baumannii_	OTHER	1	1e-06	0	0	0	0
XTI61036.1 tRNA pseudouridine_38-40_ synthase TruA _Acinetobacter baumannii_	OTHER	1	1e-06	0	0	0	0
XTI61035.1 AraC family transcriptional regulator _Acinetobacter baumannii_	OTHER	1	0	0	0	0	0
XTI61034.1 translation initiation factor IF-1 _Acinetobacter baumannii_	OTHER	1	0	0	0	0	0
XTI61031.1 3-isopropylmalate dehydrogenase _Acinetobacter baumannii_	OTHER	1	0	0	0	0	0
XTI61030.1 hypothetical protein ACP860_05395 _Acinetobacter baumannii_	LIPO	0	3.4e-05	1	0	0	0	CS pos: 20-21. Pr: 0.9896
XTI61029.1 3-isopropylmalate dehydratase small subunit _Acinetobacter baumannii_	OTHER	1	0	0	0	0	0
XTI61028.1 3-isopropylmalate dehydratase large subunit _Acinetobacter baumannii_	OTHER	1	0	0	0	0	0
XTI61027.1 DUF2061 domain-containing protein _Acinetobacter baumannii_	OTHER	1	2e-06	0	0	0	0
XTI61026.1 LysR family transcriptional regulator _Acinetobacter baumannii_	OTHER	1	0	0	0	0	0
XTI61024.1 hypothetical protein ACP860_05365 _Acinetobacter baumannii_	OTHER	1	4e-06	0	0	0	0
XTI61023.1 HAD family hydrolase _Acinetobacter baumannii_	OTHER	1	0	0	0	0	0
XTI61022.1 RNA pyrophosphohydrolase _Acinetobacter baumannii_	OTHER	1	0	0	0	0	0
XTI61021.1 phosphoenolpyruvate--protein phosphotransferase _Acinetobacter baumannii_	OTHER	1	0	0	0	0	0
XTI61020.1 catalase_peroxidase HPI _Acinetobacter baumannii_	OTHER	1	0	0	0	0	0
XTI61019.1 MBL fold metallo-hydrolase _Acinetobacter baumannii_	OTHER	1	0	0	0	0	0
XTI61018.1 DNA-binding transcriptional regulator HcaR _Acinetobacter baumannii_	OTHER	1	0	0	0	0	0
XTI61017.1 DUF1345 domain-containing protein _Acinetobacter baumannii_	OTHER	1	2e-06	0	0	0	0
XTI61016.1 glutathione S-transferase family protein _Acinetobacter baumannii_	OTHER	1	0	0	0	0	0
XTI61015.1 helix-turn-helix transcriptional regulator _Acinetobacter baumannii_	OTHER	1	0	0	0	0	0
XTI61014.1 HAD-IA family hydrolase _Acinetobacter baumannii_	OTHER	1	0	0	0	0	0
XTI61013.1 RluA family pseudouridine synthase _Acinetobacter baumannii_	OTHER	1	0	0	0	0	0
XTI61012.1 Rne_Rng family ribonuclease _Acinetobacter baumannii_	OTHER	1	0	0	0	0	0
XTI61011.1 long-chain-acyl-CoA synthetase _Acinetobacter baumannii_	OTHER	1	0	0	0	0	0
XTI61010.1 LysR family transcriptional regulator _Acinetobacter baumannii_	OTHER	1	0	0	0	0	0
XTI61009.1 SDR family oxidoreductase _Acinetobacter baumannii_	OTHER	1	0	0	0	0	0
XTI61008.1 radical SAM family heme chaperone HemW _Acinetobacter baumannii_	OTHER	1	1e-06	0	0	0	0
XTI61007.1 DMT family transporter _Acinetobacter baumannii_	OTHER	1	0	0	0	0	0
XTI61006.1 multidrug efflux MATE transporter AbeM _Acinetobacter baumannii_	OTHER	1	0	0	0	0	0
XTI61005.1 acyl-CoA dehydrogenase family protein _Acinetobacter baumannii_	OTHER	1	0	0	0	0	0
XTI61004.1 SfnB family sulfur acquisition oxidoreductase _Acinetobacter baumannii_	OTHER	1	0	0	0	0	0
XTI61003.1 ABC1 kinase family protein _Acinetobacter baumannii_	OTHER	0.999937	0.000119	0	0	0	0
XTI61002.1 type B 50S ribosomal protein L31 _Acinetobacter baumannii_	OTHER	1	0	0	0	0	0
XTI61000.1 fluoride efflux transporter CrcB _Acinetobacter baumannii_	OTHER	0.999981	0	0	0	0	0
XTI60999.1 GFA family protein _Acinetobacter baumannii_	OTHER	1	1e-06	0	0	0	0
XTI60998.1 TIGR03862 family flavoprotein _Acinetobacter baumannii_	OTHER	1	4e-06	0	0	0	0
XTI60997.1 SAM-dependent methyltransferase _Acinetobacter baumannii_	OTHER	1	0	0	0	0	0
XTI60996.1 DNA gyrase inhibitor YacG _Acinetobacter baumannii_	OTHER	1	0	0	0	0	0
XTI60995.1 MBL fold metallo-hydrolase _Acinetobacter baumannii_	OTHER	1	0	0	0	0	0
XTI60994.1 ferrochelatase _Acinetobacter baumannii_	OTHER	0.999987	1.9e-05	0	0	0	1e-06
XTI60993.1 DUF4062 domain-containing protein _Acinetobacter baumannii_	OTHER	1	0	0	0	0	0
XTI60992.1 glutamate racemase _Acinetobacter baumannii_	OTHER	1	0	0	0	0	0
XTI60991.1 DUF1285 domain-containing protein _Acinetobacter baumannii_	OTHER	1	0	0	0	0	0
XTI60990.1 4Fe-4S dicluster domain-containing protein _Acinetobacter baumannii_	OTHER	1	1e-06	0	0	0	0
XTI60989.1 sulfurtransferase TusA _Acinetobacter baumannii_	OTHER	1	0	0	0	0	0
XTI60988.1 HlyC_CorC family transporter _Acinetobacter baumannii_	OTHER	1	0	0	0	0	0
XTI60987.1 apolipoprotein N-acyltransferase _Acinetobacter baumannii_	OTHER	1	2e-06	0	0	0	0
XTI60986.1 tRNA-binding protein _Acinetobacter baumannii_	OTHER	1	0	0	0	0	0
XTI60985.1 hypothetical protein ACP860_05155 _Acinetobacter baumannii_	OTHER	1	2e-06	0	0	0	0
XTI60982.1 primosomal protein N_ _Acinetobacter baumannii_	OTHER	1	0	0	0	0	0
XTI60981.1 monovalent cation_proton antiporter-2 _CPA2_ family protein _Acinetobacter baumannii_	OTHER	1	0	0	0	0	0
XTI60980.1 Hsp33 family molecular chaperone HslO _Acinetobacter baumannii_	OTHER	1	0	0	0	0	0
XTI60979.1 LysE family translocator _Acinetobacter baumannii_	OTHER	1	0	0	0	0	0
XTI60978.1 DnaJ C-terminal domain-containing protein _Acinetobacter baumannii_	OTHER	1	1e-06	0	0	0	0
XTI60977.1 chaperone modulator CbpM _Acinetobacter baumannii_	OTHER	1	0	0	0	0	0
XTI60976.1 magnesium transporter CorA family protein _Acinetobacter baumannii_	OTHER	1	0	0	0	0	0
XTI60975.1 30S ribosomal protein S15 _Acinetobacter baumannii_	OTHER	1	0	0	0	0	0
XTI60973.1 EstA family serine hydrolase _Acinetobacter baumannii_	OTHER	1	0	0	0	0	0
XTI60972.1 exodeoxyribonuclease V subunit alpha _Acinetobacter baumannii_	OTHER	1	0	0	0	0	0
XTI60971.1 UvrD-helicase domain-containing protein _Acinetobacter baumannii_	OTHER	1	0	0	0	0	0
XTI60970.1 exodeoxyribonuclease V subunit gamma _Acinetobacter baumannii_	OTHER	1	0	0	0	0	0
XTI60969.1 hypothetical protein ACP860_05070 _Acinetobacter baumannii_	OTHER	1	0	0	0	0	0
XTI60968.1 polyphosphate--AMP phosphotransferase _Acinetobacter baumannii_	OTHER	1	0	0	0	0	0
XTI60967.1 FFLEELY motif protein _Acinetobacter baumannii_	OTHER	1	0	0	0	0	0
XTI60966.1 bifunctional demethylmenaquinone methyltransferase_2-methoxy-6-polyprenyl-1,4-benzoquinol methylase UbiE _Acinetobacter baumannii_	OTHER	1	0	0	0	0	0
XTI60965.1 ubiquinone biosynthesis accessory factor UbiJ _Acinetobacter baumannii_	OTHER	1	0	0	0	0	0
XTI60964.1 ABC1 kinase family protein _Acinetobacter baumannii_	OTHER	1	0	0	0	0	0
XTI60963.1 FAD-dependent oxidoreductase _Acinetobacter baumannii_	OTHER	1	3.1e-05	1e-06	0	0	0
XTI60962.1 bifunctional phosphoribosyl-AMP cyclohydrolase_phosphoribosyl-ATP diphosphatase HisIE _Acinetobacter baumannii_	OTHER	1	0	0	0	0	0
XTI60961.1 UvrD-helicase domain-containing protein _Acinetobacter baumannii_	OTHER	1	0	0	0	0	0
XTI60960.1 AAA family ATPase _Acinetobacter baumannii_	OTHER	1	0	0	0	0	0
XTI60959.1 monovalent cation_H_ antiporter subunit A _Acinetobacter baumannii_	OTHER	1	0	0	0	0	0
XTI60958.1 Na__H_ antiporter subunit C _Acinetobacter baumannii_	OTHER	1	0	0	0	0	0
XTI60957.1 monovalent cation_H_ antiporter subunit D _Acinetobacter baumannii_	OTHER	1	0	0	0	0	0
XTI60956.1 Na__H_ antiporter subunit E _Acinetobacter baumannii_	OTHER	1	0	0	0	0	0
XTI60955.1 monovalent cation_H_ antiporter subunit F _Acinetobacter baumannii_	OTHER	1	0	0	0	0	0
XTI60954.1 Na__H_ antiporter subunit G _Acinetobacter baumannii_	OTHER	1	0	0	0	0	0
XTI60953.1 ribosome-binding factor A _Acinetobacter baumannii_	OTHER	1	0	0	0	0	0
XTI60952.1 translation initiation factor IF-2 _Acinetobacter baumannii_	OTHER	1	0	0	0	0	0
XTI60950.1 ribosome maturation factor RimP _Acinetobacter baumannii_	OTHER	1	0	0	0	0	0
XTI60949.1 preprotein translocase subunit SecG _Acinetobacter baumannii_	OTHER	1	0	0	0	0	0
XTI60948.1 triose-phosphate isomerase _Acinetobacter baumannii_	OTHER	1	0	0	0	0	0
XTI60947.1 type IV-A pilus assembly ATPase PilB _Acinetobacter baumannii_	OTHER	1	0	0	0	0	0
XTI60946.1 type II secretion system F family protein _Acinetobacter baumannii_	OTHER	1	0	0	0	0	0
XTI60945.1 prepilin peptidase _Acinetobacter baumannii_	OTHER	1	1e-06	0	0	0	0
XTI60944.1 dephospho-CoA kinase _Acinetobacter baumannii_	OTHER	1	7e-06	1e-06	0	0	0
XTI60943.1 DMT family transporter _Acinetobacter baumannii_	OTHER	1	0	0	0	0	0
XTI60942.1 23S rRNA _guanosine_2251_-2_-O_-methyltransferase RlmB _Acinetobacter baumannii_	OTHER	1	0	0	0	0	0
XTI60941.1 pyrimidine_purine nucleoside phosphorylase _Acinetobacter baumannii_	OTHER	1	0	0	0	0	0
XTI60940.1 tetratricopeptide repeat protein _Acinetobacter baumannii_	OTHER	1	0	0	0	0	0
XTI60938.1 YqgE_AlgH family protein _Acinetobacter baumannii_	OTHER	1	1e-06	0	0	0	0
XTI60937.1 Holliday junction resolvase RuvX _Acinetobacter baumannii_	OTHER	1	0	0	0	0	0
XTI60936.1 HlyD family secretion protein _Acinetobacter baumannii_	OTHER	0.999964	4.7e-05	6e-06	0	0	3.4e-05
XTI60935.1 DUF1656 domain-containing protein _Acinetobacter baumannii_	OTHER	1	0	0	0	0	0
XTI60934.1 FUSC family protein _Acinetobacter baumannii_	OTHER	1	1e-06	0	0	0	0
XTI60933.1 IclR family transcriptional regulator _Acinetobacter baumannii_	OTHER	1	0	0	0	0	0
XTI60932.1 alpha-ketoglutarate-dependent dioxygenase AlkB family protein _Acinetobacter baumannii_	OTHER	1	0	0	0	0	0
XTI60931.1 methylated-DNA--_protein_-cysteine S-methyltransferase _Acinetobacter baumannii_	OTHER	1	0	0	0	0	0
XTI60930.1 thioesterase family protein _Acinetobacter baumannii_	OTHER	1	0	0	0	0	0
XTI60929.1 CHAP domain-containing protein _Acinetobacter baumannii_	OTHER	1	0	0	0	0	0
XTI60928.1 hypothetical protein ACP860_04840 _Acinetobacter baumannii_	LIPO	0	1e-06	1	0	0	0	CS pos: 16-17. Pr: 0.9962
XTI60927.1 hypothetical protein ACP860_04835 _Acinetobacter baumannii_	OTHER	1	0	0	0	0	0
XTI60926.1 lipid A hydroxylase LpxO _Acinetobacter baumannii_	OTHER	1	0	0	0	0	0
XTI60925.1 fatty acid oxidation complex subunit alpha FadB _Acinetobacter baumannii_	OTHER	1	0	0	0	0	0
XTI60924.1 acetyl-CoA C-acyltransferase FadA _Acinetobacter baumannii_	OTHER	1	0	0	0	0	0
XTI60921.1 MerR family transcriptional regulator _Acinetobacter baumannii_	OTHER	1	0	0	0	0	0
XTI60919.1 DsbA family oxidoreductase _Acinetobacter baumannii_	OTHER	1	0	0	0	0	0
XTI60917.1 selenocysteine synthase _Acinetobacter baumannii_	OTHER	1	1e-06	0	0	0	0
XTI60916.1 IS5-like element ISAba27 family transposase _Acinetobacter baumannii_	OTHER	1	0	0	0	0	0
XTI60913.1 Na__H_ antiporter family protein _Acinetobacter baumannii_	OTHER	1	5e-06	0	0	0	0
XTI60912.1 hypothetical protein ACP860_04750 _Acinetobacter baumannii_	OTHER	0.999986	1e-06	8e-06	0	0	0
XTI60911.1 alpha_beta fold hydrolase _Acinetobacter baumannii_	OTHER	1	0	0	0	0	0
XTI60910.1 DUF4442 domain-containing protein _Acinetobacter baumannii_	OTHER	1	0	0	0	0	0
XTI60909.1 YMGG-like glycine zipper-containing protein _Acinetobacter baumannii_	LIPO	0	0	1	0	0	0	CS pos: 20-21. Pr: 0.9936
XTI60908.1 DNA transfer protein p32 _Acinetobacter baumannii_	LIPO	0	1e-06	1	0	0	0	CS pos: 20-21. Pr: 0.9938
XTI60907.1 DNA-directed RNA polymerase subunit beta_ _Acinetobacter baumannii_	OTHER	1	0	0	0	0	0
XTI60906.1 DNA-directed RNA polymerase subunit beta _Acinetobacter baumannii_	OTHER	1	0	0	0	0	0
XTI60905.1 50S ribosomal protein L7_L12 _Acinetobacter baumannii_	OTHER	1	1e-06	0	0	0	0
XTI60904.1 50S ribosomal protein L10 _Acinetobacter baumannii_	OTHER	1	0	0	0	0	0
XTI60903.1 50S ribosomal protein L1 _Acinetobacter baumannii_	OTHER	1	0	0	0	0	0
XTI60902.1 50S ribosomal protein L11 _Acinetobacter baumannii_	OTHER	1	0	0	0	0	0
XTI60901.1 transcription termination_antitermination protein NusG _Acinetobacter baumannii_	OTHER	1	0	0	0	0	0
XTI60900.1 preprotein translocase subunit SecE _Acinetobacter baumannii_	OTHER	0.999996	2.4e-05	0	0	0	0
XTI60899.1 elongation factor Tu _Acinetobacter baumannii_	OTHER	1	0	0	0	0	0
XTI60898.1 anthranilate synthase component I _Acinetobacter baumannii_	OTHER	1	0	0	0	0	0
XTI60897.1 phosphoglycolate phosphatase _Acinetobacter baumannii_	OTHER	1	0	0	0	0	0
XTI60896.1 FHA domain-containing protein _Acinetobacter baumannii_	OTHER	1	0	0	0	0	0
XTI60894.1 type II secretion system protein N _Acinetobacter baumannii_	OTHER	1	2e-06	0	0	0	0
XTI60892.1 H-NS family nucleoid-associated regulatory protein _Acinetobacter baumannii_	OTHER	1	0	0	0	0	0
XTI60891.1 IS5-like element ISAba27 family transposase _Acinetobacter baumannii_	OTHER	1	0	0	0	0	0
XTI60890.1 acyl-CoA thioesterase _Acinetobacter baumannii_	OTHER	1	1.6e-05	0	0	0	0
XTI60889.1 heme biosynthesis protein HemY _Acinetobacter baumannii_	OTHER	1	0	0	0	0	0
XTI60887.1 uroporphyrinogen-III synthase _Acinetobacter baumannii_	OTHER	1	0	0	0	0	0
XTI60886.1 hydroxymethylbilane synthase _Acinetobacter baumannii_	OTHER	1	0	0	0	0	0
XTI60885.1 LytR_AlgR family response regulator transcription factor _Acinetobacter baumannii_	OTHER	1	0	0	0	0	0
XTI60884.1 sensor histidine kinase _Acinetobacter baumannii_	OTHER	0.999885	0.000118	0	0	0	0
XTI60883.1 argininosuccinate lyase _Acinetobacter baumannii_	OTHER	1	0	0	0	0	0
XTI60882.1 oxidative damage protection protein _Acinetobacter baumannii_	OTHER	1	0	0	0	0	0
XTI60881.1 phosphate signaling complex protein PhoU _Acinetobacter baumannii_	OTHER	1	0	0	0	0	0
XTI60879.1 TetR_AcrR family transcriptional regulator _Acinetobacter baumannii_	OTHER	1	0	0	0	0	0
XTI60878.1 hypothetical protein ACP860_04550 _Acinetobacter baumannii_	LIPO	0	0	1	0	0	0	CS pos: 17-18. Pr: 0.9970
XTI60877.1 phosphomethylpyrimidine synthase ThiC _Acinetobacter baumannii_	OTHER	1	8e-06	0	0	0	0
XTI60876.1 NUDIX domain-containing protein _Acinetobacter baumannii_	OTHER	1	0	0	0	0	0
XTI60875.1 3_,5_-cyclic-AMP phosphodiesterase _Acinetobacter baumannii_	OTHER	1	0	0	0	0	0
XTI60874.1 RNA polymerase-binding protein DksA _Acinetobacter baumannii_	OTHER	1	0	0	0	0	0
XTI60873.1 tRNA glutamyl-Q_34_ synthetase GluQRS _Acinetobacter baumannii_	OTHER	1	0	0	0	0	0
XTI60872.1 putative lipid II flippase FtsW _Acinetobacter baumannii_	OTHER	1	2.4e-05	0	0	0	0
XTI60871.1 UDP-N-acetylmuramoyl-L-alanine--D-glutamate ligase _Acinetobacter baumannii_	OTHER	0.999979	7.3e-05	4e-06	0	0	0
XTI60870.1 DUF6587 family protein _Acinetobacter baumannii_	OTHER	0.999952	9.1e-05	1e-06	0	0	3e-06
XTI60869.1 ferrous iron transporter B _Acinetobacter baumannii_	OTHER	1	0	0	0	0	0
XTI60868.1 site-specific tyrosine recombinase XerD _Acinetobacter baumannii_	OTHER	1	0	0	0	0	0
XTI60867.1 DsbC family protein _Acinetobacter baumannii_	LIPO	0	1e-06	1	0	1e-06	0	CS pos: 22-23. Pr: 0.9929
XTI60866.1 homoserine dehydrogenase _Acinetobacter baumannii_	OTHER	0.999903	0.000143	3e-06	0	0	0
XTI60865.1 threonine synthase _Acinetobacter baumannii_	OTHER	1	0	0	0	0	0
XTI60863.1 response regulator transcription factor GacA _Acinetobacter baumannii_	OTHER	1	1e-06	0	0	0	0
XTI60862.1 sensor histidine kinase _Acinetobacter baumannii_	OTHER	1	0	0	0	0	0
XTI60861.1 sigma-54-dependent transcriptional regulator _Acinetobacter baumannii_	OTHER	1	0	0	0	0	0
XTI60859.1 2,3-bisphosphoglycerate-independent phosphoglycerate mutase _Acinetobacter baumannii_	OTHER	1	0	0	0	0	0
XTI60858.1 LPS export ABC transporter permease LptG _Acinetobacter baumannii_	OTHER	1	1e-06	0	0	0	0
XTI60857.1 LPS export ABC transporter permease LptF _Acinetobacter baumannii_	OTHER	1	0	0	0	0	0
XTI60856.1 leucyl aminopeptidase _Acinetobacter baumannii_	OTHER	1	2e-06	0	0	0	0
XTI60855.1 DNA polymerase III subunit chi _Acinetobacter baumannii_	OTHER	1	1e-06	0	0	0	0
XTI60854.1 cell division protein BlhA _Acinetobacter baumannii_	OTHER	1	0	0	0	0	0
XTI60853.1 hypothetical protein ACP860_04420 _Acinetobacter baumannii_	OTHER	1	1e-06	0	0	0	0
XTI60852.1 riboflavin synthase _Acinetobacter baumannii_	OTHER	1	1e-06	0	0	0	0
XTI60851.1 DNA adenine methylase _Acinetobacter baumannii_	OTHER	1	0	0	0	0	0
XTI60850.1 bifunctional diaminohydroxyphosphoribosylaminopyrimidine deaminase_5-amino-6-_5-phosphoribosylamino_uracil reductase RibD _Acinetobacter baumannii_	OTHER	1	0	0	0	0	0
XTI60849.1 transcriptional regulator NrdR _Acinetobacter baumannii_	OTHER	1	1e-06	0	0	0	0
XTI60847.1 P-II family nitrogen regulator _Acinetobacter baumannii_	OTHER	1	0	0	0	0	0
XTI60846.1 accessory factor UbiK family protein _Acinetobacter baumannii_	OTHER	1	0	0	0	0	0
XTI60845.1 YifB family Mg chelatase-like AAA ATPase _Acinetobacter baumannii_	OTHER	1	0	0	0	0	0
XTI60844.1 PLP-dependent aminotransferase family protein _Acinetobacter baumannii_	OTHER	1	0	0	0	0	0
XTI60843.1 aldolase _Acinetobacter baumannii_	OTHER	1	1e-06	0	0	0	0
XTI60842.1 dihydrodipicolinate synthase family protein _Acinetobacter baumannii_	OTHER	1	1e-06	0	0	0	0
XTI60838.1 inorganic diphosphatase _Acinetobacter baumannii_	OTHER	1	2.2e-05	1e-06	0	0	0
XTI60836.1 hypothetical protein ACP860_04335 _Acinetobacter baumannii_	OTHER	1	9e-06	0	0	0	0
XTI60835.1 long-chain-fatty-acid--CoA ligase _Acinetobacter baumannii_	OTHER	1	0	0	0	0	0
XTI60834.1 DNA topoisomerase IV subunit A _Acinetobacter baumannii_	OTHER	1	1e-06	0	0	0	0
XTI60833.1 niacin transporter NiaP _Acinetobacter baumannii_	OTHER	1	1e-06	0	0	0	0
XTI60832.1 trimeric intracellular cation channel family protein _Acinetobacter baumannii_	OTHER	1	0	0	0	0	0
XTI60831.1 YchJ family protein _Acinetobacter baumannii_	OTHER	1	0	0	0	0	0
XTI60830.1 TerC family protein _Acinetobacter baumannii_	OTHER	1	0	0	0	0	0
XTI60828.1 multidrug transporter subunit MdtD _Acinetobacter baumannii_	OTHER	1	0	0	0	0	0
XTI60827.1 glycoside hydrolase family 25 protein _Acinetobacter baumannii_	OTHER	1	2e-06	0	0	0	0
XTI60826.1 DNA polymerase IV _Acinetobacter baumannii_	OTHER	1	0	0	0	0	0
XTI60825.1 RidA family protein _Acinetobacter baumannii_	OTHER	1	9e-06	0	0	0	0
XTI60823.1 YgiQ family radical SAM protein _Acinetobacter baumannii_	OTHER	1	0	0	0	0	0
XTI60822.1 esterase-like activity of phytase family protein _Acinetobacter baumannii_	LIPO	0	0	1	0	0	0	CS pos: 19-20. Pr: 0.9966
XTI60821.1 helix-turn-helix domain-containing protein _Acinetobacter baumannii_	OTHER	1	0	0	0	0	0
XTI60820.1 DUF2938 domain-containing protein _Acinetobacter baumannii_	OTHER	1	0	0	0	0	0
XTI60819.1 flavodoxin family protein _Acinetobacter baumannii_	OTHER	1	1e-06	0	0	0	0
XTI60817.1 cysteine synthase A _Acinetobacter baumannii_	OTHER	1	0	0	0	0	0
XTI60816.1 GNAT family N-acetyltransferase _Acinetobacter baumannii_	OTHER	1	1e-06	0	0	0	0
XTI60815.1 oxygenase MpaB family protein _Acinetobacter baumannii_	OTHER	1	0	0	0	0	0
XTI60814.1 hypothetical protein ACP860_04190 _Acinetobacter baumannii_	OTHER	1	1e-06	0	0	0	0
XTI60811.1 peptide deformylase _Acinetobacter baumannii_	OTHER	1	2e-06	0	0	0	0
XTI60809.1 L-threonylcarbamoyladenylate synthase _Acinetobacter baumannii_	OTHER	1	0	0	0	0	0
XTI60808.1 DMT family transporter _Acinetobacter baumannii_	OTHER	1	0	0	0	0	0
XTI60807.1 TetR_AcrR family transcriptional regulator _Acinetobacter baumannii_	OTHER	1	7e-06	0	0	0	0
XTI60806.1 MFS transporter _Acinetobacter baumannii_	OTHER	1	1e-06	0	0	0	0
XTI60805.1 AraC family transcriptional regulator _Acinetobacter baumannii_	OTHER	1	0	0	0	0	0
XTI60804.1 glutathione peroxidase _Acinetobacter baumannii_	OTHER	1	0	0	0	0	0
XTI60803.1 hypothetical protein ACP860_04130 _Acinetobacter baumannii_	LIPO	0	1e-06	1	0	0	0	CS pos: 23-24. Pr: 0.9950
XTI60802.1 F0F1 ATP synthase subunit epsilon _Acinetobacter baumannii_	OTHER	1	0	0	0	0	0
XTI60801.1 F0F1 ATP synthase subunit beta _Acinetobacter baumannii_	OTHER	1	0	0	0	0	0
XTI60800.1 F0F1 ATP synthase subunit gamma _Acinetobacter baumannii_	OTHER	1	0	0	0	0	0
XTI60799.1 F0F1 ATP synthase subunit alpha _Acinetobacter baumannii_	OTHER	1	0	0	0	0	0
XTI60798.1 F0F1 ATP synthase subunit delta _Acinetobacter baumannii_	OTHER	1	1e-06	0	0	0	0
XTI60797.1 F0F1 ATP synthase subunit B _Acinetobacter baumannii_	OTHER	1	2e-06	0	0	0	1e-06
XTI60796.1 F0F1 ATP synthase subunit C _Acinetobacter baumannii_	OTHER	1	0	0	0	0	0
XTI60795.1 F0F1 ATP synthase subunit A _Acinetobacter baumannii_	OTHER	0.999768	0.000267	0	0	0	0
XTI60794.1 ATP synthase subunit I _Acinetobacter baumannii_	OTHER	1	1e-06	0	0	0	0
XTI60792.1 transcriptional repressor _Acinetobacter baumannii_	OTHER	1	0	0	0	0	0
XTI60791.1 zinc ABC transporter ATP-binding protein ZnuC _Acinetobacter baumannii_	OTHER	1	0	0	0	0	0
XTI60790.1 zinc ABC transporter permease subunit ZnuB _Acinetobacter baumannii_	OTHER	0.99998	0	0	0	0	0
XTI60789.1 LysE family transporter _Acinetobacter baumannii_	OTHER	1	0	0	0	0	0
XTI60788.1 Dyp-type peroxidase _Acinetobacter baumannii_	OTHER	1	0	0	0	0	0
XTI60787.1 NAD-dependent malic enzyme _Acinetobacter baumannii_	OTHER	1	0	0	0	0	0
XTI60786.1 IS5-like element ISAba27 family transposase _Acinetobacter baumannii_	OTHER	1	0	0	0	0	0
XTI60785.1 arginine--tRNA ligase _Acinetobacter baumannii_	OTHER	1	9e-06	1e-06	0	0	0
XTI60784.1 SPOR domain-containing protein _Acinetobacter baumannii_	OTHER	1	9e-06	0	0	0	0
XTI60783.1 glutathione S-transferase _Acinetobacter baumannii_	OTHER	1	0	0	0	0	0
XTI60781.1 pirin family protein _Acinetobacter baumannii_	OTHER	1	0	0	0	0	0
XTI60780.1 DUF3861 domain-containing protein _Acinetobacter baumannii_	OTHER	1	0	0	0	0	0
XTI60779.1 PadR family transcriptional regulator _Acinetobacter baumannii_	OTHER	1	0	0	0	0	0
XTI60778.1 ANT_3___-II family aminoglycoside nucleotidyltransferase _Acinetobacter baumannii_	OTHER	1	0	0	0	0	0
XTI60777.1 glutamine-hydrolyzing GMP synthase _Acinetobacter baumannii_	OTHER	1	0	0	0	0	0
XTI60776.1 DoxX family protein _Acinetobacter baumannii_	OTHER	1	1e-06	0	0	0	0
XTI60775.1 DedA family protein _Acinetobacter baumannii_	OTHER	1	3e-06	0	0	0	0
XTI60774.1 LysE family translocator _Acinetobacter baumannii_	OTHER	1	0	0	0	0	0
XTI60773.1 hypothetical protein ACP860_03975 _Acinetobacter baumannii_	LIPO	0	0	1	0	0	0	CS pos: 18-19. Pr: 0.9972
XTI60772.1 ParA family protein _Acinetobacter baumannii_	OTHER	1	0	0	0	0	0
XTI60771.1 SirB2 family protein _Acinetobacter baumannii_	OTHER	1	0	0	0	0	0
XTI60770.1 BolA family protein _Acinetobacter baumannii_	OTHER	1	0	0	0	0	0
XTI60769.1 4_-phosphopantetheinyl transferase family protein _Acinetobacter baumannii_	OTHER	1	1e-06	0	0	0	0
XTI60768.1 alpha_beta fold hydrolase _Acinetobacter baumannii_	OTHER	1	0	0	0	0	0
XTI60766.1 outer membrane lipoprotein-sorting protein _Acinetobacter baumannii_	OTHER	1	1e-06	0	0	0	0
XTI60765.1 non-ribosomal peptide synthetase _Acinetobacter baumannii_	OTHER	1	0	0	0	0	0
XTI60764.1 acyl carrier protein _Acinetobacter baumannii_	OTHER	1	0	0	0	0	0
XTI60763.1 fatty acyl-AMP ligase _Acinetobacter baumannii_	OTHER	1	0	0	0	0	0
XTI60762.1 LuxR family transcriptional regulator AbaR _Acinetobacter baumannii_	OTHER	1	0	0	0	0	0
XTI60760.1 acyl-homoserine-lactone synthase AbaI _Acinetobacter baumannii_	OTHER	1	0	0	0	0	0
XTI60759.1 MFS transporter _Acinetobacter baumannii_	OTHER	1	2e-06	0	0	0	0
XTI60758.1 enoyl-CoA hydratase_isomerase family protein _Acinetobacter baumannii_	OTHER	1	0	0	0	0	0
XTI60757.1 enoyl-CoA hydratase _Acinetobacter baumannii_	OTHER	1	0	0	0	0	0
XTI60756.1 acyl-CoA dehydrogenase family protein _Acinetobacter baumannii_	OTHER	1	0	0	0	0	0
XTI60755.1 AMP-binding protein _Acinetobacter baumannii_	OTHER	1	5.2e-05	1e-06	0	0	0
XTI60754.1 3-hydroxyisobutyrate dehydrogenase _Acinetobacter baumannii_	OTHER	1	0	0	0	0	0
XTI60753.1 CoA-acylating methylmalonate-semialdehyde dehydrogenase _Acinetobacter baumannii_	OTHER	1	1e-06	0	0	0	0
XTI60752.1 LysR family transcriptional regulator _Acinetobacter baumannii_	OTHER	1	1e-06	0	0	0	0
XTI60751.1 amino acid permease _Acinetobacter baumannii_	OTHER	1	2e-06	0	0	0	0
XTI60750.1 amino acid permease _Acinetobacter baumannii_	OTHER	1	2e-06	0	0	0	0
XTI60749.1 RidA family protein _Acinetobacter baumannii_	OTHER	1	0	0	0	0	0
XTI60748.1 alanine racemase _Acinetobacter baumannii_	OTHER	1	0	0	0	0	0
XTI60746.1 Lrp_AsnC ligand binding domain-containing protein _Acinetobacter baumannii_	OTHER	1	1e-06	0	0	0	0
XTI60745.1 DUF1624 domain-containing protein _Acinetobacter baumannii_	OTHER	0.999929	6.2e-05	1e-06	0	0	1e-06
XTI60743.1 nuclear transport factor 2 family protein _Acinetobacter baumannii_	OTHER	1	3e-06	0	0	0	0
XTI60742.1 ribonuclease E inhibitor RraB _Acinetobacter baumannii_	OTHER	1	0	0	0	0	0
XTI60741.1 RluA family pseudouridine synthase _Acinetobacter baumannii_	OTHER	1	0	0	0	0	0
XTI60740.1 DUF1003 domain-containing protein _Acinetobacter baumannii_	OTHER	1	0	0	0	0	0
XTI60739.1 SDR family NAD_P_-dependent oxidoreductase _Acinetobacter baumannii_	OTHER	1	0	0	0	0	0
XTI60737.1 hypothetical protein ACP860_03780 _Acinetobacter baumannii_	LIPO	1e-06	0.000885	0.999126	0	0	0	CS pos: 21-22. Pr: 0.9919
XTI60736.1 GNAT family N-acetyltransferase _Acinetobacter baumannii_	OTHER	1	0	0	0	0	0
XTI60735.1 DUF4126 domain-containing protein _Acinetobacter baumannii_	OTHER	1	0	0	0	0	0
XTI60734.1 zinc ribbon-containing protein _Acinetobacter baumannii_	OTHER	1	1e-06	1e-06	0	0	0
XTI60733.1 DUF4411 family protein _Acinetobacter baumannii_	OTHER	1	0	0	0	0	0
XTI60732.1 ImmA_IrrE family metallo-endopeptidase _Acinetobacter baumannii_	OTHER	1	0	0	0	0	0
XTI60731.1 Fe_S-dependent 2-methylisocitrate dehydratase AcnD _Acinetobacter baumannii_	OTHER	1	0	0	0	0	0
XTI60730.1 bifunctional 2-methylcitrate synthase_citrate synthase _Acinetobacter baumannii_	OTHER	1	0	0	0	0	0
XTI60729.1 methylisocitrate lyase _Acinetobacter baumannii_	OTHER	1	0	0	0	0	0
XTI60728.1 GntR family transcriptional regulator _Acinetobacter baumannii_	OTHER	1	0	0	0	0	0
XTI60727.1 aromatic amino acid transaminase _Acinetobacter baumannii_	OTHER	1	0	0	0	0	0
XTI60726.1 D-lactate dehydrogenase _Acinetobacter baumannii_	OTHER	1	0	0	0	0	0
XTI60724.1 transcriptional regulator LldR _Acinetobacter baumannii_	OTHER	1	0	0	0	0	0
XTI60723.1 L-lactate permease _Acinetobacter baumannii_	OTHER	1	0	0	0	0	0
XTI60722.1 phosphomannomutase_phosphoglucomutase _Acinetobacter baumannii_	OTHER	1	0	0	0	0	0
XTI60721.1 LTA synthase family protein _Acinetobacter baumannii_	OTHER	1	0	0	0	0	0
XTI60720.1 UDP-glucose 4-epimerase GalE _Acinetobacter baumannii_	OTHER	1	0	0	0	0	0
XTI60719.1 glucose-6-phosphate isomerase _Acinetobacter baumannii_	OTHER	1	0	0	0	0	0
XTI60718.1 nucleotide sugar dehydrogenase _Acinetobacter baumannii_	OTHER	1	5e-06	0	0	0	0
XTI60717.1 UTP--glucose-1-phosphate uridylyltransferase GalU _Acinetobacter baumannii_	OTHER	1	0	0	0	0	0
XTI60715.1 glycosyltransferase _Acinetobacter baumannii_	OTHER	1	0	0	0	0	0
XTI60714.1 glycosyltransferase family 4 protein _Acinetobacter baumannii_	OTHER	1	7e-06	0	0	0	0
XTI60712.1 glycosyltransferase _Acinetobacter baumannii_	OTHER	1	0	0	0	0	0
XTI60711.1 glycosyltransferase _Acinetobacter baumannii_	OTHER	1	1e-06	0	0	0	0
XTI60709.1 DegT_DnrJ_EryC1_StrS family aminotransferase _Acinetobacter baumannii_	OTHER	1	0	0	0	0	0
XTI60708.1 UDP-2-acetamido-3-amino-2,3-dideoxy-D-glucuronate N-acetyltransferase _Acinetobacter baumannii_	OTHER	0.999995	6e-05	0	0	0	0
XTI60707.1 Gfo_Idh_MocA family protein _Acinetobacter baumannii_	OTHER	1	0	0	0	0	0
XTI60706.1 Vi polysaccharide biosynthesis UDP-N-acetylglucosamine C-6 dehydrogenase TviB _Acinetobacter baumannii_	OTHER	0.999966	8e-05	4e-06	0	0	0
XTI60704.1 low molecular weight protein-tyrosine-phosphatase _Acinetobacter baumannii_	OTHER	1	0	0	0	0	0
XTI60703.1 polysaccharide biosynthesis tyrosine autokinase _Acinetobacter baumannii_	OTHER	1	1.1e-05	0	0	0	0
XTI60700.1 murein biosynthesis integral membrane protein MurJ _Acinetobacter baumannii_	OTHER	1	0	0	0	0	0
XTI60699.1 1,6-anhydro-N-acetylmuramyl-L-alanine amidase AmpD _Acinetobacter baumannii_	OTHER	1	0	0	0	0	0
XTI60698.1 carboxylating nicotinate-nucleotide diphosphorylase _Acinetobacter baumannii_	OTHER	1	0	0	0	0	0
XTI60694.1 ribonuclease PH _Acinetobacter baumannii_	OTHER	1	0	0	0	0	0
XTI60693.1 ferredoxin reductase _Acinetobacter baumannii_	OTHER	1	0	0	0	0	0
XTI60692.1 TetR family transcriptional regulator _Acinetobacter baumannii_	OTHER	1	0	0	0	0	0
XTI60691.1 TetR_AcrR family transcriptional regulator _Acinetobacter baumannii_	OTHER	1	0	0	0	0	0
XTI60689.1 bifunctional 2-polyprenyl-6-hydroxyphenol methylase_3-demethylubiquinol 3-O-methyltransferase UbiG _Acinetobacter baumannii_	OTHER	1	0	0	0	0	0
XTI60688.1 HAD family hydrolase _Acinetobacter baumannii_	OTHER	1	0	0	0	0	0
XTI60687.1 YciK family oxidoreductase _Acinetobacter baumannii_	OTHER	1	0	0	0	0	0
XTI60684.1 amino-acid N-acetyltransferase _Acinetobacter baumannii_	OTHER	1	1.9e-05	0	0	0	0
XTI60683.1 sulfonate ABC transporter substrate-binding protein _Acinetobacter baumannii_	LIPO	1e-06	1.5e-05	1	0	0	0	CS pos: 27-28. Pr: 0.9952
XTI60681.1 FMNH2-dependent alkanesulfonate monooxygenase _Acinetobacter baumannii_	OTHER	1	1.4e-05	0	0	0	0
XTI60680.1 aliphatic sulfonate ABC transporter permease SsuC _Acinetobacter baumannii_	OTHER	1	1e-06	0	0	0	0
XTI60679.1 ABC transporter ATP-binding protein _Acinetobacter baumannii_	OTHER	1	0	0	0	0	0
XTI60677.1 5_-nucleosidase _Acinetobacter baumannii_	OTHER	1	0	0	0	0	0
XTI60676.1 TDT family transporter _Acinetobacter baumannii_	OTHER	1	1e-06	0	0	0	0
XTI60675.1 bifunctional riboflavin kinase_FAD synthetase _Acinetobacter baumannii_	OTHER	1	0	0	0	0	0
XTI60674.1 isoleucine--tRNA ligase _Acinetobacter baumannii_	OTHER	1	0	0	0	0	0
XTI60673.1 signal peptidase II _Acinetobacter baumannii_	OTHER	1	0	0	0	0	0
XTI60672.1 FKBP-type peptidyl-prolyl cis-trans isomerase _Acinetobacter baumannii_	OTHER	1	0	0	0	0	0
XTI60671.1 NADPH-dependent FMN reductase _Acinetobacter baumannii_	OTHER	1	1e-06	0	0	0	0
XTI60669.1 alpha_beta hydrolase _Acinetobacter baumannii_	OTHER	1	0	0	0	0	0
XTI60667.1 hypothetical protein ACP860_03385 _Acinetobacter baumannii_	LIPO	0	1e-06	1	0	0	0	CS pos: 20-21. Pr: 0.9942
XTI60665.1 nucleotide exchange factor GrpE _Acinetobacter baumannii_	OTHER	1	0	0	0	0	0
XTI60664.1 molecular chaperone DnaK _Acinetobacter baumannii_	OTHER	1	0	0	0	0	0
XTI60662.1 M57 family metalloprotease _Acinetobacter baumannii_	OTHER	0.999982	1.7e-05	0	0	0	1e-06
XTI60661.1 hypothetical protein ACP860_03350 _Acinetobacter baumannii_	OTHER	1	0	0	0	0	0
XTI60659.1 5-_carboxyamino_imidazole ribonucleotide synthase _Acinetobacter baumannii_	OTHER	1	0	0	0	0	0
XTI60658.1 5-_carboxyamino_imidazole ribonucleotide mutase _Acinetobacter baumannii_	OTHER	1	0	0	0	0	0
XTI60655.1 undecaprenyl-diphosphatase _Acinetobacter baumannii_	OTHER	1	2e-06	0	0	0	0
XTI60654.1 TerC family protein _Acinetobacter baumannii_	OTHER	1	0	0	0	0	0
XTI60653.1 hypothetical protein ACP860_03305 _Acinetobacter baumannii_	LIPO	0	7.1e-05	0.999966	0	0	0	CS pos: 17-18. Pr: 0.9936
XTI60652.1 glutathionylspermidine synthase family protein _Acinetobacter baumannii_	OTHER	1	1e-06	0	0	0	0
XTI60651.1 Rieske 2Fe-2S domain-containing protein _Acinetobacter baumannii_	OTHER	1	1e-06	0	0	0	0
XTI60650.1 guanine deaminase _Acinetobacter baumannii_	OTHER	1	0	0	0	0	0
XTI60649.1 hypoxanthine phosphoribosyltransferase _Acinetobacter baumannii_	OTHER	1	0	0	0	0	0
XTI60648.1 GlsB_YeaQ_YmgE family stress response membrane protein _Acinetobacter baumannii_	OTHER	1	0	0	0	0	0
XTI60646.1 CDF family Co_II__Ni_II_ efflux transporter DmeF _Acinetobacter baumannii_	OTHER	1	2e-06	0	0	0	0
XTI60645.1 metal_formaldehyde-sensitive transcriptional repressor _Acinetobacter baumannii_	OTHER	1	0	0	0	0	0
XTI60644.1 tRNA uridine-5-carboxymethylaminomethyl_34_ synthesis GTPase MnmE _Acinetobacter baumannii_	OTHER	1	0	0	0	0	0
XTI60641.1 ribonuclease P protein component _Acinetobacter baumannii_	OTHER	1	0	0	0	0	0
XTI60640.1 50S ribosomal protein L34 _Acinetobacter baumannii_	OTHER	1	0	0	0	0	0
XTI60639.1 chromosomal replication initiator protein DnaA _Acinetobacter baumannii_	OTHER	1	0	0	0	0	0
XTI60638.1 DNA polymerase III subunit beta _Acinetobacter baumannii_	OTHER	1	0	0	0	0	0
XTI60637.1 DNA replication_repair protein RecF _Acinetobacter baumannii_	OTHER	1	0	0	0	0	0
XTI60636.1 DNA topoisomerase _ATP-hydrolyzing_ subunit B _Acinetobacter baumannii_	OTHER	1	0	0	0	0	0
XTI60634.1 VTT domain-containing protein _Acinetobacter baumannii_	OTHER	1	2e-06	0	0	0	0
XTI60633.1 ATP-binding cassette domain-containing protein _Acinetobacter baumannii_	OTHER	1	1e-06	0	0	0	0
XTI60629.1 iron-sulfur cluster insertion protein ErpA _Acinetobacter baumannii_	OTHER	1	0	0	0	0	0
XTI60628.1 IS5-like element ISAba27 family transposase _Acinetobacter baumannii_	OTHER	1	0	0	0	0	0
XTI60627.1 anhydro-N-acetylmuramic acid kinase _Acinetobacter baumannii_	OTHER	1	3e-06	0	0	0	0
XTI60626.1 tyrosine--tRNA ligase _Acinetobacter baumannii_	OTHER	1	1e-06	0	0	0	0
XTI60624.1 sodium-dependent transporter _Acinetobacter baumannii_	OTHER	1	0	0	0	0	0
XTI60623.1 methionine_alanine import family NSS transporter small subunit _Acinetobacter baumannii_	OTHER	1	0	0	0	0	0
XTI60622.1 16S rRNA _cytosine_967_-C_5__-methyltransferase RsmB _Acinetobacter baumannii_	OTHER	1	0	0	0	0	0
XTI60621.1 methionyl-tRNA formyltransferase _Acinetobacter baumannii_	OTHER	1	0	0	0	0	0
XTI60620.1 dihydroxy-acid dehydratase _Acinetobacter baumannii_	OTHER	1	0	0	0	0	0
XTI60619.1 hypothetical protein ACP860_03095 _Acinetobacter baumannii_	OTHER	1	0	0	0	0	0
XTI60618.1 sulfite exporter TauE_SafE family protein _Acinetobacter baumannii_	OTHER	0.999968	7e-06	0	0	0	0
XTI60616.1 solute carrier family 23 protein _Acinetobacter baumannii_	OTHER	1	6e-06	0	0	0	0
XTI60615.1 phosphoenolpyruvate carboxylase _Acinetobacter baumannii_	OTHER	1	0	0	0	0	0
XTI60614.1 TetR_AcrR family transcriptional regulator _Acinetobacter baumannii_	OTHER	1	0	0	0	0	0
XTI60613.1 efflux RND transporter periplasmic adaptor subunit _Acinetobacter baumannii_	LIPO	0	0	1	0	0	0	CS pos: 21-22. Pr: 0.9967
XTI60612.1 efflux RND transporter permease subunit _Acinetobacter baumannii_	OTHER	0.999975	4.8e-05	2e-06	0	0	7e-06
XTI60611.1 hypothetical protein ACP860_03055 _Acinetobacter baumannii_	OTHER	1	0	0	0	0	0
XTI60610.1 molecular chaperone DnaJ _Acinetobacter baumannii_	OTHER	1	1e-06	0	0	0	0
XTI60608.1 4-hydroxy-tetrahydrodipicolinate reductase _Acinetobacter baumannii_	OTHER	1	0	0	0	0	0
XTI60606.1 MFS transporter _Acinetobacter baumannii_	OTHER	1	0	0	0	0	0
XTI60605.1 2,5-didehydrogluconate reductase DkgB _Acinetobacter baumannii_	OTHER	1	1e-06	0	0	0	0
XTI60604.1 LysR family transcriptional regulator _Acinetobacter baumannii_	OTHER	1	0	0	0	0	0
XTI60603.1 hypothetical protein ACP860_03015 _Acinetobacter baumannii_	LIPO	0	5.9e-05	1	0	0	0	CS pos: 15-16. Pr: 0.9957
XTI60602.1 PLP-dependent aminotransferase family protein _Acinetobacter baumannii_	OTHER	1	0	0	0	0	0
XTI60601.1 NADPH-dependent aldehyde reductase Ahr _Acinetobacter baumannii_	OTHER	1	0	0	0	0	0
XTI60600.1 DNA-3-methyladenine glycosylase I _Acinetobacter baumannii_	OTHER	1	0	0	0	0	0
XTI60599.1 hypothetical protein ACP860_02995 _Acinetobacter baumannii_	OTHER	1	0	0	0	0	0
XTI60598.1 M23 family metallopeptidase _Acinetobacter baumannii_	LIPO	0	0	1	0	0	0	CS pos: 19-20. Pr: 0.9946
XTI60597.1 A_G-specific adenine glycosylase _Acinetobacter baumannii_	OTHER	1	0	0	0	0	0
XTI60596.1 HIT family protein _Acinetobacter baumannii_	OTHER	1	0	0	0	0	0
XTI60595.1 dienelactone hydrolase family protein _Acinetobacter baumannii_	OTHER	1	1e-06	0	0	0	0
XTI60594.1 DUF1328 domain-containing protein _Acinetobacter baumannii_	OTHER	1	0	0	0	0	0
XTI60593.1 YcgN family cysteine cluster protein _Acinetobacter baumannii_	OTHER	1	0	0	0	0	0
XTI60592.1 PQQ-dependent sugar dehydrogenase _Acinetobacter baumannii_	LIPO	0	0	1	0	0	0	CS pos: 19-20. Pr: 0.9962
XTI60591.1 replication-associated recombination protein A _Acinetobacter baumannii_	OTHER	1	0	0	0	0	0
XTI60590.1 formate_nitrite transporter family protein _Acinetobacter baumannii_	OTHER	0.999985	3.3e-05	0	0	0	0
XTI60589.1 hypothetical protein ACP860_02945 _Acinetobacter baumannii_	OTHER	1	0	0	0	0	0
XTI60588.1 phosphoribosylaminoimidazolesuccinocarboxamide synthase _Acinetobacter baumannii_	OTHER	1	0	0	0	0	0
XTI60587.1 4-hydroxy-tetrahydrodipicolinate synthase _Acinetobacter baumannii_	OTHER	1	0	0	0	0	0
XTI60585.1 bile acid_sodium symporter family protein _Acinetobacter baumannii_	OTHER	1	0	0	0	0	0
XTI60584.1 MATE family efflux transporter _Acinetobacter baumannii_	OTHER	1	0	0	0	0	0
XTI60582.1 4-hydroxyphenylpyruvate dioxygenase _Acinetobacter baumannii_	OTHER	1	0	0	0	0	0
XTI60581.1 IclR family transcriptional regulator _Acinetobacter baumannii_	OTHER	1	0	0	0	0	0
XTI60580.1 VOC family protein _Acinetobacter baumannii_	OTHER	1	0	0	0	0	0
XTI60579.1 maleylacetoacetate isomerase _Acinetobacter baumannii_	OTHER	1	0	0	0	0	0
XTI60578.1 fumarylacetoacetase _Acinetobacter baumannii_	OTHER	1	0	0	0	0	0
XTI60577.1 amino acid permease _Acinetobacter baumannii_	OTHER	1	0	0	0	0	0
XTI60576.1 D-Ala-D-Ala carboxypeptidase ZrlA _Acinetobacter baumannii_	LIPO	0	0	1	0	0	0	CS pos: 14-15. Pr: 0.9969
XTI60575.1 zinc metallochaperone GTPase ZigA _Acinetobacter baumannii_	OTHER	1	0	0	0	0	0
XTI60574.1 acyltransferase family protein _Acinetobacter baumannii_	OTHER	1	0	0	0	0	0
XTI60573.1 histidine utilization repressor _Acinetobacter baumannii_	OTHER	1	0	0	0	0	0
XTI60572.1 HutD_Ves family protein _Acinetobacter baumannii_	OTHER	1	0	0	0	0	0
XTI60571.1 urocanate hydratase _Acinetobacter baumannii_	OTHER	1	0	0	0	0	0
XTI60570.1 histidine ammonia-lyase _Acinetobacter baumannii_	OTHER	1	0	0	0	0	0
XTI60569.1 amino acid permease _Acinetobacter baumannii_	OTHER	1	0	0	0	0	0
XTI60568.1 imidazolonepropionase _Acinetobacter baumannii_	OTHER	1	0	0	0	0	0
XTI60567.1 formimidoylglutamase _Acinetobacter baumannii_	OTHER	1	2e-06	0	0	0	0
XTI60565.1 HAD family hydrolase _Acinetobacter baumannii_	OTHER	1	0	0	0	0	0
XTI60564.1 glutamate racemase _Acinetobacter baumannii_	OTHER	1	0	0	0	0	0
XTI60563.1 glutamine--fructose-6-phosphate transaminase _isomerizing_ _Acinetobacter baumannii_	OTHER	1	6e-06	0	0	0	0
XTI60562.1 bifunctional UDP-N-acetylglucosamine diphosphorylase_glucosamine-1-phosphate N-acetyltransferase GlmU _Acinetobacter baumannii_	OTHER	1	0	0	0	0	0
XTI60561.1 phosphatidylglycerophosphatase A family protein _Acinetobacter baumannii_	OTHER	1	1e-05	0	0	0	0
XTI60560.1 thiamine-phosphate kinase _Acinetobacter baumannii_	OTHER	1	1e-06	0	0	0	0
XTI60559.1 transcription antitermination factor NusB _Acinetobacter baumannii_	OTHER	1	0	0	0	0	0
XTI60558.1 6,7-dimethyl-8-ribityllumazine synthase _Acinetobacter baumannii_	OTHER	1	0	0	0	0	0
XTI60557.1 bifunctional 3,4-dihydroxy-2-butanone-4-phosphate synthase_GTP cyclohydrolase II _Acinetobacter baumannii_	OTHER	1	0	0	0	0	0
XTI60555.1 phosphoserine phosphatase SerB _Acinetobacter baumannii_	OTHER	1	0	0	0	0	0
XTI60554.1 ciprofloxacin tolerance protein AciT _Acinetobacter baumannii_	OTHER	1	0	0	0	0	0
XTI60553.1 SCP-2 sterol transfer family protein _Acinetobacter baumannii_	OTHER	1	0	0	0	0	0
XTI60552.1 D-aminoacyl-tRNA deacylase _Acinetobacter baumannii_	OTHER	1	0	0	0	0	0
XTI60551.1 nicotinate phosphoribosyltransferase _Acinetobacter baumannii_	OTHER	1	0	0	0	0	0
XTI60550.1 archaetidylserine decarboxylase _Acinetobacter baumannii_	OTHER	1	0	0	0	0	0
XTI60548.1 phosphate regulon sensor histidine kinase PhoR _Acinetobacter baumannii_	OTHER	1	1.2e-05	0	0	0	0
XTI60547.1 phosphate regulon transcriptional regulator PhoB _Acinetobacter baumannii_	OTHER	1	0	0	0	0	0
XTI60546.1 TetR_AcrR family transcriptional regulator _Acinetobacter baumannii_	OTHER	1	0	0	0	0	0
XTI60545.1 SDR family NAD_P_-dependent oxidoreductase _Acinetobacter baumannii_	OTHER	1	0	0	0	0	0
XTI60544.1 MATE family efflux transporter _Acinetobacter baumannii_	OTHER	1	0	0	0	0	0
XTI60543.1 pyridoxal phosphate-dependent aminotransferase _Acinetobacter baumannii_	OTHER	1	0	0	0	0	0
XTI60542.1 DUF445 domain-containing protein _Acinetobacter baumannii_	OTHER	1	1e-06	0	0	0	0
XTI60541.1 CC0125_CC1285 family lipoprotein _Acinetobacter baumannii_	LIPO	0	0	1	0	0	0	CS pos: 18-19. Pr: 0.9971
XTI60540.1 DUF924 family protein _Acinetobacter baumannii_	OTHER	1	0	0	0	0	0
XTI60539.1 glutamate--cysteine ligase _Acinetobacter baumannii_	OTHER	1	0	0	0	0	0
XTI60538.1 disulfide bond formation protein B _Acinetobacter baumannii_	OTHER	1	0	0	0	0	0
XTI60537.1 type VI secretion system Vgr family protein _Acinetobacter baumannii_	OTHER	1	1.8e-05	1e-06	0	0	0
XTI60535.1 M23 family metallopeptidase _Acinetobacter baumannii_	OTHER	1	1e-06	0	0	0	0
XTI60534.1 hypothetical protein ACP860_02660 _Acinetobacter baumannii_	LIPO	0	0	1	0	0	0	CS pos: 15-16. Pr: 0.9967
XTI60532.1 alpha_beta fold hydrolase _Acinetobacter baumannii_	OTHER	1	0	0	0	0	0
XTI60530.1 DNA topoisomerase IV subunit B _Acinetobacter baumannii_	OTHER	1	1e-06	0	0	0	0
XTI60529.1 ureidoglycolate lyase _Acinetobacter baumannii_	OTHER	1	0	0	0	0	0
XTI60528.1 allantoicase _Acinetobacter baumannii_	OTHER	1	3e-06	0	0	0	0
XTI60527.1 FAD-dependent urate hydroxylase HpxO _Acinetobacter baumannii_	OTHER	1	0	0	0	0	0
XTI60525.1 nucleobase_cation symporter-2 family protein _Acinetobacter baumannii_	OTHER	1	1e-06	0	0	0	0
XTI60524.1 hydroxyisourate hydrolase _Acinetobacter baumannii_	OTHER	1	1e-06	0	0	0	0
XTI60523.1 allantoinase PuuE _Acinetobacter baumannii_	OTHER	1	0	0	0	0	0
XTI60522.1 HPF_RaiA family ribosome-associated protein _Acinetobacter baumannii_	OTHER	1	0	0	0	0	0
XTI60521.1 ankyrin repeat domain-containing protein _Acinetobacter baumannii_	OTHER	1	0	0	0	0	0
XTI60518.1 GGDEF domain-containing protein _Acinetobacter baumannii_	OTHER	0.999959	4.7e-05	0	0	0	0
XTI60517.1 alpha_beta hydrolase _Acinetobacter baumannii_	OTHER	1	0	0	0	0	0
XTI60515.1 arsenate reductase _Acinetobacter baumannii_	OTHER	1	0	0	0	0	0
XTI60514.1 exodeoxyribonuclease III _Acinetobacter baumannii_	OTHER	1	0	0	0	0	0
XTI60513.1 orotate phosphoribosyltransferase _Acinetobacter baumannii_	OTHER	1	0	0	0	0	0
XTI60512.1 TIGR02646 family protein _Acinetobacter baumannii_	OTHER	1	0	0	0	0	0
XTI60511.1 AAA family ATPase _Acinetobacter baumannii_	OTHER	1	1e-06	0	0	0	0
XTI60510.1 retron St85 family RNA-directed DNA polymerase _Acinetobacter baumannii_	OTHER	1	6e-06	1e-06	0	0	0
XTI60508.1 DUF1737 domain-containing protein _Acinetobacter baumannii_	OTHER	1	0	0	0	0	0
XTI60507.1 glutathione synthase _Acinetobacter baumannii_	OTHER	1	0	0	0	0	0
XTI60506.1 undecaprenyldiphospho-muramoylpentapeptide beta-N-acetylglucosaminyltransferase _Acinetobacter baumannii_	OTHER	1	0	0	0	0	0
XTI60505.1 UDP-N-acetylmuramate--L-alanine ligase _Acinetobacter baumannii_	OTHER	1	0	0	0	0	0
XTI60504.1 D-alanine--D-alanine ligase _Acinetobacter baumannii_	OTHER	1	0	0	0	0	0
XTI60503.1 cell division protein FtsQ_DivIB _Acinetobacter baumannii_	OTHER	0.999817	0.000202	0	0	0	0
XTI60502.1 cell division protein FtsA _Acinetobacter baumannii_	OTHER	1	0	0	0	0	0
XTI60501.1 cell division protein FtsZ _Acinetobacter baumannii_	OTHER	1	0	0	0	0	0
XTI60500.1 UDP-3-O-acyl-N-acetylglucosamine deacetylase _Acinetobacter baumannii_	OTHER	1	0	0	0	0	0
XTI60499.1 DciA family protein _Acinetobacter baumannii_	OTHER	1	2e-06	0	0	0	0
XTI60497.1 pyruvate dehydrogenase _acetyl-transferring_, homodimeric type _Acinetobacter baumannii_	OTHER	1	1e-06	0	0	0	0
XTI60495.1 hypothetical protein ACP860_02455 _Acinetobacter baumannii_	OTHER	1	0	0	0	0	0
XTI60494.1 TMEM165_GDT1 family protein _Acinetobacter baumannii_	OTHER	0.999936	9.2e-05	0	0	0	0
XTI60492.1 MBL fold metallo-hydrolase _Acinetobacter baumannii_	OTHER	1	0	0	0	0	0
XTI60491.1 YkgJ family cysteine cluster protein _Acinetobacter baumannii_	OTHER	1	2e-06	0	0	0	0
XTI60490.1 IMP dehydrogenase _Acinetobacter baumannii_	OTHER	1	4e-06	0	0	0	0
XTI60489.1 phosphoglucosamine mutase _Acinetobacter baumannii_	OTHER	1	0	0	0	0	0
XTI60488.1 pyridoxamine 5_-phosphate oxidase _Acinetobacter baumannii_	OTHER	1	0	0	0	0	0
XTI60487.1 single-stranded-DNA-specific exonuclease RecJ _Acinetobacter baumannii_	OTHER	1	0	0	0	0	0
XTI60485.1 peptide chain release factor 2 _Acinetobacter baumannii_	OTHER	1	0	0	0	0	0
XTI60484.1 ArsR_SmtB family transcription factor _Acinetobacter baumannii_	OTHER	1	0	0	0	0	0
XTI60483.1 alkene reductase _Acinetobacter baumannii_	OTHER	1	1e-06	0	0	0	0
XTI60482.1 3-deoxy-D-manno-octulosonic acid transferase _Acinetobacter baumannii_	OTHER	1	0	0	0	0	0
XTI60481.1 16S rRNA _uracil_1498_-N_3__-methyltransferase _Acinetobacter baumannii_	OTHER	1	0	0	0	0	0
XTI60480.1 mechanosensitive ion channel family protein _Acinetobacter baumannii_	OTHER	0.999825	0.000185	0	0	0	0
XTI60479.1 DUF805 domain-containing protein _Acinetobacter baumannii_	OTHER	1	6e-06	0	0	0	0
XTI60478.1 acetate--CoA ligase _Acinetobacter baumannii_	OTHER	1	0	0	0	0	0
XTI60477.1 cysteine hydrolase family protein _Acinetobacter baumannii_	OTHER	1	0	0	0	0	0
XTI60476.1 Lrp_AsnC family transcriptional regulator _Acinetobacter baumannii_	OTHER	1	0	0	0	0	0
XTI60475.1 dimethylsulfone monooxygenase SfnG _Acinetobacter baumannii_	OTHER	1	5e-06	0	0	0	0
XTI60474.1 FMN reductase _Acinetobacter baumannii_	OTHER	1	0	0	0	0	0
XTI60473.1 response regulator _Acinetobacter baumannii_	OTHER	1	0	0	0	0	0
XTI60472.1 hypothetical protein ACP860_02340 _Acinetobacter baumannii_	OTHER	1	0	0	0	0	0
XTI60471.1 hybrid sensor histidine kinase_response regulator _Acinetobacter baumannii_	OTHER	1	0	0	0	0	0
XTI60470.1 DUF485 domain-containing protein _Acinetobacter baumannii_	OTHER	1	6e-06	0	0	0	0
XTI60468.1 ion channel _Acinetobacter baumannii_	OTHER	1	0	0	0	0	0
XTI60467.1 BCCT family transporter _Acinetobacter baumannii_	OTHER	1	1e-06	0	0	0	0
XTI60464.1 excinuclease ABC subunit UvrA _Acinetobacter baumannii_	OTHER	1	0	0	0	0	0
XTI60463.1 TetR_AcrR family transcriptional regulator _Acinetobacter baumannii_	OTHER	1	0	0	0	0	0
XTI60462.1 zinc-binding dehydrogenase _Acinetobacter baumannii_	OTHER	1	0	0	0	0	0
XTI60461.1 DUF1304 domain-containing protein _Acinetobacter baumannii_	OTHER	1	0	0	0	0	0
XTI60460.1 GlpM family protein _Acinetobacter baumannii_	OTHER	0.999987	0	0	0	0	0
XTI60459.1 thiaminase II _Acinetobacter baumannii_	OTHER	1	0	0	0	0	0
XTI60458.1 DUF475 domain-containing protein _Acinetobacter baumannii_	OTHER	1	0	0	0	0	0
XTI60457.1 MFS transporter _Acinetobacter baumannii_	OTHER	0.999974	0	0	0	0	0
XTI60456.1 single-stranded DNA-binding protein _Acinetobacter baumannii_	OTHER	1	1e-06	0	0	0	0
XTI60455.1 AzlD domain-containing protein _Acinetobacter baumannii_	OTHER	0.999963	0	0	0	0	0
XTI60454.1 AzlC family ABC transporter permease _Acinetobacter baumannii_	OTHER	1	1.2e-05	0	0	0	0
XTI60453.1 helix-turn-helix domain-containing protein _Acinetobacter baumannii_	OTHER	1	2e-06	0	0	0	0
XTI60452.1 amino acid permease _Acinetobacter baumannii_	OTHER	1	2e-06	0	0	0	0
XTI60451.1 PLP-dependent aminotransferase family protein _Acinetobacter baumannii_	OTHER	1	0	0	0	0	0
XTI60450.1 4-aminobutyrate--2-oxoglutarate transaminase _Acinetobacter baumannii_	OTHER	1	4e-05	0	0	0	0
XTI60449.1 NAD-dependent succinate-semialdehyde dehydrogenase _Acinetobacter baumannii_	OTHER	1	1e-06	0	0	0	0
XTI60448.1 LysR substrate-binding domain-containing protein _Acinetobacter baumannii_	OTHER	1	6e-06	0	0	0	0
XTI60447.1 isochorismate family cysteine hydrolase YcaC _Acinetobacter baumannii_	OTHER	1	0	0	0	0	0
XTI60446.1 pirin family protein _Acinetobacter baumannii_	OTHER	1	5e-06	0	0	0	0
XTI60445.1 NAD_P__FAD-dependent oxidoreductase _Acinetobacter baumannii_	OTHER	1	2e-06	0	0	0	0
XTI60444.1 SAM-dependent methyltransferase _Acinetobacter baumannii_	OTHER	1	0	0	0	0	0
XTI60443.1 GFA family protein _Acinetobacter baumannii_	OTHER	1	4e-06	1e-06	0	0	0
XTI60442.1 helix-turn-helix domain-containing protein _Acinetobacter baumannii_	OTHER	1	1.4e-05	3e-06	0	0	0
XTI60441.1 PucR family transcriptional regulator _Acinetobacter baumannii_	OTHER	1	0	0	0	0	0
XTI60440.1 NAD_P__FAD-dependent oxidoreductase _Acinetobacter baumannii_	OTHER	1	1.5e-05	0	0	0	0
XTI60437.1 amino acid permease _Acinetobacter baumannii_	OTHER	1	0	0	0	0	0
XTI60436.1 multidrug efflux MFS transporter SxtP _Acinetobacter baumannii_	OTHER	1	6e-06	0	0	0	0
XTI60435.1 multidrug efflux pump transcriptional activator SxtR _Acinetobacter baumannii_	OTHER	1	0	0	0	0	0
XTI60434.1 DMT family transporter _Acinetobacter baumannii_	OTHER	1	0	0	0	0	0
XTI60430.1 helix-turn-helix domain-containing protein _Acinetobacter baumannii_	OTHER	1	0	0	0	0	0
XTI60429.1 TetR_AcrR family transcriptional regulator _Acinetobacter baumannii_	OTHER	1	0	0	0	0	0
XTI60427.1 IS5-like element ISAba27 family transposase _Acinetobacter baumannii_	OTHER	1	0	0	0	0	0
XTI60426.1 hypothetical protein ACP860_02100 _Acinetobacter baumannii_	LIPO	0	1e-06	1	0	0	0	CS pos: 20-21. Pr: 0.9959
XTI60425.1 DUF6500 family protein _Acinetobacter baumannii_	OTHER	1	0	0	0	0	0
XTI60424.1 winged helix-turn-helix transcriptional regulator _Acinetobacter baumannii_	OTHER	1	2e-06	0	0	0	0
XTI60423.1 NAD_P_H-dependent oxidoreductase _Acinetobacter baumannii_	OTHER	1	1e-06	0	0	0	0
XTI60422.1 hypothetical protein ACP860_02080 _Acinetobacter baumannii_	OTHER	1	0	0	0	0	0
[truncated: 1,787 more rows]
