# Supplementary material for: Invasive Acinetobacter baumannii ABC141 strain relies on the twin-arginine translocation export system for adhesion to host cells
Source: Microbiology (Reading). 2025 Dec 9;171(12):001630. doi: 10.1099/mic.0.001630 (PMC12687288; doi:10.1099/mic.0.001630)
Supplement: Uncited Table S1. [file mic-171-01630-s003.xlsx]

## Sheet: Sheet1
Table S1: Gene expression using DEseq2. Up-regulated genes are up-regulated in exponential phase compared to stationary phase. Equally, down-regulated genes are down-regulated in exponential phase compared to stationary phase.
Chromosome/plasmid	Start	Stop	Strand	baseMean	FoldChange (log2)	lfcSE	stat	pvalue	padj	Gene Name	Locus Tag	Annotation
ABC141_chromosome	335826	337118	-	1898.72	5.85952	0.311953	18.7834	1.03333e-78	1.40671e-75	gabT	BGKOPF_01815	4-aminobutyrate--2-oxoglutarate transaminase
ABC141_chromosome	3937970	3938677	+	597.261	4.88465	0.42898	11.3866	4.87395e-30	2.01063e-28	radC	BGKOPF_19715	DNA repair protein RadC
ABC141_chromosome	2872801	2873430	+	708.864	4.8264	0.295437	16.3365	5.4306e-60	1.84822e-57	sRAP	BGKOPF_14595	ssDNA abasic site-binding protein YedK/HMCES SRAP family
ABC141_chromosome	515026	515376	+	159.948	4.7453	0.35083	13.5259	1.09974e-41	1.02076e-39	-	BGKOPF_02655	Signal peptide protein
ABC141_chromosome	2258984	2260003	-	513.422	4.68358	0.313429	14.9431	1.72868e-50	2.88115e-48	fimA	BGKOPF_11445	Pilin (type 1 fimbrial protein)
ABC141_chromosome	2166255	2166554	+	414.297	4.66985	0.350743	13.3142	1.91488e-40	1.66391e-38	mdcC	BGKOPF_10945	malonate decarboxylase subunit delta
ABC141_chromosome	2044722	2045348	+	368.765	4.58368	0.312281	14.6781	8.90696e-49	1.25435e-46	-	BGKOPF_10355	Aminotransferase
ABC141_chromosome	715657	716931	+	2514.44	4.57553	0.373592	12.2474	1.7348e-34	9.57425e-33	-	BGKOPF_03565	Porin
ABC141_chromosome	1109916	1110572	+	1059.01	4.56674	0.259659	17.5875	3.07389e-69	1.79339e-66	-	BGKOPF_05500	4'-phosphopantetheinyl transferase
ABC141_chromosome	2141669	2142334	+	135.08	4.4718	0.710211	6.29644	3.04557e-10	1.44967e-09	hisM	BGKOPF_10815	ABC-type amino acid transport system permease component
ABC141_chromosome	799157	800590	+	1076.54	4.46524	0.530543	8.41636	3.8835e-17	4.27499e-16	aRO8	BGKOPF_04000	DNA-binding transcriptional regulator MocR family contains an aminotransferase domain
ABC141_chromosome	2017257	2017487	+	40.7339	4.41264	0.645212	6.83905	7.97182e-12	4.58548e-11	-	BGKOPF_10205	(2Fe-2S)-binding protein
ABC141_chromosome	716985	718850	+	1645.86	4.37141	0.558414	7.82826	4.94656e-15	4.01625e-14	menH	BGKOPF_03570	2-succinyl-6-hydroxy-24-cyclohexadiene-1-carboxylate synthase MenH and related esterases alpha/beta hydrolase fold
ABC141_chromosome	2198032	2198460	-	202.772	4.35513	0.371759	11.7149	1.06857e-31	4.69253e-30	arsC	BGKOPF_11135	arsenate reductase (glutaredoxin)
ABC141_chromosome	718843	719604	+	153.337	4.32615	0.590197	7.33001	2.30139e-13	1.55097e-12	sfp	BGKOPF_03575	Phosphopantetheinyl transferase
ABC141_chromosome	2165368	2166252	+	750.319	4.27741	0.286273	14.9417	1.76368e-50	2.88115e-48	mdcB	BGKOPF_10940	triphosphoribosyl-dephospho-CoA synthase
ABC141_chromosome	2016153	2017256	+	785.01	4.24922	0.583187	7.28621	3.18808e-13	2.12747e-12	dadA	BGKOPF_10200	Glycine/D-amino acid oxidase (deaminating)
ABC141_chromosome	3384678	3385625	-	159.061	4.24315	0.38075	11.1442	7.64303e-29	2.8902e-27	bauC	BGKOPF_17175	ferric siderophore ABC transporter permease protein BauC
ABC141_chromosome	1403026	1404045	+	911.942	4.18973	0.286468	14.6255	1.93183e-48	2.62986e-46	-	BGKOPF_06980	DNA helicase
ABC141_chromosome	3386878	3386985	-	2.8538	4.17524	1.36576	3.05708	0.00223502	0.00447004	-	BGKOPF_17185	hypothetical protein
ABC141_chromosome	661958	663664	+	1599.63	4.03074	0.503841	8.00003	1.24387e-15	1.08779e-14	dld	BGKOPF_03350	D-lactate dehydrogenase
ABC141_chromosome	3373526	3374395	-	864.061	4.01992	0.293532	13.695	1.08734e-42	1.1686e-40	basF	BGKOPF_17135	aryl carrier protein BasF
ABC141_chromosome	2118941	2119087	-	11.8797	3.99293	0.798743	4.99901	5.76256e-07	1.89946e-06	-	BGKOPF_10690	hypothetical protein
ABC141_chromosome	1521297	1521914	+	289.956	3.9612	0.636048	6.22784	4.72919e-10	2.21957e-09	-	BGKOPF_07685	Upf86-8
ABC141_chromosome	3594448	3595071	+	122.73	3.95516	0.415368	9.52206	1.69775e-21	2.98863e-20	rhtB	BGKOPF_18190	Threonine/homoserine/homoserine lactone efflux protein
ABC141_chromosome	2159326	2159961	+	245.481	3.94589	0.267409	14.756	2.81584e-49	4.25921e-47	paiB	BGKOPF_10910	putative FMN-binding regulatory protein PaiB
ABC141_chromosome	3143642	3144280	+	42.9005	3.91841	0.519536	7.54214	4.62325e-14	3.35371e-13	acrR	BGKOPF_15905	DNA-binding protein AcrR family includes nucleoid occlusion protein SlmA
ABC141_chromosome	2710997	2712301	-	788.06	3.83387	0.238013	16.1078	2.24958e-58	6.56233e-56	abaQ	BGKOPF_13710	multidrug efflux MFS transporter AbaQ
ABC141_chromosome	1521911	1522450	+	730.224	3.81611	0.577808	6.60446	3.98957e-11	2.11055e-10	-	BGKOPF_07690	HNH endonuclease
ABC141_chromosome	3464666	3465844	+	221.226	3.81055	0.347962	10.951	6.56824e-28	2.31247e-26	araJ	BGKOPF_17545	putative arabinose efflux permease AraJ MFS family
ABC141_chromosome	480537	481289	-	1180.39	3.80413	0.243068	15.6505	3.29719e-55	6.73287e-53	hutC	BGKOPF_02470	histidine utilization repressor
ABC141_chromosome	712010	715660	+	828.963	3.7827	0.266838	14.176	1.28982e-45	1.59625e-43	pasT	BGKOPF_03560	Ribosome association toxin PasT (RatA) of the RatAB toxin-antitoxin module
ABC141_chromosome	2134024	2134200	-	43.4394	3.77928	0.462222	8.17634	2.92596e-16	2.85194e-15	-	sRNA60	sRNA60
ABC141_chromosome	1282342	1282941	+	287.763	3.74959	0.647214	5.79344	6.89611e-09	2.86508e-08	acrR	BGKOPF_06340	DNA-binding protein AcrR family includes nucleoid occlusion protein SlmA
ABC141_chromosome	1285003	1285896	+	677.35	3.74525	0.527036	7.10625	1.19234e-12	7.42306e-12	phzF	BGKOPF_06360	PhzF family isomerase
ABC141_chromosome	1409103	1410386	+	1290.9	3.74482	0.46516	8.05062	8.23738e-16	7.4593e-15	-	BGKOPF_07050	terminase family protein
ABC141_chromosome	683205	683966	+	113.831	3.71417	0.410915	9.03878	1.5843e-19	2.38756e-18	-	BGKOPF_03450	HGSNAT-cat domain-containing protein
ABC141_chromosome	1615399	1615674	-	108.355	3.69858	0.523543	7.06452	1.61175e-12	9.88345e-12	-	BGKOPF_08145	CALCITONIN domain-containing protein
ABC141_chromosome	2053565	2054971	+	248.097	3.69843	0.326194	11.3381	8.4944e-30	3.43476e-28	-	BGKOPF_10405	Cytosine permease
ABC141_chromosome	1178418	1179668	-	258.498	3.66203	0.493159	7.42565	1.12225e-13	7.75512e-13	nreB	BGKOPF_05840	nickel resistance MFS transporter NreB
ABC141_chromosome	472746	473699	-	483.553	3.64659	0.553319	6.59039	4.38665e-11	2.30864e-10	hutG	BGKOPF_02440	formimidoylglutamase
ABC141_chromosome	3387132	3387446	+	33.566	3.61914	0.44786	8.08096	6.42592e-16	5.93744e-15	-	BGKOPF_17190	Siderophore-interacting protein
ABC141_chromosome	3322299	3323633	-	1640.62	3.60032	0.613823	5.8654	4.48055e-09	1.89819e-08	-	BGKOPF_16830	DUF1073 domain-containing protein
ABC141_chromosome	482788	484053	-	735.742	3.56632	0.346143	10.303	6.82847e-25	1.78766e-23	zigA	BGKOPF_02480	zinc metallochaperone GTPase ZigA
ABC141_chromosome	338833	340275	-	600.959	3.56542	0.27551	12.9412	2.63589e-38	1.99352e-36	gabP	BGKOPF_01825	L-asparagine transporter or related permease
ABC141_chromosome	1271967	1272518	+	98.496	3.55732	0.451024	7.8872	3.09049e-15	2.56536e-14	-	BGKOPF_06305	HTH tetR-type domain-containing protein
ABC141_chromosome	3321542	3322354	-	1387.3	3.55286	0.533948	6.65395	2.85328e-11	1.55786e-10	-	BGKOPF_16825	Uncharacterized protein contains phage Mu head morphogenesis gpF-like domain
ABC141_chromosome	3325146	3325628	-	421.832	3.55117	0.496088	7.15835	8.1651e-13	5.15399e-12	-	BGKOPF_16840	DUF2280 domain-containing protein
ABC141_chromosome	2022792	2024363	-	191.776	3.54706	0.322585	10.9958	4.00531e-28	1.44758e-26	potE	BGKOPF_10235	Serine transporter YbeC amino acid:H+ symporter family
ABC141_chromosome	3367478	3367993	-	181.111	3.54621	0.612045	5.79404	6.87135e-09	2.8577e-08	-	BGKOPF_17105	4PPT-N domain-containing protein
ABC141_chromosome	30096	30695	+	252.355	3.53613	0.483312	7.31646	2.54603e-13	1.71019e-12	acrR	BGKOPF_00170	DNA-binding protein AcrR family includes nucleoid occlusion protein SlmA
ABC141_chromosome	2937121	2938449	+	617.098	3.53113	0.645353	5.47163	4.45914e-08	1.6831e-07	dinP	BGKOPF_14935	Nucleotidyltransferase/DNA polymerase DinP involved in DNA repair
ABC141_chromosome	1520845	1521300	+	80.5743	3.51737	0.564796	6.22769	4.73372e-10	2.21957e-09	-	BGKOPF_07680	Type I-E CRISPR-associated protein Cse1/CasA
ABC141_chromosome	658051	659712	+	660.159	3.50868	0.337112	10.4081	2.27818e-25	6.46116e-24	lldP	BGKOPF_03335	L-lactate permease
ABC141_chromosome	315692	316612	-	472.653	3.50316	0.258325	13.5611	6.81263e-42	6.47041e-40	lysR	BGKOPF_01725	DNA-binding transcriptional regulator LysR family
ABC141_chromosome	473677	474882	-	904.602	3.50121	0.523844	6.68369	2.32992e-11	1.2876e-10	hutI	BGKOPF_02445	imidazolonepropionase
ABC141_chromosome	2043918	2044520	+	330.191	3.49874	0.414853	8.43369	3.34937e-17	3.707e-16	acrR	BGKOPF_10350	DNA-binding protein AcrR family includes nucleoid occlusion protein SlmA
ABC141_chromosome	1635107	1636369	-	194.416	3.49037	0.409977	8.51359	1.68628e-17	1.96765e-16	gltP	BGKOPF_08225	Na+/H+-dicarboxylate symporter
ABC141_chromosome	1669293	1670621	+	223.131	3.46888	0.28446	12.1946	3.31981e-34	1.78396e-32	-	BGKOPF_08405	MFS domain-containing protein
ABC141_chromosome	470665	472491	-	1276.71	3.46753	0.588551	5.89165	3.8237e-09	1.63176e-08	-	BGKOPF_02435	DUF885 domain-containing protein
ABC141_chromosome	3372258	3373409	-	207.772	3.4522	0.253121	13.6385	2.36377e-42	2.35454e-40	basG	BGKOPF_17130	acinetobactin biosynthesis histidine decarboxylase BasG
ABC141_chromosome	3280185	3280336	-	41.7685	3.43822	0.576094	5.96816	2.39946e-09	1.04806e-08	-	sRNA28	sRNA28
ABC141_chromosome	1273911	1274189	-	208.813	3.43523	0.459226	7.48047	7.4057e-14	5.23268e-13	-	BGKOPF_06315	Darcynin 1
ABC141_chromosome	1893482	1894228	+	294.717	3.42761	0.250366	13.6904	1.15873e-42	1.21339e-40	-	BGKOPF_09550	Putative metal-dependent hydrolase
ABC141_chromosome	1968882	1969988	+	532.178	3.42389	0.37622	9.10077	8.96943e-20	1.37711e-18	-	BGKOPF_09935	Phage-Mu-F domain-containing protein
ABC141_chromosome	3584604	3585092	+	46.7581	3.40572	0.619308	5.49924	3.81437e-08	1.45181e-07	-	BGKOPF_18140	hypothetical protein
ABC141_chromosome	2655720	2656508	+	144.091	3.4	0.428065	7.94271	1.97805e-15	1.69358e-14	araC	BGKOPF_13450	AraC-type DNA-binding domain and AraC-containing proteins
ABC141_chromosome	3613430	3614008	-	315.451	3.38585	0.453449	7.46687	8.21233e-14	5.77266e-13	acrR	BGKOPF_18280	DNA-binding protein AcrR family includes nucleoid occlusion protein SlmA
ABC141_chromosome	1873640	1874998	-	282.748	3.3842	0.32701	10.3489	4.2313e-25	1.15204e-23	uhpC	BGKOPF_09455	Sugar phosphate permease
ABC141_chromosome	3374413	3376041	-	397.667	3.37275	0.283856	11.8819	1.46994e-32	7.06263e-31	basE	BGKOPF_17140	(23-dihydroxybenzoyl)adenylate synthase BasE
ABC141_chromosome	3383911	3384681	-	174.776	3.36672	0.432162	7.79041	6.67928e-15	5.38031e-14	bauE	BGKOPF_17170	ferric siderophore ABC transporter ATP-binding protein BauE
ABC141_chromosome	684735	684857	-	101.24	3.36423	0.347254	9.68811	3.38742e-22	6.58772e-21	-	BGKOPF_03460	hypothetical protein
ABC141_chromosome	1426181	1426522	+	100.471	3.34312	0.769125	4.34666	1.38227e-05	3.87454e-05	-	BGKOPF_07155	Phage tail protein
ABC141_chromosome	1131862	1132425	+	122.521	3.31513	0.388067	8.54267	1.31155e-17	1.53919e-16	acrR	BGKOPF_05605	DNA-binding protein AcrR family includes nucleoid occlusion protein SlmA
ABC141_chromosome	2190601	2191335	-	109.161	3.3012	0.357532	9.2333	2.6243e-20	4.23621e-19	dcg1	BGKOPF_11100	Asp/Glu/hydantoin racemase
ABC141_chromosome	3372005	3372160	-	3.07487	3.30117	1.24456	2.65249	0.00799015	0.0143499	-	BGKOPF_17125	hypothetical protein
ABC141_chromosome	354091	354201	+	13.6259	3.30048	0.668348	4.93826	7.88244e-07	2.55288e-06	-	sRNA4	sRNA4
ABC141_chromosome	2123922	2124401	-	135.281	3.29793	0.453851	7.26654	3.68818e-13	2.44125e-12	pncC	BGKOPF_10740	Nicotinamide mononucleotide (NMN) deamidase PncC
ABC141_chromosome	2001348	2001602	+	121.829	3.29475	0.628622	5.24122	1.5952e-07	5.64051e-07	-	BGKOPF_10100	Transporter suffix domain-containing protein
ABC141_chromosome	2654812	2655624	-	963.152	3.28895	0.564182	5.82959	5.55625e-09	2.33454e-08	tauE	BGKOPF_13445	Sulfite exporter TauE/SafE/YfcA and related permeases UPF0721 family
ABC141_chromosome	773530	773934	+	168.838	3.27775	0.634419	5.16654	2.38473e-07	8.22571e-07	soxR	BGKOPF_03890	DNA-binding transcriptional regulator MerR family
ABC141_chromosome	3392397	3393020	-	606.599	3.27363	0.488787	6.69747	2.12061e-11	1.17831e-10	yheO	BGKOPF_17210	putative transcriptional regulator YheO contains PAS and DNA-binding HTH domains
ABC141_chromosome	310045	310596	-	442.604	3.26228	0.513495	6.35309	2.11028e-10	1.03091e-09	tatC	BGKOPF_01690	twin-arginine translocase subunit TatC
ABC141_chromosome	2065278	2066987	+	216.786	3.24068	0.325385	9.95951	2.29189e-23	5.0054e-22	fbpB	BGKOPF_10465	putative 2-aminoethylphosphonate ABC transporter permease subunit
ABC141_chromosome	705978	708029	+	524.848	3.23903	0.271578	11.9267	8.58961e-33	4.27804e-31	caiA	BGKOPF_03550	Acyl-CoA dehydrogenase related to the alkylation response protein AidB
ABC141_chromosome	1551929	1552477	+	104.838	3.23636	0.389513	8.30872	9.67399e-17	1.01045e-15	-	BGKOPF_07880	Phospholipid scramblase
ABC141_chromosome	3582443	3583237	+	131.513	3.20066	0.334988	9.55457	1.24095e-21	2.23262e-20	chbG	BGKOPF_18125	Chitooligosaccharide deacetylase ChbG YdjC/CelG family
ABC141_chromosome	704056	705945	+	754.985	3.20016	0.349783	9.14898	5.74739e-20	9.0978e-19	menE	BGKOPF_03545	O-succinylbenzoic acid-CoA ligase MenE or related acyl-CoA synthetase (AMP-forming)
ABC141_chromosome	277054	277497	+	517.172	3.19739	0.633485	5.04729	4.48109e-07	1.49394e-06	-	BGKOPF_01505	Signal peptide protein
ABC141_chromosome	1751534	1751818	-	145.18	3.19641	0.472846	6.75994	1.38052e-11	7.81974e-11	-	BGKOPF_08775	DUF3077 domain-containing protein
ABC141_chromosome	3242226	3243446	+	226.914	3.19204	0.384113	8.31016	9.55753e-17	1.00084e-15	adeF	BGKOPF_16410	multidrug efflux RND transporter periplasmic adaptor subunit AdeF
ABC141_chromosome	2067089	2068243	+	140.213	3.19097	0.315819	10.1038	5.31337e-24	1.28401e-22	dadA	BGKOPF_10470	Glycine/D-amino acid oxidase (deaminating)
ABC141_chromosome	1523061	1523447	+	95.9529	3.1817	0.322726	9.8588	6.27941e-23	1.30178e-21	-	BGKOPF_07700	Single-stranded DNA-binding protein
ABC141_chromosome	3290455	3290898	+	226.093	3.17889	0.33337	9.53562	1.48989e-21	2.65707e-20	ycjD	BGKOPF_16645	Very-short-patch-repair endonuclease
ABC141_chromosome	3385625	3386566	-	215.005	3.17764	0.390221	8.14317	3.85059e-16	3.6873e-15	bauD	BGKOPF_17180	ferric acinetobactin ABC transporter permease subunit BauD
ABC141_chromosome	517225	520350	-	1418.51	3.17327	0.411355	7.71418	1.21765e-14	9.47219e-14	acrB	BGKOPF_02670	Multidrug efflux pump subunit AcrB
ABC141_chromosome	3132240	3132794	-	347.372	3.17254	0.355672	8.91984	4.66961e-19	6.59886e-18	acrR	BGKOPF_15845	DNA-binding protein AcrR family includes nucleoid occlusion protein SlmA
ABC141_chromosome	1750335	1750448	+	20.6863	3.15324	0.607692	5.18889	2.11555e-07	7.35937e-07	-	BGKOPF_08760	DUF350 domain-containing protein
ABC141_chromosome	3051103	3052524	+	214.842	3.15135	0.369805	8.52164	1.5731e-17	1.84085e-16	glnA	BGKOPF_15460	Glutamine synthetase
ABC141_chromosome	2191332	2192801	-	259.919	3.14909	0.283206	11.1194	1.00938e-28	3.74754e-27	ncs1	BGKOPF_11105	Cytosine/uracil/thiamine/allantoin permease
ABC141_chromosome	1775883	1776077	+	134.262	3.14725	0.391783	8.03313	9.50156e-16	8.50973e-15	-	BGKOPF_08990	Transcriptional regulator
ABC141_chromosome	2678530	2679330	-	764.041	3.14641	0.527733	5.96212	2.4898e-09	1.08636e-08	hpaI	BGKOPF_13550	4-hydroxy-2-oxoheptanedioate aldolase
ABC141_chromosome	2134075	2135691	-	347.899	3.14622	0.311831	10.0895	6.14809e-24	1.46835e-22	codB	BGKOPF_10790	Purine-cytosine permease or related protein
ABC141_chromosome	3382936	3383904	-	286.022	3.13679	0.41593	7.54164	4.6408e-14	3.36047e-13	bauB	BGKOPF_17165	siderophore-binding periplasmic lipoprotein BauB
at	774082	775341	+	278.063	3.13643	0.38264	8.19683	2.46817e-16	2.43479e-15	-	BGKOPF_03895	Uncharacterized conserved protein contains a phytase-like domain
ABC141_chromosome	2806454	2806978	-	194.062	3.12734	0.674038	4.63971	3.48891e-06	1.0477e-05	-	BGKOPF_14170	N-acetyltransferase domain-containing protein
ABC141_chromosome	3382515	3382823	-	27.3755	3.12446	0.452936	6.89824	5.26511e-12	3.07182e-11	-	BGKOPF_17160	hypothetical protein
ABC141_chromosome	1062230	1062667	-	394.263	3.12193	0.384119	8.12751	4.3819e-16	4.14252e-15	tatB	BGKOPF_05295	Sec-independent protein translocase protein TatB
ABC141_chromosome	2128592	2129257	-	298.393	3.11762	0.322404	9.66992	4.04714e-22	7.79646e-21	-	BGKOPF_10755	SDR family NAD(P)-dependent oxidoreductase
ABC141_chromosome	3251946	3252578	+	353.527	3.11152	0.37685	8.25665	1.49818e-16	1.51075e-15	-	BGKOPF_16440	DUF3135 domain-containing protein
ABC141_chromosome	3585155	3586249	+	87.4409	3.10673	0.36233	8.57429	9.9698e-18	1.18019e-16	-	BGKOPF_18145	dolichyl-phosphate-mannose--protein mannosyltransferase
ABC141_chromosome	2504119	2504649	+	775.07	3.10494	0.563128	5.51374	3.5128e-08	1.34454e-07	rutF	BGKOPF_12695	FMN reductase RutF DIM6/NTAB family
ABC141_chromosome	1546380	1546892	+	68.707	3.09876	0.481495	6.4357	1.22909e-10	6.12896e-10	-	BGKOPF_07855	DUF4292 domain-containing protein
ABC141_chromosome	3117615	3118817	+	237.819	3.09868	0.30676	10.1013	5.4501e-24	1.30931e-22	-	BGKOPF_15785	MFS domain-containing protein
ABC141_chromosome	338812	339009	-	86.8173	3.09177	0.337954	9.1485	5.77277e-20	9.1027e-19	-	sRNA6	sRNA6
ABC141_chromosome	2935779	2936789	+	153.905	3.08778	0.334071	9.2429	2.39916e-20	3.91926e-19	tauA	BGKOPF_14930	ABC-type nitrate/sulfonate/bicarbonate transport system periplasmic component
ABC141_chromosome	708026	711985	+	1076.38	3.08122	0.262924	11.719	1.01808e-31	4.5194e-30	entF2	BGKOPF_03555	Thioesterase domain of type I polyketide synthase or non-ribosomal peptide synthetase
ABC141_chromosome	1412891	1413103	+	20.0798	3.08118	0.524875	5.87033	4.34941e-09	1.84455e-08	-	BGKOPF_07065	DNA-directed RNA polymerase
ABC141_chromosome	2585378	2587168	-	1866.17	3.08053	0.573024	5.37592	7.61905e-08	2.7832e-07	-	BGKOPF_13115	Thiamine pyrophosphate enzyme C-terminal TPP binding domain protein
ABC141_chromosome	1783354	1784130	+	110.787	3.06912	0.296163	10.3629	3.65652e-25	1.02988e-23	-	BGKOPF_09020	Phage tail protein
ABC141_chromosome	3333589	3333951	-	563.472	3.06906	0.44573	6.88546	5.7603e-12	3.34163e-11	-	BGKOPF_16915	Phage antirepressor KilAC domain protein
ABC141_chromosome	2116267	2117505	-	227.956	3.06784	0.250074	12.2678	1.34946e-34	7.5496e-33	tesA	BGKOPF_10675	Lysophospholipase L1 or related esterase Includes spore coat protein LipC/YcsK
ABC141_chromosome	678201	678378	+	81.7098	3.06663	0.641181	4.78278	1.72887e-06	5.38986e-06	-	sRNA106	sRNA106
ABC141_chromosome	1755808	1756038	+	17.0057	3.05625	0.534577	5.71713	1.08337e-08	4.39811e-08	-	BGKOPF_08815	Transcriptional regulator
ABC141_chromosome	1404042	1404251	+	264.217	3.05562	0.377722	8.0896	5.98625e-16	5.54373e-15	-	BGKOPF_06985	Phage protein
ABC141_chromosome	900918	903017	+	696.345	3.03193	0.303539	9.98861	1.70962e-23	3.83632e-22	yccC	BGKOPF_04520	Uncharacterized membrane protein YccC
ABC141_chromosome	1646792	1647091	+	52.7209	3.02496	0.343221	8.81345	1.21352e-18	1.59872e-17	-	BGKOPF_08295	HTH-62 domain-containing protein
ABC141_chromosome	3583234	3584214	+	121.939	3.01632	0.375539	8.03198	9.59131e-16	8.57131e-15	wcaA	BGKOPF_18130	Glycosyltransferase involved in cell wall bisynthesis
ABC141_chromosome	2182590	2183195	+	119.509	3.00558	0.367154	8.18616	2.69701e-16	2.65412e-15	ywtG	BGKOPF_11045	Metabolite transport protein YwtG
ABC141_chromosome	267805	268707	+	420.885	2.99836	0.453445	6.6124	3.78148e-11	2.01877e-10	rhaT	BGKOPF_01445	Permease of the drug/metabolite transporter (DMT) superfamily
ABC141_chromosome	271982	272620	-	157.414	2.99162	0.37103	8.06303	7.44278e-16	6.78489e-15	-	BGKOPF_01475	Fatty acid hydroxylase domain-containing protein
ABC141_chromosome	2685394	2686569	+	265.312	2.98528	0.370985	8.04688	8.49289e-16	7.67366e-15	-	BGKOPF_13590	Bcr/CflA family efflux transporter
ABC141_chromosome	3584214	3584594	+	27.2531	2.98281	0.53089	5.6185	1.92626e-08	7.60081e-08	gtrA	BGKOPF_18135	GtrA family protein
ABC141_chromosome	1573793	1574446	+	78.2636	2.98116	0.418442	7.12442	1.04518e-12	6.55687e-12	-	BGKOPF_07960	Linear amide C-N hydrolase
ABC141_chromosome	3303855	3306344	-	3185.44	2.97317	0.617091	4.81804	1.44975e-06	4.55093e-06	-	BGKOPF_16720	Fibronectin type-III domain-containing protein
ABC141_chromosome	2591069	2591758	+	107.359	2.97173	0.381858	7.78229	7.12233e-15	5.72591e-14	-	BGKOPF_13140	DLH domain-containing protein
ABC141_chromosome	1425859	1426188	+	266.013	2.97109	0.514143	5.77872	7.52697e-09	3.1145e-08	-	BGKOPF_07150	DUF3899 domain-containing protein
ABC141_chromosome	2260128	2262536	-	1412.87	2.96948	0.281481	10.5495	5.10654e-26	1.53346e-24	fimD	BGKOPF_11450	Outer membrane usher protein FimD/PapC
ABC141_chromosome	1572258	1573793	+	589.842	2.96827	0.425405	6.97751	3.00453e-12	1.78351e-11	-	BGKOPF_07955	Phage portal protein
ABC141_chromosome	684391	684708	-	263.217	2.96747	0.418067	7.09807	1.26507e-12	7.84001e-12	-	BGKOPF_03455	Winged helix-turn-helix transcriptional regulator
ABC141_chromosome	2129399	2129812	-	37.9006	2.96277	0.601538	4.92533	8.4219e-07	2.71468e-06	-	BGKOPF_10760	ATP-binding protein
ABC141_chromosome	1522447	1523055	+	94.635	2.95769	0.482604	6.12862	8.86441e-10	4.02247e-09	-	BGKOPF_07695	DUF4268 domain-containing protein
ABC141_chromosome	1756049	1756369	+	55.3101	2.95658	0.356327	8.29739	1.06426e-16	1.10878e-15	-	BGKOPF_08820	XRE family transcriptional regulator
ABC141_chromosome	3368810	3370405	-	493.26	2.9537	0.342882	8.61434	7.03429e-18	8.49942e-17	barB	BGKOPF_17115	siderophore efflux system of the ABC superfamily
ABC141_chromosome	1833412	1833693	+	33.037	2.9468	0.422104	6.98121	2.92639e-12	1.73965e-11	-	BGKOPF_09280	hypothetical protein
ABC141_chromosome	1767305	1768639	+	1727.79	2.94657	0.2802	10.516	7.29366e-26	2.1585e-24	-	BGKOPF_08920	DUF1073 domain-containing protein
ABC141_chromosome	423169	423492	+	374.122	2.94054	0.283834	10.3601	3.76737e-25	1.05146e-23	uraH	BGKOPF_02210	hydroxyisourate hydrolase
ABC141_chromosome	1416816	1417211	+	72.9029	2.93708	0.381401	7.70077	1.35253e-14	1.04419e-13	-	BGKOPF_07105	DUF3168 domain-containing protein
ABC141_chromosome	2935188	2935778	+	138.103	2.93064	0.337731	8.67742	4.04863e-18	5.05645e-17	amiR	BGKOPF_14925	Two-component response regulator AmiR/NasT family consists of REC and RNA-binding antiterminator (ANTAR) domains
ABC141_chromosome	2185349	2185918	+	273.916	2.92875	0.771688	3.79525	0.000147492	0.000361126	tnp	BGKOPF_11060	IS4 family ISAba1 transposase
ABC141_chromosome	2846901	2847377	+	2093.1	2.9118	0.390152	7.46323	8.4429e-14	5.92453e-13	-	BGKOPF_14445	Phage morphogenesis protein
ABC141_chromosome	2504701	2504931	+	58.4553	2.90557	0.401881	7.22993	4.83259e-13	3.13275e-12	-	BGKOPF_12700	hypothetical protein
ABC141_chromosome	2048985	2049776	+	180.889	2.88633	0.341596	8.44954	2.92446e-17	3.28118e-16	-	BGKOPF_10385	Alpha/beta hydrolase
ABC141_chromosome	2468753	2469496	+	137.233	2.88565	0.332703	8.67335	4.19594e-18	5.22445e-17	mngR	BGKOPF_12520	DNA-binding transcriptional regulator GntR family
ABC141_plasmid_1	32883	34058	-	1085.84	2.87793	0.577697	4.98172	6.30211e-07	2.06729e-06	-	EODBFD_00280	Plasmid replicase
ABC141_chromosome	2156578	2157009	+	54.3607	2.87475	0.515004	5.582	2.37766e-08	9.25678e-08	yohJ	BGKOPF_10895	Putative effector of murein hydrolase LrgA UPF0299 family
ABC141_chromosome	492496	493839	-	331.341	2.86895	0.332601	8.62579	6.36527e-18	7.71388e-17	norM	BGKOPF_02525	Na+-driven multidrug efflux pump DinF/NorM/MATE family
ABC141_chromosome	1981774	1983915	+	398.009	2.86823	0.285463	10.0476	9.40986e-24	2.17118e-22	sunT	BGKOPF_10010	ABC-type bacteriocin/lantibiotic exporters contain an N-terminal double-glycine peptidase domain
ABC141_chromosome	982122	983369	+	391.223	2.86702	0.318766	8.99413	2.38117e-19	3.51073e-18	caiA	BGKOPF_04890	SfnB family sulfur acquisition oxidoreductase
ABC141_chromosome	1658718	1659914	+	405.22	2.86616	0.436448	6.56701	5.13364e-11	2.68448e-10	-	BGKOPF_08355	Signal peptide protein
ABC141_chromosome	2046544	2047113	+	110.506	2.86203	0.40228	7.11452	1.12304e-12	7.00228e-12	-	BGKOPF_10365	Ni-hydr-CYTB domain-containing protein
ABC141_chromosome	2198978	2200012	+	96.6546	2.86149	0.34736	8.23782	1.75374e-16	1.75546e-15	arsB	BGKOPF_11145	ACR3 family arsenite efflux transporter
ABC141_chromosome	498933	499772	+	939.541	2.85773	0.242201	11.799	3.94879e-32	1.87522e-30	focA	BGKOPF_02560	Formate/nitrite transporter FocA FNT family
ABC141_chromosome	2064082	2065284	+	121.395	2.85704	0.380649	7.50571	6.10948e-14	4.35447e-13	potA	BGKOPF_10460	ABC-type Fe3+/spermidine/putrescine transport systems ATPase component
ABC141_chromosome	1571905	1572099	-	86.5558	2.8538	0.38593	7.3946	1.41838e-13	9.70297e-13	-	BGKOPF_07950	CYTH domain-containing protein
ABC141_chromosome	1670635	1671486	+	268.229	2.85338	0.318214	8.96686	3.05077e-19	4.44977e-18	tktA1	BGKOPF_08410	Transketolase N-terminal subunit
ABC141_chromosome	2626266	2627189	+	163.349	2.83704	0.360899	7.86103	3.8099e-15	3.12443e-14	-	BGKOPF_13295	Dienelactone hydrolase family protein
ABC141_chromosome	341890	342213	+	46.1852	2.83532	0.449297	6.31056	2.78034e-10	1.32651e-09	-	BGKOPF_01840	Branched-chain amino acid transport family protein
ABC141_chromosome	1998311	1998952	+	220.641	2.8257	0.434389	6.50499	7.76963e-11	3.93687e-10	acrR	BGKOPF_10085	DNA-binding protein AcrR family includes nucleoid occlusion protein SlmA
ABC141_chromosome	2917213	2918652	+	411.508	2.8255	0.28232	10.0081	1.40363e-23	3.20247e-22	aRO8	BGKOPF_14850	DNA-binding transcriptional regulator MocR family contains an aminotransferase domain
ABC141_chromosome	2772903	2773748	+	343.225	2.82479	0.308277	9.16318	5.03898e-20	8.07027e-19	-	BGKOPF_14010	putative metal-dependent hydrolase
ABC141_chromosome	3376203	3379145	+	707.605	2.82341	0.349409	8.08055	6.4477e-16	5.94411e-15	basD	BGKOPF_17145	acinetobactin non-ribosomal peptide synthetase subunit BasD
ABC141_chromosome	3314861	3315142	-	500.496	2.81868	0.323754	8.70624	3.1411e-18	3.95934e-17	-	BGKOPF_16760	Transcriptional regulator
ABC141_chromosome	2157720	2159210	-	212.827	2.81636	0.275394	10.2267	1.50628e-24	3.79732e-23	aRO8	BGKOPF_10905	DNA-binding transcriptional regulator MocR family contains an aminotransferase domain
ABC141_chromosome	1429930	1430970	+	429.998	2.81448	0.307843	9.14258	6.09822e-20	9.50578e-19	-	BGKOPF_07185	Tail fiber protein
ABC141_chromosome	2063022	2064059	+	213.558	2.81101	0.401966	6.99314	2.68792e-12	1.60489e-11	afuA	BGKOPF_10455	putative 2-aminoethylphosphonate ABC transporter substrate-binding protein
ABC141_chromosome	2978453	2978626	-	13.2584	2.80267	0.727746	3.85116	0.000117559	0.000292928	-	BGKOPF_15115	Exported protein
ABC141_chromosome	2683692	2684351	-	772.643	2.798	0.344795	8.11497	4.85917e-16	4.53079e-15	hpaG	BGKOPF_13580	Fumarylacetoacetate hydrolase family protein
ABC141_chromosome	1129078	1129188	-	0.534956	2.79733	2.34958	1.19057	0.233824	0.289726	-	BGKOPF_05590	hypothetical protein
ABC141_chromosome	2048414	2049016	+	154.053	2.79508	0.362125	7.71855	1.17658e-14	9.18766e-14	-	BGKOPF_10380	Peptide synthetase
ABC141_chromosome	3243453	3246632	+	510.754	2.79266	0.254989	10.9521	6.49274e-28	2.30577e-26	adeG	BGKOPF_16415	cation/multidrug efflux pump
ABC141_chromosome	3368004	3368738	-	173.302	2.78248	0.383651	7.25263	4.08767e-13	2.68825e-12	basH	BGKOPF_17110	acinetobactin biosynthesis thioesterase BasH
ABC141_chromosome	1651157	1652380	+	280.944	2.77973	0.368778	7.53767	4.78432e-14	3.45215e-13	uhpC	BGKOPF_08320	Sugar phosphate permease
ABC141_chromosome	2045467	2046531	+	418.792	2.77877	0.270473	10.2737	9.25579e-25	2.3774e-23	katE	BGKOPF_10360	Catalase
ABC141_chromosome	3332667	3333596	-	902.023	2.77701	0.428998	6.47326	9.59089e-11	4.82379e-10	-	BGKOPF_16910	DUF1376 domain-containing protein
ABC141_chromosome	1523444	1524922	+	921.169	2.77586	0.682703	4.06599	4.78298e-05	0.000125136	-	BGKOPF_07705	DNA (cytosine-5-)-methyltransferase
ABC141_chromosome	1417365	1417847	+	72.7192	2.77379	0.450935	6.15119	7.6903e-10	3.51704e-09	-	BGKOPF_07110	P22-AR-N domain-containing protein
ABC141_chromosome	1558351	1558998	+	124.785	2.77041	0.580654	4.77119	1.83141e-06	5.69215e-06	-	BGKOPF_07920	Gp24
ABC141_chromosome	701540	701956	-	254.878	2.76983	0.493641	5.61103	2.01122e-08	7.92077e-08	-	BGKOPF_03535	DUF4902 domain-containing protein
ABC141_chromosome	3077175	3078287	-	214.51	2.76815	0.319578	8.66188	4.64029e-18	5.72537e-17	pgaC	BGKOPF_15585	poly-beta-16-N-acetyl-D-glucosamine synthase
ABC141_chromosome	1332902	1333774	+	314.089	2.75949	0.329508	8.37457	5.54265e-17	5.98841e-16	mtnN	BGKOPF_06570	5'-methylthioadenosine/S-adenosylhomocysteine nucleosidase
ABC141_chromosome	1668495	1669244	+	149.79	2.75318	0.369127	7.45863	8.74299e-14	6.11411e-13	fabG	BGKOPF_08400	NAD(P)-dependent dehydrogenase short-chain alcohol dehydrogenase family
ABC141_chromosome	3431672	3432703	-	537.337	2.74631	0.362516	7.57568	3.57254e-14	2.62888e-13	pstS	BGKOPF_17405	ABC-type phosphate transport system periplasmic component
ABC141_chromosome	1524926	1525969	+	433.649	2.7435	0.825951	3.32162	0.00089496	0.00192775	-	BGKOPF_07710	Phage replication protein
ABC141_chromosome	111133	112146	+	393.841	2.74157	0.314616	8.71401	2.933e-18	3.71999e-17	corA	BGKOPF_00665	Mg2+ and Co2+ transporter CorA
ABC141_chromosome	1880330	1881157	-	608.426	2.74083	0.284946	9.61877	6.66211e-22	1.23673e-20	-	BGKOPF_09480	tannase/feruloyl esterase family alpha/beta hydrolase
ABC141_chromosome	3634138	3634902	+	122.726	2.74029	0.338065	8.10582	5.23889e-16	4.86264e-15	-	BGKOPF_18380	Glycerophosphodiester phosphodiesterase family protein
ABC141_chromosome	1558998	1559447	+	131.47	2.73361	0.361701	7.55764	4.10462e-14	2.9881e-13	-	BGKOPF_07925	AbiTii domain-containing protein
ABC141_chromosome	2993637	2994191	-	225.867	2.73319	0.603273	4.53061	5.88126e-06	1.72427e-05	acrR	BGKOPF_15190	DNA-binding protein AcrR family includes nucleoid occlusion protein SlmA
ABC141_chromosome	425785	426942	-	463.164	2.72564	0.274682	9.92291	3.30975e-23	7.15187e-22	hpxO	BGKOPF_02225	FAD-dependent urate hydroxylase HpxO
ABC141_chromosome	2183207	2184055	+	161.513	2.72003	0.349662	7.77902	7.30881e-15	5.85278e-14	-	BGKOPF_11050	MFS transporter
ABC141_chromosome	1544464	1545369	+	1004.16	2.71853	0.754561	3.6028	0.000314808	0.000735512	-	BGKOPF_07840	Structural protein
ABC141_chromosome	2068270	2069457	+	219.668	2.7175	0.277973	9.77614	1.42547e-22	2.85373e-21	phnW	BGKOPF_10475	2-aminoethylphosphonate--pyruvate transaminase
ABC141_chromosome	3060402	3060539	-	7.41128	2.71654	0.821509	3.30676	0.000943801	0.00202761	-	BGKOPF_15490	Transposase
ABC141_chromosome	612484	613467	-	483.331	2.7115	0.472592	5.73751	9.6078e-09	3.92383e-08	tauA	BGKOPF_03115	ABC-type nitrate/sulfonate/bicarbonate transport system periplasmic component
ABC141_chromosome	3131103	3132005	-	210.237	2.70634	0.276151	9.80022	1.12344e-22	2.27136e-21	rhaT	BGKOPF_15840	Permease of the drug/metabolite transporter (DMT) superfamily
ABC141_chromosome	422669	423172	+	621.103	2.70544	0.325436	8.31328	9.30932e-17	9.77359e-16	uraD	BGKOPF_02205	2-oxo-4-hydroxy-4-carboxy--5-ureidoimidazoline (OHCU) decarboxylase (uric acid degradation)
ABC141_chromosome	3306808	3307584	-	112.859	2.70462	0.424271	6.37474	1.83272e-10	8.9854e-10	-	BGKOPF_16730	Phage tail protein
ABC141_chromosome	660481	661632	+	319.463	2.69722	0.19855	13.5846	4.94451e-42	4.80795e-40	lldD	BGKOPF_03345	FMN-dependent L-lactate dehydrogenase LldD
ABC141_chromosome	1411809	1412894	+	447.033	2.69608	0.280697	9.60493	7.62116e-22	1.40202e-20	-	BGKOPF_07060	Phage-Mu-F domain-containing protein
ABC141_chromosome	1250416	1251363	-	829.675	2.69477	0.251005	10.7359	6.90344e-27	2.20263e-25	lysR	BGKOPF_06195	DNA-binding transcriptional regulator LysR family
ABC141_chromosome	2080745	2081365	-	102.722	2.68808	0.329115	8.1676	3.14587e-16	3.05171e-15	lysE	BGKOPF_10525	Amino acid transporter LysE
ABC141_chromosome	2013046	2013954	-	145.404	2.68699	0.368485	7.292	3.05392e-13	2.04798e-12	rhaT	BGKOPF_10185	Permease of the drug/metabolite transporter (DMT) superfamily
ABC141_chromosome	3811857	3812642	+	433.156	2.68262	0.403305	6.65158	2.89954e-11	1.58101e-10	elyC	BGKOPF_19090	DUF218 domain-containing protein
ABC141_chromosome	2054997	2055647	+	162.285	2.67982	0.302077	8.8713	7.22971e-19	9.97504e-18	-	BGKOPF_10410	Signal peptide protein
ABC141_chromosome	2641226	2642386	-	1230.3	2.67777	0.265617	10.0813	6.68085e-24	1.58631e-22	-	BGKOPF_13395	N-acetyltransferase domain-containing protein
ABC141_chromosome	341198	341893	+	93.2244	2.6775	0.334421	8.00639	1.18123e-15	1.03745e-14	azlC	BGKOPF_01835	putative branched-chain amino acid permease (azaleucine resistance)
ABC141_chromosome	983403	984653	+	313.08	2.67258	0.296742	9.0064	2.12938e-19	3.16233e-18	caiA	BGKOPF_04895	Acyl-CoA dehydrogenase related to the alkylation response protein AidB
ABC141_chromosome	1545372	1546175	+	459.125	2.67202	0.735079	3.63501	0.000277975	0.000652442	-	BGKOPF_07845	DUF2313 domain-containing protein
ABC141_chromosome	2627207	2628049	+	237.628	2.67176	0.326526	8.18236	2.78349e-16	2.72609e-15	fabG	BGKOPF_13300	NAD(P)-dependent dehydrogenase short-chain alcohol dehydrogenase family
ABC141_chromosome	3133947	3135434	+	390.314	2.66436	0.368222	7.23576	4.62914e-13	3.00563e-12	proP	BGKOPF_15855	glycine betaine/L-proline transporter ProP
ABC141_chromosome	1483695	1484477	+	298.796	2.66195	0.685304	3.88433	0.00010261	0.000257409	-	BGKOPF_07440	Putative hemolysin
ABC141_chromosome	2201106	2201666	+	66.756	2.65733	0.338111	7.85935	3.86143e-15	3.16034e-14	chrA	BGKOPF_11160	Chromate transport protein ChrA
ABC141_chromosome	2607457	2608146	-	378.94	2.65353	0.447311	5.93217	2.98954e-09	1.29062e-08	-	BGKOPF_13220	DUF4386 domain-containing protein
ABC141_chromosome	3884789	3885838	-	751.313	2.6459	0.241677	10.9481	6.78746e-28	2.36923e-26	araC	BGKOPF_19475	AraC-type DNA-binding domain and AraC-containing proteins
ABC141_chromosome	3387389	3389227	+	367.371	2.64556	0.461332	5.73462	9.77338e-09	3.98348e-08	entF	BGKOPF_17195	EntF seryl-AMP synthase component of non-ribosomal peptide synthetase
ABC141_chromosome	1442943	1444055	+	203.654	2.64065	0.264549	9.98169	1.83327e-23	4.06905e-22	leuB	BGKOPF_07250	tartrate dehydrogenase
ABC141_chromosome	2709988	2710986	-	1069.97	2.64012	0.254847	10.3596	3.78465e-25	1.05146e-23	gguC	BGKOPF_13705	GguC family protein
ABC141_chromosome	3370402	3372012	-	314.722	2.6388	0.252848	10.4363	1.69254e-25	4.8338e-24	barA	BGKOPF_17120	acinetobactin export ABC transporter permease/ATP-binding subunit BarA
ABC141_chromosome	957748	958359	-	247.061	2.63474	0.309846	8.5034	1.84124e-17	2.12418e-16	rhtB	BGKOPF_04765	Threonine/homoserine/homoserine lactone efflux protein
ABC141_chromosome	903010	903216	+	30.1452	2.63429	0.462666	5.69372	1.24303e-08	5.01635e-08	-	BGKOPF_04525	DUF1656 domain-containing protein
ABC141_chromosome	3443685	3444149	+	82.4526	2.63387	0.402138	6.54968	5.76599e-11	2.97327e-10	-	BGKOPF_17450	DUF4442 domain-containing protein
ABC141_chromosome	1751815	1752024	-	39.9808	2.63009	0.498812	5.27271	1.34427e-07	4.78223e-07	-	BGKOPF_08780	Ig-like domain-containing protein
ABC141_chromosome	2157023	2157712	+	113.728	2.62871	0.332341	7.90967	2.58074e-15	2.16421e-14	lrgB	BGKOPF_10900	Putative effector of murein hydrolase
ABC141_chromosome	1993357	1993824	-	337.75	2.62839	0.362776	7.24521	4.31754e-13	2.83031e-12	lrp	BGKOPF_10060	DNA-binding transcriptional regulator Lrp family
ABC141_chromosome	2197802	2197963	+	46.0189	2.62442	0.373649	7.02374	2.16009e-12	1.31082e-11	xapX	BGKOPF_11130	Xanthosine utilization system component XapX domain
ABC141_chromosome	58991	59683	+	100.991	2.62417	0.36348	7.21956	5.21565e-13	3.35974e-12	fMR2	BGKOPF_00335	Fatty acid repression mutant protein (putative oxidoreductase)
ABC141_chromosome	2091096	2092409	+	219.55	2.62296	0.287764	9.11498	7.8688e-20	1.21728e-18	-	BGKOPF_10570	MFS domain-containing protein
ABC141_chromosome	1883657	1884214	+	142.313	2.62152	0.536213	4.88895	1.01375e-06	3.24717e-06	cybB	BGKOPF_09505	Cytochrome b561
ABC141_chromosome	24667	25506	-	727.03	2.62123	0.632547	4.14392	3.41413e-05	9.09352e-05	-	BGKOPF_00145	acyl-CoA dehydrogenase family protein
ABC141_chromosome	1525966	1526730	+	237.398	2.61882	0.414196	6.32266	2.57098e-10	1.23528e-09	-	BGKOPF_07715	AAA domain-containing protein
ABC141_chromosome	1891546	1892268	+	135.023	2.61146	0.328922	7.93944	2.03104e-15	1.73531e-14	yhaK	BGKOPF_09540	Redox-sensitive bicupin YhaK pirin superfamily
ABC141_chromosome	646843	647877	+	790.983	2.61097	0.225848	11.5607	6.51657e-31	2.78324e-29	rfaB	BGKOPF_03285	Glycosyltransferase involved in cell wall bisynthesis
ABC141_chromosome	2492269	2492670	-	28.735	2.60921	0.478564	5.45216	4.97613e-08	1.87304e-07	doxX	BGKOPF_12630	DoxX family protein
ABC141_chromosome	2181036	2182394	+	215.276	2.60471	0.338663	7.69116	1.4581e-14	1.11723e-13	ssuD	BGKOPF_11040	Flavin-dependent oxidoreductase luciferase family (includes alkanesulfonate monooxygenase SsuD and methylene tetrahydromethanopterin reductase)
ABC141_chromosome	3365945	3367114	-	280.556	2.60234	0.338192	7.69484	1.41671e-14	1.08961e-13	basJ	BGKOPF_17100	acinetobactin biosynthesis protein BasJ
ABC141_chromosome	903256	904257	+	395.247	2.60147	0.319024	8.15445	3.50759e-16	3.37854e-15	emrA	BGKOPF_04530	Multidrug resistance efflux pump EmrA
ABC141_chromosome	301410	301832	-	471.563	2.59949	0.278393	9.33749	9.86468e-21	1.68566e-19	-	BGKOPF_01630	GIY-YIG nuclease family protein
ABC141_chromosome	1993320	1993486	-	153.415	2.59054	0.376093	6.88801	5.65767e-12	3.28676e-11	-	sRNA71	sRNA71
ABC141_chromosome	2708402	2709976	-	843.237	2.59036	0.26406	9.80973	1.02241e-22	2.08776e-21	adhE	BGKOPF_13700	Acyl-CoA reductase or other NAD-dependent aldehyde dehydrogenase
ABC141_chromosome	3617027	3617446	-	54.098	2.59028	0.448829	5.7712	7.87077e-09	3.25347e-08	-	BGKOPF_18310	DUF2541 domain-containing protein
ABC141_chromosome	1550529	1550807	+	18.6427	2.58622	0.532625	4.85561	1.20017e-06	3.81144e-06	-	BGKOPF_07870	NADH dehydrogenase
ABC141_chromosome	3395606	3395995	-	202.631	2.58583	0.407407	6.34704	2.19495e-10	1.06716e-09	tetR	BGKOPF_17225	TetR family transcriptional regulator
ABC141_chromosome	2049807	2050739	+	125.331	2.58492	0.385207	6.71047	1.93998e-11	1.08384e-10	-	BGKOPF_10390	Flavin-Reduct domain-containing protein
ABC141_chromosome	2095150	2096367	+	179.066	2.58399	0.282616	9.14312	6.06777e-20	9.50578e-19	-	BGKOPF_10590	MFS transporter
ABC141_chromosome	1124772	1125101	-	395.009	2.57779	0.268459	9.60216	7.82894e-22	1.43378e-20	-	BGKOPF_05570	DUF4124 domain-containing protein
ABC141_plasmid_1	56498	57220	-	1232.94	2.57762	0.723238	3.564	0.000365246	0.000842747	traK	EODBFD_00390	Conjugal transfer protein TraK
ABC141_chromosome	1969983	1971197	-	196.216	2.57427	0.343532	7.49353	6.70441e-14	4.76188e-13	araJ	BGKOPF_09940	putative arabinose efflux permease AraJ MFS family
ABC141_chromosome	3231198	3231926	-	157.706	2.57215	0.334403	7.69176	1.45124e-14	1.11407e-13	tsaA	BGKOPF_16340	tRNA (N6-threonylcarbamoyladenosine(37)-N6)-methyltransferase TrmO
ABC141_chromosome	1647108	1648175	+	208.528	2.5611	0.329609	7.77012	7.8414e-15	6.24255e-14	hcaE	BGKOPF_08300	Phenylpropionate dioxygenase or related ring-hydroxylating dioxygenase large terminal subunit
ABC141_chromosome	973218	974222	+	1443.3	2.55265	0.471187	5.41749	6.04415e-08	2.24811e-07	-	BGKOPF_04835	DUF4062 domain-containing protein
ABC141_chromosome	610488	611285	-	416.84	2.55209	0.450937	5.65953	1.51785e-08	6.06547e-08	ssuC	BGKOPF_03105	aliphatic sulfonate ABC transporter permease SsuC
ABC141_chromosome	2263476	2264213	-	499.284	2.5518	0.567669	4.49524	6.9493e-06	2.02e-05	fimC	BGKOPF_11460	P pilus assembly protein chaperone PapD
ABC141_chromosome	3618591	3622589	-	948.602	2.5466	0.299635	8.499	1.91225e-17	2.18146e-16	paaY	BGKOPF_18325	Carbonic anhydrase or acetyltransferase isoleucine patch superfamily
ABC141_chromosome	293638	294891	-	248.539	2.54268	0.320474	7.93411	2.12011e-15	1.80386e-14	tnp	BGKOPF_01595	ISL3 family ISAba43 transposase
ABC141_chromosome	3899986	3900366	+	321.266	2.54162	0.261143	9.73267	2.18767e-22	4.35826e-21	-	BGKOPF_19545	Acid shock protein
ABC141_chromosome	1768584	1769387	+	1206.91	2.54073	0.254036	10.0014	1.50186e-23	3.40755e-22	-	BGKOPF_08925	Uncharacterized protein contains phage Mu head morphogenesis gpF-like domain
ABC141_chromosome	1648168	1648932	+	193.788	2.54065	0.281178	9.03572	1.62922e-19	2.43727e-18	fabG	BGKOPF_08305	NAD(P)-dependent dehydrogenase short-chain alcohol dehydrogenase family
ABC141_chromosome	340581	341129	-	725.933	2.53915	0.4994	5.08441	3.68773e-07	1.24366e-06	qdoI	BGKOPF_01830	Cupin domain protein related to quercetin dioxygenase
ABC141_chromosome	1557956	1558234	+	95.1253	2.53794	0.317608	7.99079	1.34074e-15	1.1675e-14	-	BGKOPF_07915	Oxidoreductase
ABC141_chromosome	1769384	1769686	-	89.9828	2.53602	0.388817	6.5224	6.91925e-11	3.55003e-10	-	BGKOPF_08930	hypothetical protein
ABC141_chromosome	1289985	1290248	+	276.042	2.5358	0.379924	6.6745	2.48083e-11	1.3673e-10	tnp	BGKOPF_06375	IS5 family ISAba27 transposase
ABC141_chromosome	1360070	1361500	-	1679.88	2.53286	0.244672	10.3521	4.0948e-25	1.12994e-23	otsA	BGKOPF_06675	Trehalose-6-phosphate synthase GT20 family
ABC141_chromosome	314808	315695	+	283.002	2.52828	0.540103	4.68111	2.85321e-06	8.70891e-06	rhaT	BGKOPF_01720	Permease of the drug/metabolite transporter (DMT) superfamily
ABC141_chromosome	423517	424884	+	861.478	2.52762	0.293545	8.61066	7.26415e-18	8.75127e-17	pbuX	BGKOPF_02215	Xanthine/uracil permease
ABC141_chromosome	2706188	2706916	-	423.619	2.52652	0.367192	6.88066	5.95754e-12	3.45115e-11	-	BGKOPF_13685	Alpha-ribazole-5'-phosphate phosphatase
ABC141_chromosome	2853013	2854227	+	850.461	2.52577	0.456214	5.53637	3.08813e-08	1.19093e-07	-	BGKOPF_14490	hypothetical protein
ABC141_chromosome	2232325	2233395	-	1009.05	2.52227	0.285963	8.82027	1.14185e-18	1.51406e-17	abcC	BGKOPF_11300	ABC-type methionine transport system ATPase component
ABC141_chromosome	1503962	1505485	+	211.854	2.52066	0.228457	11.0334	2.63679e-28	9.7015e-27	emrB	BGKOPF_07540	putative arabinose efflux permease AraJ MFS family
ABC141_chromosome	1249151	1250326	+	273.449	2.5201	0.319596	7.88528	3.13838e-15	2.59982e-14	tdh	BGKOPF_06190	Threonine dehydrogenase or related Zn-dependent dehydrogenase
ABC141_chromosome	521603	522226	+	977.767	2.5098	0.243732	10.2974	7.24009e-25	1.87143e-23	acrR	BGKOPF_02680	DNA-binding protein AcrR family includes nucleoid occlusion protein SlmA
ABC141_chromosome	2707250	2708239	-	1795.91	2.50262	0.334085	7.49096	6.8372e-14	4.84777e-13	-	BGKOPF_13695	APH domain-containing protein
ABC141_chromosome	2505033	2505647	+	311.05	2.50259	0.698146	3.58463	0.000337557	0.000784176	-	BGKOPF_12705	transporter
ABC141_chromosome	2588850	2589209	+	15.8642	2.50246	0.537264	4.65779	3.1962e-06	9.66193e-06	-	BGKOPF_13125	CidA/LrgA family protein
ABC141_chromosome	3076580	3077044	-	173.753	2.49986	0.406044	6.15662	7.43152e-10	3.41015e-09	pgaD	BGKOPF_15580	poly-beta-16-N-acetyl-D-glucosamine biosynthesis protein PgaD
ABC141_chromosome	1656922	1658562	+	316.249	2.49881	0.314459	7.94638	1.92045e-15	1.65118e-14	ilvB	BGKOPF_08350	thiamine pyrophosphate-binding protein
ABC141_chromosome	2179734	2179997	+	236.855	2.49508	0.390873	6.38336	1.73241e-10	8.52431e-10	tnp	BGKOPF_11025	IS5 family ISAba27 transposase
ABC141_chromosome	1419324	1419848	+	629.462	2.49168	0.285257	8.73487	2.43942e-18	3.10361e-17	-	BGKOPF_07125	Tail assembly chaperone
ABC141_chromosome	3303404	3303793	-	189.585	2.4911	0.411336	6.05613	1.39432e-09	6.26445e-09	-	BGKOPF_16715	Bacteriophage protein
ABC141_chromosome	3826207	3826845	+	481.004	2.48655	0.265513	9.36507	7.59975e-21	1.30409e-19	-	BGKOPF_19190	Signal peptide protein YSIRK family
ABC141_chromosome	1531121	1531807	+	601.998	2.48537	0.44215	5.62109	1.89758e-08	7.50215e-08	-	BGKOPF_07760	HTH cro/C1-type domain-containing protein
ABC141_chromosome	3617725	3617982	+	138.395	2.48071	0.420171	5.90404	3.54698e-09	1.51684e-08	yjhX	BGKOPF_18315	DUF2084 domain-containing protein
ABC141_chromosome	520353	521453	-	295.706	2.47949	0.277324	8.94075	3.8655e-19	5.51982e-18	acrA	BGKOPF_02675	Multidrug efflux pump subunit AcrA (membrane-fusion protein)
ABC141_chromosome	2706909	2707253	-	78.1489	2.47859	0.356649	6.94966	3.66164e-12	2.15167e-11	-	BGKOPF_13690	Restriction endonuclease
ABC141_chromosome	18792	19445	+	570.225	2.47625	0.256536	9.65265	4.79008e-22	9.0568e-21	gstA	BGKOPF_00105	Glutathione S-transferase
ABC141_chromosome	2018794	2019546	+	344.799	2.4761	0.7587	3.26361	0.00110003	0.00232774	araC	BGKOPF_10215	AraC-type DNA-binding domain and AraC-containing proteins
ABC141_chromosome	1260345	1261655	-	196.197	2.47558	0.377639	6.55542	5.54858e-11	2.87569e-10	araJ	BGKOPF_06235	putative arabinose efflux permease AraJ MFS family
ABC141_chromosome	1550809	1551939	+	281.241	2.47536	0.332476	7.44523	9.67779e-14	6.72541e-13	-	BGKOPF_07875	SWIM-type domain-containing protein
ABC141_chromosome	509896	510270	+	231.601	2.47502	0.32092	7.71226	1.23613e-14	9.59766e-14	-	BGKOPF_02625	Lipoprotein
ABC141_chromosome	987853	988608	-	1036.79	2.46879	0.272006	9.07622	1.12407e-19	1.71294e-18	fabG	BGKOPF_04915	SDR family oxidoreductase
ABC141_chromosome	2698573	2700225	-	340.546	2.46686	0.333603	7.3946	1.41838e-13	9.70297e-13	-	BGKOPF_13655	Cation acetate symporter
ABC141_chromosome	1652962	1653786	+	157.075	2.46091	0.286405	8.59242	8.51533e-18	1.02284e-16	menH	BGKOPF_08330	2-succinyl-6-hydroxy-24-cyclohexadiene-1-carboxylate synthase MenH and related esterases alpha/beta hydrolase fold
ABC141_chromosome	1671497	1672501	+	174.518	2.45971	0.302368	8.13483	4.12506e-16	3.92698e-15	tktA2	BGKOPF_08415	Transketolase C-terminal subunit
ABC141_chromosome	2583706	2585208	-	2480.38	2.45395	0.272926	8.99126	2.44405e-19	3.59046e-18	-	BGKOPF_13110	GMC family oxidoreductase
ABC141_chromosome	689842	691155	+	243.819	2.45342	0.37051	6.62175	3.54978e-11	1.90253e-10	ansP	BGKOPF_03485	L-asparagine transporter or related permease
ABC141_chromosome	2411493	2413049	-	246.321	2.44935	0.433988	5.64383	1.6631e-08	6.58789e-08	piuB	BGKOPF_12210	PepSY-associated TM region
ABC141_chromosome	3315081	3315437	-	512.52	2.44621	0.268966	9.09486	9.47075e-20	1.44864e-18	-	BGKOPF_16765	Phage protein
ABC141_chromosome	1059112	1061292	-	2159.66	2.4461	0.236609	10.3382	4.73439e-25	1.27205e-23	phoX	BGKOPF_05285	Secreted phosphatase PhoX family
ABC141_chromosome	1418347	1419276	+	195.512	2.4444	0.277095	8.82153	1.12905e-18	1.50688e-17	-	BGKOPF_07120	Major tail protein
ABC141_chromosome	2117617	2118282	+	164.845	2.44211	0.331154	7.37455	1.64898e-13	1.12616e-12	lysR	BGKOPF_10680	DNA-binding transcriptional regulator LysR family
ABC141_chromosome	836585	837649	-	1227.6	2.44135	0.236907	10.3051	6.68071e-25	1.76026e-23	-	BGKOPF_04180	Lipoprotein
ABC141_chromosome	57258	57512	+	81.7885	2.44043	0.339405	7.19032	6.46409e-13	4.15084e-12	araC	BGKOPF_00320	Bacterial regulatory helix-turn-helix s AraC family protein
ABC141_chromosome	1752027	1752272	-	90.2374	2.43926	0.399783	6.10147	1.05098e-09	4.74276e-09	-	BGKOPF_08785	HEPN domain-containing protein
ABC141_chromosome	2003706	2004476	+	202.703	2.43793	0.427552	5.70206	1.18365e-08	4.79092e-08	-	BGKOPF_10120	AB hydrolase-1 domain-containing protein
ABC141_chromosome	3660863	3662626	-	425.69	2.4376	0.297893	8.18282	2.77281e-16	2.72215e-15	phoD	BGKOPF_18470	Phosphodiesterase/alkaline phosphatase D
ABC141_chromosome	1787146	1787535	+	200.198	2.43734	0.406695	5.99305	2.05942e-09	9.07302e-09	-	BGKOPF_09035	Bacteriophage protein
ABC141_chromosome	3754664	3755263	+	301.624	2.43589	0.65268	3.73214	0.000189864	0.000457195	-	BGKOPF_18830	acidPPc domain-containing protein
ABC141_chromosome	25549	27162	-	424.424	2.43483	0.322468	7.55062	4.33195e-14	3.14799e-13	-	BGKOPF_00150	Acetyl-CoA carboxylase
ABC141_chromosome	2459630	2460325	+	342.962	2.43366	0.850345	2.86197	0.00421017	0.00799365	gloB	BGKOPF_12470	Glyoxylase or a related metal-dependent hydrolase beta-lactamase superfamily II
ABC141_chromosome	234553	235437	+	383.313	2.43335	0.51443	4.73018	2.24325e-06	6.90386e-06	-	BGKOPF_01280	PGAP1-like family protein
ABC141_chromosome	3430191	3431570	-	227.633	2.43285	0.262005	9.28548	1.60977e-20	2.69439e-19	pstC	BGKOPF_17400	phosphate ABC transporter permease subunit PstC
ABC141_chromosome	2143320	2143958	+	132.575	2.43221	0.299436	8.12263	4.56189e-16	4.28293e-15	-	BGKOPF_10830	transporter substrate-binding domain-containing protein
ABC141_chromosome	2058199	2059110	-	123.274	2.43217	0.306114	7.94533	1.93676e-15	1.66171e-14	lysR	BGKOPF_10430	DNA-binding transcriptional regulator LysR family
ABC141_chromosome	2682925	2683689	-	898.068	2.43111	0.262215	9.27143	1.83669e-20	3.03686e-19	hpaG	BGKOPF_13575	4-hydroxyphenylacetate degradation bifunctional isomerase/decarboxylase C-terminal subunit
ABC141_chromosome	3389298	3391145	-	439.303	2.4282	0.296902	8.17843	2.87558e-16	2.80954e-15	basA	BGKOPF_17200	acinetobactin non-ribosomal peptide synthetase subunit BasA
ABC141_chromosome	584820	585830	-	576.786	2.42674	0.489544	4.95715	7.15347e-07	2.32787e-06	-	BGKOPF_02970	ZnMc domain-containing protein
ABC141_chromosome	1876781	1877692	+	229.558	2.4214	0.262115	9.23794	2.51287e-20	4.07244e-19	kdgD	BGKOPF_09465	5-dehydro-4-deoxyglucarate dehydratase
ABC141_chromosome	2972436	2973608	+	163.939	2.42076	0.311398	7.77384	7.61438e-15	6.08554e-14	benE	BGKOPF_15095	putative benzoate:H+ symporter BenE
ABC141_chromosome	134384	134806	+	122.431	2.42024	0.461098	5.24888	1.5303e-07	5.42511e-07	-	BGKOPF_00780	PF10754 family protein
ABC141_chromosome	1143608	1144501	+	353.269	2.42009	0.274058	8.83057	1.04146e-18	1.41306e-17	lysR	BGKOPF_05660	DNA-binding transcriptional regulator LysR family
ABC141_chromosome	1444082	1445728	+	340.795	2.4199	0.238448	10.1485	3.3639e-24	8.27601e-23	betT	BGKOPF_07255	BCCT family carnitine transporter
ABC141_chromosome	2608133	2609506	-	1977.59	2.41676	0.331522	7.28989	3.10202e-13	2.07683e-12	-	BGKOPF_13225	DAO domain-containing protein
ABC141_chromosome	572088	573143	-	369.406	2.41671	0.711339	3.39742	0.000680253	0.0015017	hcaE	BGKOPF_02910	Phenylpropionate dioxygenase or related ring-hydroxylating dioxygenase large terminal subunit
ABC141_chromosome	3753225	3754412	+	588.53	2.41571	0.598981	4.03303	5.50627e-05	0.000143051	amtB	BGKOPF_18825	Ammonia channel protein AmtB
ABC141_chromosome	56265	57179	-	210.861	2.41475	0.403122	5.99011	2.09695e-09	9.21847e-09	rhaT	BGKOPF_00315	Permease of the drug/metabolite transporter (DMT) superfamily
ABC141_chromosome	2005135	2005416	+	100.215	2.41234	0.462308	5.21804	1.80822e-07	6.35523e-07	-	BGKOPF_10130	YCII domain-containing protein
ABC141_chromosome	2142337	2143068	+	120.813	2.40586	0.31763	7.57441	3.60769e-14	2.64997e-13	glnQ	BGKOPF_10820	ABC-type polar amino acid transport system ATPase component
ABC141_chromosome	1061466	1062233	-	176.33	2.40478	0.449131	5.3543	8.58873e-08	3.1179e-07	tatC	BGKOPF_05290	twin-arginine translocase subunit TatC
ABC141_chromosome	1946383	1946676	-	220.292	2.40214	0.321574	7.46996	8.0217e-14	5.64838e-13	-	BGKOPF_09785	hypothetical protein
ABC141_chromosome	1646458	1646706	+	34.4847	2.40179	0.416465	5.76708	8.06569e-09	3.32394e-08	nirD	BGKOPF_08290	Ferredoxin subunit of nitrite reductase or a ring-hydroxylating dioxygenase
ABC141_chromosome	1655417	1656883	+	231.556	2.40006	0.27697	8.6654	4.49932e-18	5.58518e-17	adhE	BGKOPF_08345	Acyl-CoA reductase or other NAD-dependent aldehyde dehydrogenase
ABC141_chromosome	252575	254764	-	416.778	2.39794	0.313233	7.65545	1.92631e-14	1.45149e-13	sUL1	BGKOPF_01370	Sulfate permease or related transporter MFS superfamily
ABC141_chromosome	311358	312260	+	625.55	2.39584	0.290044	8.26027	1.45343e-16	1.4729e-15	araC	BGKOPF_01700	AraC-type DNA-binding domain and AraC-containing proteins
ABC141_chromosome	659732	660484	+	166.995	2.39457	0.223937	10.6931	1.0967e-26	3.39311e-25	lldR	BGKOPF_03340	transcriptional regulator LldR
ABC141_chromosome	2270974	2271519	+	116.22	2.39373	0.311007	7.69668	1.39644e-14	1.07605e-13	mnaT	BGKOPF_11505	L-amino acid N-acyltransferase MnaT
ABC141_chromosome	1722313	1722771	+	268.352	2.38608	0.721717	3.30612	0.000945981	0.00203017	-	BGKOPF_08640	N-acetyltransferase domain-containing protein
ABC141_chromosome	2040331	2040858	-	31.0512	2.38247	0.478557	4.97844	6.40985e-07	2.09926e-06	-	BGKOPF_10320	reverse transcriptase domain-containing protein
ABC141_chromosome	613539	614507	-	700.246	2.3809	0.448808	5.30494	1.12711e-07	4.03783e-07	tauA	BGKOPF_03120	ABC-type nitrate/sulfonate/bicarbonate transport system periplasmic component
ABC141_chromosome	1584128	1584415	+	20.1934	2.38041	0.65286	3.64612	0.000266228	0.000627396	-	BGKOPF_08020	Holin
ABC141_chromosome	2653746	2654630	-	490.571	2.37943	0.512003	4.64729	3.36332e-06	1.01147e-05	prs	BGKOPF_13440	Phosphoribosylpyrophosphate synthetase
ABC141_chromosome	474934	476346	-	292.674	2.3767	0.267367	8.88927	6.151e-19	8.57361e-18	proY	BGKOPF_02450	L-asparagine transporter or related permease
ABC141_chromosome	1413931	1414947	+	207.935	2.3764	0.266158	8.92852	4.31761e-19	6.12261e-18	-	BGKOPF_07075	Major capsid protein
ABC141_chromosome	2124717	2126126	+	252.899	2.37624	0.296604	8.01148	1.13335e-15	9.97542e-15	-	BGKOPF_10745	Iron-containing redox enzyme family protein
ABC141_plasmid_1	53500	54144	-	542.377	2.37551	0.699626	3.3954	0.000685286	0.001512	traV	EODBFD_00370	type IV conjugative transfer system lipoprotein TraV
ABC141_chromosome	1410386	1411792	+	339.522	2.37428	0.262398	9.0484	1.45078e-19	2.19444e-18	-	BGKOPF_07055	DUF4055 domain-containing protein
ABC141_chromosome	1752274	1753233	-	1200.66	2.37385	0.279077	8.50608	1.7991e-17	2.08146e-16	-	BGKOPF_08790	Mu-like prophage I protein
ABC141_chromosome	834449	836326	-	2811.01	2.37245	0.233277	10.1701	2.69598e-24	6.67296e-23	thiC	BGKOPF_04175	phosphomethylpyrimidine synthase ThiC
ABC141_chromosome	1753248	1754015	-	824.926	2.37214	0.376664	6.29777	3.01957e-10	1.43896e-09	-	BGKOPF_08795	Recombinase
ABC141_chromosome	1866287	1867750	+	313.93	2.37168	0.371329	6.387	1.69169e-10	8.33397e-10	ansP	BGKOPF_09425	L-asparagine transporter or related permease
ABC141_chromosome	1515344	1516024	-	600.233	2.36499	0.294228	8.03792	9.13742e-16	8.20159e-15	-	BGKOPF_07620	Exonuclease domain-containing protein
ABC141_chromosome	2576195	2577985	+	1025.71	2.36498	0.655112	3.61004	0.000306144	0.00071609	-	BGKOPF_13065	Thiamine pyrophosphate enzyme C-terminal TPP binding domain protein
ABC141_chromosome	1414959	1415144	+	47.7618	2.36482	0.41524	5.69507	1.23324e-08	4.98176e-08	-	BGKOPF_07080	DUF4025 domain-containing protein
ABC141_chromosome	2670792	2672369	+	327.716	2.36414	0.242988	9.72944	2.25839e-22	4.47731e-21	adhE	BGKOPF_13520	Acyl-CoA reductase or other NAD-dependent aldehyde dehydrogenase
ABC141_chromosome	1583786	1584004	+	38.8215	2.36356	0.373189	6.3334	2.39821e-10	1.16184e-09	-	BGKOPF_08015	Oligoendopeptidase F
ABC141_chromosome	1546168	1546368	+	34.3369	2.36278	0.412236	5.73162	9.94738e-09	4.05036e-08	dksA	BGKOPF_07850	DksA C4-type domain-containing protein
ABC141_chromosome	1429209	1429454	+	69.4864	2.35699	0.338966	6.95349	3.56369e-12	2.10016e-11	-	BGKOPF_07175	hypothetical protein
ABC141_chromosome	2684501	2685388	+	113.403	2.35521	0.266079	8.85154	8.63194e-19	1.18696e-17	hpaA	BGKOPF_13585	4-hydroxyphenylacetate catabolism regulatory protein HpaA
ABC141_chromosome	1436788	1437342	+	212.55	2.34814	0.342233	6.86123	6.827e-12	3.94921e-11	-	BGKOPF_07205	Lysozyme
ABC141_chromosome	3058690	3060399	-	440.076	2.34793	0.336519	6.9771	3.01327e-12	1.7861e-11	kdpA	BGKOPF_15485	potassium-transporting ATPase subunit KdpA
ABC141_chromosome	353960	354027	+	0.401046	2.34771	3.40238	0.690021	0.490181	0.552096	-	sRNA5	sRNA5
ABC141_chromosome	1298600	1300021	-	845.029	2.34102	0.199195	11.7524	6.86414e-32	3.18559e-30	gGDEF	BGKOPF_06410	GGDEF domain diguanylate cyclase (c-di-GMP synthetase) or its enzymatically inactive variants
ABC141_chromosome	2945490	2946827	+	345.686	2.33955	0.271123	8.62913	6.18192e-18	7.5364e-17	piuB	BGKOPF_14975	PepSY-associated TM region
ABC141_chromosome	625546	627714	+	569.982	2.33772	0.355019	6.58478	4.55574e-11	2.39455e-10	plc1	BGKOPF_03185	phospholipase C
ABC141_chromosome	1775500	1775814	+	307.798	2.33714	0.522409	4.47378	7.68499e-06	2.22277e-05	-	BGKOPF_08985	Phage protein
ABC141_chromosome	1769730	1770029	+	40.1266	2.33512	0.36926	6.32377	2.5526e-10	1.22789e-09	-	BGKOPF_08935	50S ribosomal protein L1
ABC141_chromosome	3931307	3931876	+	287.588	2.33336	0.322299	7.23972	4.49619e-13	2.9333e-12	lemA	BGKOPF_19685	Magnetosome formation protein MamQ lipoprotein antigen LemA family
ABC141_chromosome	3525480	3526088	+	399.528	2.3321	0.419516	5.55902	2.71299e-08	1.05422e-07	-	BGKOPF_17845	Alpha/beta hydrolase
ABC141_chromosome	753921	754829	+	189.689	2.33198	0.381169	6.11796	9.47803e-10	4.29138e-09	rhaT	BGKOPF_03785	Permease of the drug/metabolite transporter (DMT) superfamily
ABC141_chromosome	369144	369686	+	179.207	2.33161	0.318318	7.32478	2.39286e-13	1.60996e-12	pncA	BGKOPF_01950	Nicotinamidase-related amidase
ABC141_chromosome	1404248	1404556	+	387.481	2.33046	0.217215	10.7288	7.45706e-27	2.34266e-25	-	BGKOPF_06990	DUF1828 domain-containing protein
ABC141_chromosome	2283049	2286801	-	6913.63	2.32334	0.301666	7.70169	1.34275e-14	1.0386e-13	putA	BGKOPF_11575	trifunctional transcriptional regulator/proline dehydrogenase/L-glutamate gamma-semialdehyde dehydrogenase
ABC141_chromosome	3618550	3618701	-	24.1629	2.3221	0.589234	3.94088	8.11846e-05	0.000205809	-	sRNA22	sRNA22
ABC141_chromosome	3340946	3341353	+	449.12	2.32191	0.263502	8.81174	1.23223e-18	1.61815e-17	-	BGKOPF_16990	DUF551 domain-containing protein
ABC141_chromosome	433304	433501	-	15.3227	2.31998	0.544848	4.25804	2.06226e-05	5.66774e-05	-	BGKOPF_02260	hypothetical protein
ABC141_chromosome	948164	949915	+	1125.77	2.31473	0.228659	10.1231	4.36445e-24	1.06098e-22	recD	BGKOPF_04730	exodeoxyribonuclease V subunit alpha
ABC141_chromosome	1454352	1455212	-	1320.75	2.31449	0.262754	8.80858	1.26739e-18	1.65899e-17	yhaK	BGKOPF_07300	Redox-sensitive bicupin YhaK pirin superfamily
ABC141_chromosome	702717	703433	+	1286.74	2.31416	0.355445	6.5106	7.48498e-11	3.80681e-10	abaR	BGKOPF_03540	LuxR family transcriptional regulator AbaR
ABC141_chromosome	3317203	3317394	-	16.3151	2.31395	0.760002	3.04466	0.0023294	0.00464743	-	BGKOPF_16785	Transposase
ABC141_chromosome	1653802	1654596	+	173.767	2.31209	0.319217	7.24301	4.38832e-13	2.8721e-12	fabG	BGKOPF_08335	SDR family oxidoreductase
ABC141_chromosome	755841	756992	-	963.477	2.31197	0.17468	13.2354	5.47923e-40	4.56677e-38	dprA	BGKOPF_03795	DNA-processing protein DprA
ABC141_chromosome	1415201	1415587	+	55.277	2.31155	0.322582	7.16577	7.7353e-13	4.91306e-12	-	BGKOPF_07085	Head-to-tail adaptor
ABC141_chromosome	2575485	2576150	+	257.173	2.30664	0.38647	5.96847	2.3949e-09	1.04719e-08	thuA	BGKOPF_13060	ThuA domain-containing protein
ABC141_chromosome	1008672	1009322	+	211.236	2.30443	0.304533	7.5671	3.81663e-14	2.79339e-13	serB	BGKOPF_05000	Phosphoserine phosphatase
ABC141_chromosome	2162665	2163579	+	127.565	2.3034	0.287429	8.0138	1.11216e-15	9.83132e-15	lysR	BGKOPF_10930	DNA-binding transcriptional regulator LysR family
ABC141_chromosome	3568358	3570790	-	807.037	2.29949	0.426078	5.39688	6.78098e-08	2.50393e-07	comEC	BGKOPF_18065	DNA internalization-related competence protein ComEC/Rec2
ABC141_chromosome	3276277	3276813	-	81.1274	2.29508	0.336256	6.82541	8.7674e-12	5.01486e-11	-	BGKOPF_16580	Peptidase C39 domain-containing protein
ABC141_chromosome	2599998	2600756	-	607.629	2.29358	0.647662	3.54132	0.000398131	0.000913465	-	BGKOPF_13190	Alpha/beta hydrolase
ABC141_chromosome	1663457	1664245	-	166.527	2.28802	0.449279	5.09265	3.53094e-07	1.19374e-06	araC	BGKOPF_08375	AraC-type DNA-binding domain and AraC-containing proteins
ABC141_chromosome	2846050	2846799	+	1485.93	2.28757	0.337735	6.77327	1.25905e-11	7.16152e-11	-	BGKOPF_14440	Phage head morphogenesis protein
ABC141_chromosome	1289426	1289824	+	387.726	2.28593	0.361411	6.325	2.53229e-10	1.21956e-09	tnp	BGKOPF_06370	IS5 family ISAba27 transposase ORF A
ABC141_chromosome	3306345	3306767	-	216.035	2.28246	0.672279	3.3951	0.000686034	0.00151244	nlpC	BGKOPF_16725	Cell wall-associated hydrolase NlpC_P60 family
ABC141_chromosome	334381	335829	-	2390.16	2.28034	0.280139	8.14004	3.95135e-16	3.7704e-15	gabD	BGKOPF_01810	Acyl-CoA reductase or other NAD-dependent aldehyde dehydrogenase
ABC141_chromosome	3121073	3121984	+	95.8684	2.27601	0.432491	5.26255	1.42071e-07	5.04536e-07	yddG	BGKOPF_15800	aromatic amino acid DMT transporter YddG
ABC141_chromosome	1559447	1560340	+	300.527	2.27534	0.513947	4.42718	9.5474e-06	2.73433e-05	-	BGKOPF_07930	Leucyl aminopeptidase
ABC141_chromosome	3321251	3321553	+	190.389	2.27357	0.362302	6.27534	3.48874e-10	1.64908e-09	-	BGKOPF_16820	hypothetical protein
ABC141_chromosome	75602	75892	-	75.2074	2.27173	0.426295	5.32902	9.87445e-08	3.57194e-07	cptA	BGKOPF_00420	Toxin CptA
ABC141_chromosome	3325687	3326328	-	779.661	2.27079	0.342162	6.63658	3.21041e-11	1.7366e-10	-	BGKOPF_16845	PhageMetallopep domain-containing protein
ABC141_chromosome	2638997	2639437	+	131.411	2.26701	0.360913	6.28133	3.35686e-10	1.59042e-09	spoT	BGKOPF_13380	(p)ppGpp synthase/hydrolase HD superfamily
ABC141_chromosome	1765770	1767296	+	393.491	2.26588	0.312654	7.24727	4.25268e-13	2.79227e-12	-	BGKOPF_08915	Terminase-6C domain-containing protein
ABC141_chromosome	875336	876760	+	776.67	2.26313	0.345414	6.55193	5.67976e-11	2.93622e-10	yuiF	BGKOPF_04385	putative histidine transporter YuiF NhaC family
ABC141_chromosome	2017487	2018749	+	235.742	2.25972	0.366352	6.16817	6.90853e-10	3.18448e-09	fadH2	BGKOPF_10210	NADPH-dependent 24-dienoyl-CoA reductase sulfur reductase or a related oxidoreductase
ABC141_chromosome	674507	674674	+	79.9434	2.25889	0.40925	5.51958	3.39819e-08	1.30189e-07	-	BGKOPF_03395	GNAT family N-acetyltransferase
ABC141_chromosome	3147914	3149062	+	289.354	2.25867	0.34756	6.49865	8.10448e-11	4.09637e-10	-	BGKOPF_15930	Alpha/beta fold hydrolase
ABC141_chromosome	2502023	2502808	+	170.168	2.25806	0.434621	5.19547	2.04205e-07	7.12797e-07	fabG	BGKOPF_12685	NAD(P)-dependent dehydrogenase short-chain alcohol dehydrogenase family
ABC141_chromosome	2995131	2995505	-	343.753	2.25558	0.383534	5.88104	4.0769e-09	1.738e-08	-	BGKOPF_15200	Lipoprotein
ABC141_chromosome	2414541	2415503	-	1033.61	2.25539	0.565526	3.98812	6.65989e-05	0.000170848	-	BGKOPF_12225	TonB-dependent receptor plug domain-containing protein
ABC141_chromosome	1426576	1427670	+	1627.43	2.25482	0.703486	3.2052	0.00134967	0.00281946	-	BGKOPF_07160	Phage tail protein
ABC141_chromosome	130533	131633	-	443.721	2.25379	0.445474	5.05932	4.20747e-07	1.4131e-06	-	BGKOPF_00760	CBS-domain-containing membrane protein
ABC141_chromosome	2096388	2096822	-	385.193	2.24941	0.288425	7.79894	6.24313e-15	5.03892e-14	-	BGKOPF_10595	4HBT domain-containing protein
ABC141_chromosome	1436580	1436798	+	32.1367	2.24892	0.729074	3.08462	0.00203814	0.00411253	-	BGKOPF_07200	Lipoprotein
ABC141_chromosome	831248	832180	-	798.242	2.24762	0.15612	14.3967	5.42349e-47	6.92173e-45	gluQRS	BGKOPF_04155	tRNA glutamyl-Q(34) synthetase GluQRS
ABC141_chromosome	1366706	1367350	+	237.859	2.24454	0.288429	7.78194	7.14222e-15	5.73062e-14	bioD	BGKOPF_06705	dethiobiotin synthase
ABC141_chromosome	1272515	1273810	-	975.344	2.24431	0.269371	8.33166	7.97187e-17	8.47842e-16	immA	BGKOPF_06310	Zn-dependent peptidase ImmA M78 family
ABC141_chromosome	1618795	1620129	-	335.565	2.23972	0.407065	5.50213	3.75235e-08	1.42953e-07	potE	BGKOPF_08160	Serine transporter YbeC amino acid:H+ symporter family
ABC141_chromosome	2934462	2934731	-	176.288	2.23888	0.341531	6.55544	5.54785e-11	2.87569e-10	-	BGKOPF_14920	Secreted protein
ABC141_chromosome	432876	433232	-	21.598	2.23205	0.429155	5.20103	1.98185e-07	6.93561e-07	-	BGKOPF_02255	Lipoprotein
ABC141_chromosome	796520	797332	+	233.854	2.22967	0.373298	5.97291	2.33052e-09	1.02123e-08	-	BGKOPF_03985	Signal peptide protein
ABC141_chromosome	1019057	1020004	-	597.25	2.22748	0.206711	10.7758	4.47711e-27	1.45115e-25	ansA	BGKOPF_05070	L-asparaginase/archaeal Glu-tRNAGln amidotransferase subunit D
ABC141_chromosome	2462107	2462898	+	228.527	2.22563	0.50612	4.39745	1.09533e-05	3.11079e-05	tauE	BGKOPF_12480	Sulfite exporter TauE/SafE/YfcA and related permeases UPF0721 family
ABC141_chromosome	1408634	1409143	+	781.598	2.22471	0.291064	7.64336	2.11621e-14	1.5858e-13	-	BGKOPF_07045	Terminase small subunit
ABC141_chromosome	892741	893568	+	161.513	2.22455	0.397599	5.59497	2.20665e-08	8.63216e-08	-	BGKOPF_04480	Lipoprotein
ABC141_chromosome	2857162	2857437	+	446.201	2.22251	0.289774	7.66982	1.72233e-14	1.30259e-13	-	BGKOPF_14520	hypothetical protein
ABC141_chromosome	1263077	1263178	+	3.29572	2.22039	1.215	1.82748	0.0676274	0.0967392	-	BGKOPF_06245	Lipoprotein
ABC141_chromosome	980210	980464	-	140.14	2.2198	0.32392	6.85293	7.23535e-12	4.17951e-11	rpmE2	BGKOPF_04880	type B 50S ribosomal protein L31
ABC141_chromosome	3343142	3345841	-	533.235	2.21405	0.248775	8.89981	5.59401e-19	7.85084e-18	pepN	BGKOPF_17015	DUF3458 domain-containing protein
ABC141_plasmid_1	50764	53490	-	2861.85	2.21232	0.669166	3.30608	0.000946123	0.00203017	traC	EODBFD_00365	type IV secretion system protein TraC
ABC141_chromosome	1555810	1557105	+	276.376	2.20999	0.504784	4.37808	1.19731e-05	3.3816e-05	-	BGKOPF_07905	Mu-like prophage major head subunit gpT
ABC141_chromosome	3138053	3140551	-	612.483	2.20845	0.423908	5.20974	1.89103e-07	6.64055e-07	csuD	BGKOPF_15880	Csu fimbrial usher CsuD
ABC141_chromosome	892117	892377	-	78.4788	2.20261	0.330906	6.6563	2.80809e-11	1.53634e-10	-	BGKOPF_04475	Acyl carrier protein
ABC141_chromosome	179405	180439	+	1192.44	2.20199	0.237479	9.27234	1.82099e-20	3.02313e-19	limK	BGKOPF_01000	lipase secretion chaperone
ABC141_chromosome	1682261	1683268	-	220.981	2.20084	0.358385	6.141	8.20042e-10	3.73912e-09	yfmG	BGKOPF_08450	Formylglycine-generating enzyme required for sulfatase activity contains SUMF1/FGE domain
ABC141_chromosome	2987713	2987994	-	378.196	2.19831	0.336612	6.53071	6.54577e-11	3.36263e-10	-	BGKOPF_15165	Phage protein
ABC141_chromosome	2436227	2436796	+	526.969	2.19579	0.334532	6.56376	5.24693e-11	2.73671e-10	tnp	BGKOPF_12345	IS4 family ISAba1 transposase
ABC141_chromosome	290535	290657	-	14.8852	2.1953	0.514698	4.26521	1.99715e-05	5.49989e-05	-	BGKOPF_01580	hypothetical protein
ABC141_chromosome	785676	786143	+	386.408	2.19209	0.327056	6.70248	2.04915e-11	1.14327e-10	ychJ	BGKOPF_03940	YchJ family protein
ABC141_chromosome	2629152	2630078	+	152.959	2.18901	0.29742	7.36	1.83903e-13	1.25177e-12	-	BGKOPF_13310	Peptidase-S9 domain-containing protein
ABC141_chromosome	576444	577040	-	109.486	2.18639	0.467741	4.67437	2.94854e-06	8.97975e-06	-	BGKOPF_02930	Membrane-associated phospholipid phosphatase
ABC141_chromosome	2776149	2778173	-	2934.04	2.17878	0.280429	7.76945	7.88269e-15	6.25105e-14	fadH	BGKOPF_14030	24-dienoyl-CoA reductase or related NADH-dependent reductase Old Yellow Enzyme (OYE) family
ABC141_chromosome	2861210	2862178	+	2494.65	2.17446	0.286299	7.59508	3.07606e-14	2.28411e-13	-	BGKOPF_14540	Mu-like prophage tail protein gpP
ABC141_chromosome	2163689	2165368	+	265.876	2.17294	0.328723	6.61025	3.83677e-11	2.04294e-10	mdcA	BGKOPF_10935	malonate decarboxylase subunit alpha
ABC141_chromosome	1765310	1765792	+	308.92	2.17194	0.446528	4.86406	1.15003e-06	3.66074e-06	-	BGKOPF_08910	DUF2280 domain-containing protein
ABC141_chromosome	3137037	3138056	-	322.654	2.17155	0.328493	6.61067	3.82592e-11	2.03983e-10	csuE	BGKOPF_15875	Csu fimbrial tip adhesin CsuE
ABC141_chromosome	3033421	3034620	+	259.283	2.16934	0.282862	7.66928	1.72965e-14	1.30571e-13	araJ	BGKOPF_15400	putative arabinose efflux permease AraJ MFS family
ABC141_chromosome	1548976	1550514	+	351.125	2.16743	0.371174	5.83939	5.23933e-09	2.20819e-08	-	BGKOPF_07865	Sperm-activating peptide
ABC141_chromosome	1803099	1803989	+	312.092	2.16639	0.470605	4.60341	4.15633e-06	1.2372e-05	lysR	BGKOPF_09155	DNA-binding transcriptional regulator LysR family
ABC141_chromosome	700910	701461	-	212.325	2.16344	0.511075	4.23311	2.30478e-05	6.29614e-05	abaI	BGKOPF_03530	N-acyl-L-homoserine lactone synthetase
ABC141_chromosome	3320908	3321207	-	40.6222	2.16194	0.358699	6.02717	1.66851e-09	7.43907e-09	-	BGKOPF_16815	50S ribosomal protein L1
ABC141_chromosome	395840	396280	+	106.326	2.15556	0.312397	6.90005	5.19852e-12	3.0373e-11	-	BGKOPF_02065	DUF721 domain-containing protein
ABC141_chromosome	2855291	2856100	+	1683.98	2.15446	0.23427	9.19649	3.69846e-20	5.94666e-19	-	BGKOPF_14500	Phage tail protein
ABC141_chromosome	1428470	1429225	+	257.56	2.15049	0.336365	6.39333	1.62314e-10	8.01559e-10	-	BGKOPF_07170	JAB-MPN domain-containing protein
ABC141_chromosome	303715	304284	+	548.032	2.14442	0.281132	7.62783	2.38746e-14	1.78579e-13	tnp	BGKOPF_01645	IS4 family ISAba1 transposase
ABC141_chromosome	129307	129963	-	244.921	2.14159	0.417332	5.13162	2.87262e-07	9.84211e-07	-	BGKOPF_00750	Signal peptide protein
ABC141_chromosome	2668988	2670775	+	287.519	2.14063	0.398334	5.37396	7.70239e-08	2.80862e-07	ilvD	BGKOPF_13515	Dihydroxyacid dehydratase/phosphogluconate dehydratase
ABC141_chromosome	2286926	2287414	+	110.782	2.13941	0.365514	5.85316	4.82326e-09	2.03704e-08	lrp	BGKOPF_11580	DNA-binding transcriptional regulator Lrp family
ABC141_chromosome	1441859	1442839	-	697.56	2.13762	0.407636	5.24393	1.57188e-07	5.56287e-07	lysR	BGKOPF_07245	DNA-binding transcriptional regulator LysR family
ABC141_chromosome	1062679	1062897	-	102.37	2.13731	0.421259	5.07362	3.90327e-07	1.31418e-06	tatA	BGKOPF_05300	Sec-independent protein translocase protein TatA
ABC141_chromosome	1498843	1499748	+	314.037	2.13633	0.474289	4.50427	6.66016e-06	1.94042e-05	yfcH	BGKOPF_07515	NAD dependent epimerase/dehydratase family enzyme
ABC141_chromosome	322808	324196	-	409.996	2.13166	0.37718	5.65159	1.58973e-08	6.32177e-08	-	BGKOPF_01755	FAD-dependent oxidoreductase
ABC141_chromosome	3078287	3080116	-	296.831	2.12988	0.381348	5.58514	2.3351e-08	9.09977e-08	pgaB	BGKOPF_15590	poly-beta-16-N-acetyl-D-glucosamine N-deacetylase PgaB
ABC141_chromosome	3152889	3153533	-	629.596	2.12907	0.427845	4.97626	6.4823e-07	2.12129e-06	bcsA	BGKOPF_15960	Glycosyltransferase catalytic subunit of cellulose synthase and poly-beta-16-N-acetylglucosamine synthase
ABC141_chromosome	3527895	3528956	+	1641.49	2.1283	0.252233	8.43785	3.23216e-17	3.59583e-16	cysA	BGKOPF_17860	ABC-type sulfate/molybdate transport systems ATPase component
ABC141_chromosome	1404553	1404729	+	87.1694	2.12808	0.279436	7.61563	2.62411e-14	1.95563e-13	yqbF	BGKOPF_06995	YqbF domain-containing protein
ABC141_chromosome	3612487	3613350	+	645.105	2.12268	0.430038	4.93602	7.97348e-07	2.58032e-06	-	BGKOPF_18275	putative metal-dependent hydrolase
ABC141_chromosome	3752038	3752922	+	1093.14	2.12029	0.232542	9.11787	7.66158e-20	1.18973e-18	lysR	BGKOPF_18820	DNA-binding transcriptional regulator LysR family
ABC141_chromosome	1270551	1271372	+	820.768	2.11918	0.392582	5.39806	6.73668e-08	2.48983e-07	tnp	BGKOPF_06295	IS5 family ISAba27 transposase
ABC141_chromosome	3162166	3162825	-	130.378	2.11886	0.429736	4.93061	8.1973e-07	2.65066e-06	tetR	BGKOPF_16015	TetR family transcriptional regulator
ABC141_chromosome	578497	579870	-	1241.85	2.11579	0.496987	4.25723	2.0698e-05	5.68082e-05	mpl	BGKOPF_02940	UDP-N-acetylmuramate:L-alanyl-gamma-D-glutamyl-meso-diaminopimelate ligase
ABC141_chromosome	1784171	1784593	+	117.137	2.11527	0.352374	6.00292	1.93801e-09	8.57511e-09	nlpC	BGKOPF_09025	Cell wall-associated hydrolase NlpC_P60 family
ABC141_chromosome	2931904	2934450	-	1358.24	2.11364	0.314585	6.7188	1.83227e-11	1.02648e-10	nirB	BGKOPF_14915	NAD(P)H-nitrite reductase large subunit
ABC141_chromosome	922852	923127	-	100.157	2.10966	0.379601	5.55756	2.73567e-08	1.06202e-07	mnhF	BGKOPF_04640	monovalent cation/H+ antiporter subunit F
ABC141_chromosome	2015224	2016156	+	745.38	2.10912	0.274605	7.68057	1.58386e-14	1.20906e-13	prdF	BGKOPF_10195	4-hydroxyproline epimerase
ABC141_chromosome	3316274	3316717	-	163.824	2.10456	0.526594	3.99656	6.42703e-05	0.00016529	-	BGKOPF_16775	DUF3168 domain-containing protein
ABC141_chromosome	1415983	1416393	+	99.7713	2.10335	0.28012	7.50875	5.96944e-14	4.26956e-13	-	BGKOPF_07095	SprT-like domain-containing protein
ABC141_chromosome	3214315	3215259	+	119.42	2.10173	0.332756	6.31613	2.68199e-10	1.28258e-09	ybbA	BGKOPF_16260	putative hydrolase of the alpha/beta superfamily
ABC141_chromosome	573433	574593	-	696.974	2.10006	0.68029	3.08701	0.00202181	0.00408362	gsp	BGKOPF_02915	Glutathionylspermidine synthase CHAP domain
ABC141_chromosome	2616090	2617160	-	240.57	2.09806	0.826811	2.53753	0.0111638	0.0194509	adeC	BGKOPF_13255	multidrug efflux RND transporter AdeABC outer membrane channel subunit AdeC
ABC141_chromosome	1613363	1614307	-	393.537	2.09514	0.325152	6.44358	1.16691e-10	5.83312e-10	dapA	BGKOPF_08135	4-hydroxy-tetrahydrodipicolinate synthase/N-acetylneuraminate lyase
ABC141_chromosome	504848	505888	+	513.089	2.09484	0.247987	8.44737	2.9794e-17	3.33367e-16	mutY	BGKOPF_02595	A/G-specific adenine glycosylase
ABC141_chromosome	3074826	3075830	+	703.132	2.09381	0.628816	3.32976	0.00086922	0.00187925	ssuD	BGKOPF_15570	Flavin-dependent oxidoreductase luciferase family (includes alkanesulfonate monooxygenase SsuD and methylene tetrahydromethanopterin reductase)
ABC141_chromosome	1584412	1585182	+	180.36	2.09357	0.368683	5.6785	1.35879e-08	5.4619e-08	-	BGKOPF_08025	TIGR02594 family protein
ABC141_chromosome	1404722	1404997	+	232.414	2.08982	0.236323	8.84305	9.31438e-19	1.27224e-17	-	BGKOPF_07000	DUF4316 domain-containing protein
ABC141_chromosome	3154799	3154897	-	43.4999	2.08945	0.60754	3.4392	0.00058343	0.0013056	-	BGKOPF_15975	hypothetical protein
ABC141_chromosome	2589211	2589876	+	72.806	2.0857	0.353261	5.90413	3.54508e-09	1.51684e-08	-	BGKOPF_13130	Rhamnonate dehydratase
ABC141_chromosome	2600766	2601275	-	571.157	2.08505	0.713078	2.92402	0.00345542	0.0066723	-	BGKOPF_13195	Cupin domain-containing protein
ABC141_chromosome	2020640	2020900	-	72.8206	2.08497	0.638243	3.26673	0.00108798	0.00230701	-	BGKOPF_10225	hypothetical protein
ABC141_chromosome	1756990	1757352	+	336.068	2.08199	0.65637	3.17197	0.00151409	0.00312933	-	BGKOPF_08835	Phage antirepressor KilAC domain protein
ABC141_chromosome	154914	156347	-	521.531	2.08056	0.346302	6.00792	1.87915e-09	8.33272e-09	lysP	BGKOPF_00875	Amino acid permease
ABC141_chromosome	1516563	1516892	-	150.978	2.07812	0.344361	6.03471	1.59248e-09	7.10785e-09	-	BGKOPF_07630	Transmembrane protein
ABC141_chromosome	2229134	2229841	-	745.368	2.07035	0.256721	8.06461	7.34704e-16	6.71259e-15	crp	BGKOPF_11280	cAMP-binding domain of CRP or a regulatory subunit of cAMP-dependent protein kinases
ABC141_chromosome	772963	773448	-	78.1282	2.07009	0.439128	4.71409	2.42792e-06	7.44416e-06	-	BGKOPF_03885	DUF2938 domain-containing protein
ABC141_chromosome	1241746	1242501	+	397.112	2.06999	0.28583	7.24204	4.41979e-13	2.88807e-12	pcoB	BGKOPF_06135	Uncharacterized conserved protein involved in copper resistance
ABC141_chromosome	817737	819305	-	1125.18	2.06953	0.160399	12.9024	4.36559e-38	3.18376e-36	pilS	BGKOPF_04095	PAS domain-containing sensor histidine kinase
ABC141_chromosome	2845487	2846053	+	1617.49	2.06902	0.243475	8.49789	1.93067e-17	2.19634e-16	-	BGKOPF_14435	Phage-Mu-F domain-containing protein
ABC141_chromosome	2093815	2095131	+	1069.31	2.0683	0.548925	3.76792	0.000164613	0.000401122	-	BGKOPF_10585	Porin
ABC141_chromosome	326471	327475	+	199.274	2.06803	0.284031	7.281	3.31347e-13	2.20036e-12	araC	BGKOPF_01765	AraC family transcriptional regulator
ABC141_chromosome	1664352	1665572	+	255.607	2.06612	0.316882	6.52016	7.02332e-11	3.5989e-10	araJ	BGKOPF_08380	putative arabinose efflux permease AraJ MFS family
ABC141_chromosome	1667435	1668340	-	222.123	2.06576	0.590195	3.50013	0.000465029	0.00105863	lysR	BGKOPF_08395	DNA-binding transcriptional regulator LysR family
ABC141_chromosome	1652404	1652925	+	147.377	2.06531	0.308884	6.68636	2.28783e-11	1.26606e-10	manC	BGKOPF_08325	Mannose-6-phosphate isomerase cupin superfamily
ABC141_chromosome	2860046	2861104	+	2947.07	2.06307	0.196151	10.5178	7.15341e-26	2.13245e-24	-	BGKOPF_14535	DNA-circ-N domain-containing protein
ABC141_chromosome	589971	590864	-	745.714	2.06057	0.463801	4.44278	8.88026e-06	2.55042e-05	lysR	BGKOPF_02990	DNA-binding transcriptional regulator LysR family
ABC141_chromosome	3526169	3527002	+	265.83	2.05816	0.418643	4.91625	8.82183e-07	2.83911e-06	cysT	BGKOPF_17850	sulfate ABC transporter permease subunit CysT
ABC141_chromosome	2220485	2221117	+	97.0501	2.05656	0.261339	7.86932	3.56585e-15	2.93017e-14	rhtB	BGKOPF_11235	Threonine/homoserine/homoserine lactone efflux protein
ABC141_chromosome	678622	679323	+	220.312	2.0556	0.342924	5.99435	2.04303e-09	9.01051e-09	-	BGKOPF_03425	Uncharacterized membrane protein
ABC141_chromosome	3916699	3917337	+	12.297	2.05365	0.516476	3.97627	7.0006e-05	0.000179251	-	BGKOPF_19620	Acyl-transf-3 domain-containing protein
ABC141_chromosome	1722003	1722323	+	357.863	2.05302	0.737216	2.78483	0.00535558	0.00997364	ureB	BGKOPF_08635	urease subunit beta
ABC141_chromosome	1221243	1222631	-	1170.77	2.052	0.266385	7.70312	1.32783e-14	1.02901e-13	pabB	BGKOPF_06040	Anthranilate/para-aminobenzoate synthases component I
ABC141_chromosome	2587242	2588549	-	848.377	2.05166	0.362753	5.6558	1.55121e-08	6.18065e-08	-	BGKOPF_13120	Histidinol dehydrogenase
ABC141_chromosome	1054830	1055648	-	331.906	2.0508	0.605185	3.38872	0.000702209	0.00154599	lgt	BGKOPF_05270	prolipoprotein diacylglyceryl transferase
ABC141_chromosome	1721688	1721990	+	194.2	2.04771	0.714071	2.86766	0.00413516	0.00786586	ureA	BGKOPF_08630	urease subunit gamma
ABC141_chromosome	2231685	2232344	-	267.813	2.04729	0.207888	9.84804	6.98925e-23	1.44162e-21	metP	BGKOPF_11295	ABC-type methionine transport system permease component
ABC141_chromosome	123966	125912	-	1014.37	2.04705	0.683785	2.9937	0.00275614	0.00541157	-	BGKOPF_00730	Signal peptide
ABC141_chromosome	3814856	3815764	+	911.932	2.04433	0.281833	7.25371	4.0552e-13	2.6712e-12	-	BGKOPF_19135	DUF1853 domain-containing protein
ABC141_chromosome	2146180	2146818	+	152.746	2.04405	0.291001	7.02419	2.15306e-12	1.3085e-11	rhtB	BGKOPF_10845	Threonine/homoserine/homoserine lactone efflux protein
ABC141_chromosome	3031812	3032606	-	761.173	2.04045	0.30874	6.60897	3.87013e-11	2.05534e-10	-	BGKOPF_15390	PF10670 domain protein
ABC141_chromosome	1890072	1891034	-	287.431	2.0399	0.611093	3.33812	0.000843487	0.00182942	-	BGKOPF_09535	putative metal-dependent hydrolase
ABC141_chromosome	1254430	1255659	+	285.598	2.03956	0.291896	6.98727	2.80283e-12	1.66862e-11	caiB	BGKOPF_06210	Crotonobetainyl-CoA:carnitine CoA-transferase CaiB and related acyl-CoA transferases
ABC141_chromosome	3503210	3503641	-	45.9398	2.03907	0.681891	2.99032	0.00278684	0.00546922	tnp	BGKOPF_17710	IS5 family ISAba27 transposase ORF A
ABC141_chromosome	2042514	2042930	-	591.966	2.03749	0.284186	7.16955	7.52467e-13	4.78672e-12	-	BGKOPF_10340	hypothetical protein
ABC141_chromosome	1704705	1705193	-	312.699	2.03671	0.45921	4.43524	9.19699e-06	2.63768e-05	ycfP	BGKOPF_08550	putative esterase YcpF UPF0227 family
ABC141_chromosome	3153530	3154129	-	274.321	2.0365	0.626527	3.25047	0.00115216	0.00243048	cfa	BGKOPF_15965	Cyclopropane fatty-acyl-phospholipid synthase and related methyltransferases
ABC141_chromosome	893785	894315	+	534.363	2.03491	0.698682	2.9125	0.00358543	0.00689726	-	BGKOPF_04485	CHAP domain-containing protein
ABC141_chromosome	2646263	2647810	-	299.95	2.02927	0.712971	2.84621	0.00442424	0.0083535	emrB	BGKOPF_13415	Colistin resistance protein EmrB
ABC141_chromosome	553086	555017	+	1766.09	2.02802	0.19802	10.2415	1.29211e-24	3.29811e-23	uup	BGKOPF_02815	ATPase components of ABC transporters with duplicated ATPase domains
ABC141_chromosome	1502804	1503955	+	160.042	2.02457	0.267389	7.57164	3.6853e-14	2.70211e-13	emrA	BGKOPF_07535	Multidrug resistance efflux pump EmrA
ABC141_chromosome	1325040	1326128	-	471.626	2.02329	0.502393	4.02731	5.64176e-05	0.000146385	-	BGKOPF_06530	MFS transporter
ABC141_chromosome	2201666	2202187	+	74.3956	2.02003	0.432941	4.66583	3.07373e-06	9.33317e-06	chrA	BGKOPF_11165	Chromate transport protein ChrA
ABC141_chromosome	1417914	1418276	+	62.4753	2.01892	0.301338	6.69983	2.08659e-11	1.16099e-10	-	BGKOPF_07115	DUF1828 domain-containing protein
ABC141_chromosome	1552474	1552776	+	63.7136	2.01772	0.34876	5.78542	7.23335e-09	2.99909e-08	-	BGKOPF_07885	Phage tail protein
ABC141_chromosome	2270384	2270977	+	171.222	2.01269	0.435982	4.61644	3.90369e-06	1.16625e-05	hipB	BGKOPF_11500	Transcriptional regulator contains XRE-family HTH domain
ABC141_chromosome	2469525	2471258	+	388.035	2.01167	0.450386	4.46655	7.94895e-06	2.29749e-05	sdhA	BGKOPF_12525	fumarate reductase/succinate dehydrogenase flavoprotein subunit
ABC141_chromosome	2152964	2153884	+	1107.35	2.01096	0.534687	3.76099	0.000169241	0.000411172	lysR	BGKOPF_10875	DNA-binding transcriptional regulator LysR family
ABC141_chromosome	2145153	2146088	-	234.606	2.00867	0.502793	3.99502	6.46878e-05	0.000166259	lysR	BGKOPF_10840	DNA-binding transcriptional regulator LysR family
ABC141_chromosome	1415591	1415983	+	160.606	2.00789	0.243708	8.23893	1.73763e-16	1.7436e-15	-	BGKOPF_07090	Glutamate 5-kinase
ABC141_chromosome	2051791	2053260	+	710.335	2.00738	0.308467	6.50762	7.63524e-11	3.87358e-10	-	BGKOPF_10400	Aldehyde dehydrogenase
ABC141_chromosome	3930194	3931222	+	1033.89	2.00625	0.235684	8.51248	1.70258e-17	1.98101e-16	-	BGKOPF_19680	Orphan protein
ABC141_chromosome	1544164	1544391	+	25.4835	2.00385	0.753068	2.66091	0.00779299	0.0140391	-	BGKOPF_07835	Deoxyguanosinetriphosphate triphosphohydrolase
ABC141_chromosome	1361488	1362339	-	208.196	2.00353	0.323785	6.18782	6.10005e-10	2.82136e-09	otsB	BGKOPF_06680	trehalose-phosphatase
ABC141_chromosome	2969003	2969896	+	626.055	2.00266	0.334637	5.98457	2.16958e-09	9.52749e-09	aceR	BGKOPF_15075	HTH-type transcriptional regulator AceR
ABC141_chromosome	1751260	1751523	-	82.931	2.00106	0.377004	5.30779	1.10962e-07	3.98217e-07	-	BGKOPF_08770	DNA-binding protein
ABC141_chromosome	143265	144620	-	649.6	1.99987	0.410851	4.86764	1.12942e-06	3.59792e-06	aprE	BGKOPF_00830	Serine protease subtilisin family
ABC141_chromosome	1512451	1512660	-	211.545	1.99686	0.267969	7.45185	9.20418e-14	6.41465e-13	-	BGKOPF_07590	Iron-sulfur cluster assembly accessory protein
ABC141_chromosome	1577647	1577922	+	20.4351	1.99434	0.494802	4.03058	5.56397e-05	0.000144458	-	BGKOPF_07975	hypothetical protein
ABC141_chromosome	1648944	1649873	+	154.736	1.9939	0.448099	4.44969	8.59932e-06	2.47147e-05	catE	BGKOPF_08310	Catechol-23-dioxygenase
ABC141_chromosome	1764611	1765252	+	647.638	1.98886	0.463126	4.29443	1.75141e-05	4.85308e-05	-	BGKOPF_08905	PhageMetallopep domain-containing protein
ABC141_chromosome	1972184	1972387	+	91.5701	1.98835	0.488465	4.0706	4.68915e-05	0.000123075	-	BGKOPF_09955	PG-binding-3 domain-containing protein
ABC141_chromosome	1817861	1818871	+	225.401	1.98781	0.225151	8.82877	1.05831e-18	1.43117e-17	yejE	BGKOPF_09215	ABC-type microcin C transport system permease component YejE
ABC141_chromosome	2569680	2570288	-	247.496	1.98764	0.493932	4.02411	5.71915e-05	0.00014811	-	BGKOPF_13030	Coenzyme A pyrophosphatase
ABC141_chromosome	1654612	1655403	+	112.261	1.98683	0.27516	7.22065	5.17381e-13	3.33805e-12	nadX	BGKOPF_08340	aspartate dehydrogenase
ABC141_chromosome	3494753	3495418	-	409.684	1.98649	0.241674	8.21971	2.04e-16	2.02709e-15	-	BGKOPF_17670	Late embryogenesis abundant protein
ABC141_chromosome	1255764	1256897	-	266.702	1.98596	0.262004	7.57989	3.45842e-14	2.5541e-13	tcuB	BGKOPF_06215	tricarballylate utilization 4Fe-4S protein TcuB
ABC141_chromosome	2642379	2643707	-	660.564	1.9851	0.381563	5.20255	1.96568e-07	6.88493e-07	tolC	BGKOPF_13400	Outer membrane protein TolC
ABC141_chromosome	1365956	1366705	+	157.193	1.98302	0.247831	8.00147	1.2294e-15	1.07744e-14	bioC	BGKOPF_06700	malonyl-ACP O-methyltransferase BioC
ABC141_chromosome	3071470	3072309	-	869.012	1.9825	0.249832	7.93531	2.09967e-15	1.7902e-14	yajL	BGKOPF_15550	Protein/nucleotide deglycase PfpI/YajL/DJ-1 family (repair of methylglyoxal-glycated proteins and nucleic acids)
ABC141_chromosome	3526999	3527883	+	365.926	1.98085	0.39738	4.98479	6.20292e-07	2.03803e-06	cysW	BGKOPF_17855	sulfate ABC transporter permease subunit CysW
ABC141_chromosome	961456	963684	-	2767.5	1.9787	0.23451	8.43757	3.24012e-17	3.59583e-16	priA	BGKOPF_04780	primosomal protein N'
ABC141_chromosome	1816809	1817861	+	181.355	1.97296	0.208539	9.46085	3.0545e-21	5.28584e-20	yejB	BGKOPF_09210	ABC-type microcin C transport system permease component YejB
ABC141_chromosome	464375	465292	+	1294.43	1.97032	0.432748	4.55304	5.28752e-06	1.55466e-05	thiL	BGKOPF_02405	thiamine-phosphate kinase
ABC141_chromosome	3144349	3144549	-	7.65166	1.96914	0.6468	3.04443	0.00233121	0.00464876	-	BGKOPF_15910	KTSC domain-containing protein
ABC141_chromosome	2863122	2864168	+	2518.55	1.96884	0.318026	6.19082	5.98525e-10	2.7714e-09	-	BGKOPF_14555	Baseplate-J domain-containing protein
ABC141_chromosome	309291	309854	-	1190.68	1.96798	0.316392	6.22006	4.96971e-10	2.32223e-09	-	BGKOPF_01685	Sel1 repeat family protein
ABC141_chromosome	421604	422569	+	455.713	1.96419	0.246622	7.96437	1.66063e-15	1.43687e-14	cDA1	BGKOPF_02200	Peptidoglycan/xylan/chitin deacetylase PgdA/NodB/CDA1 family
ABC141_chromosome	1611805	1613190	-	292.04	1.96413	0.369776	5.31168	1.08618e-07	3.90606e-07	uhpC	BGKOPF_08130	Sugar phosphate permease
ABC141_chromosome	2004500	2005132	+	363.039	1.96351	0.296035	6.63271	3.29586e-11	1.77811e-10	-	BGKOPF_10125	FMN dependent NADH:quinone oxidoreductase
ABC141_chromosome	3184360	3185463	+	161.131	1.96092	0.275264	7.12378	1.05004e-12	6.57727e-12	-	BGKOPF_16095	DUF3396 domain-containing protein
ABC141_chromosome	2135878	2139351	+	684.658	1.96087	0.247815	7.91265	2.51964e-15	2.11733e-14	codB	BGKOPF_10795	Purine-cytosine permease or related protein
ABC141_chromosome	2562642	2562917	+	376.16	1.95964	0.724026	2.70659	0.00679781	0.0123994	-	BGKOPF_12980	DUF2523 domain-containing protein
ABC141_chromosome	2625050	2626078	-	362.442	1.95778	0.718822	2.7236	0.00645747	0.0118421	araC	BGKOPF_13290	AraC-type DNA-binding domain and AraC-containing proteins
ABC141_chromosome	305713	306270	-	209.73	1.95665	0.393272	4.97532	6.51394e-07	2.12994e-06	mdaB	BGKOPF_01660	Putative NADPH-quinone reductase (modulator of drug activity B)
ABC141_chromosome	2388989	2390428	+	491.258	1.95161	0.579834	3.3658	0.000763225	0.00167042	araJ	BGKOPF_12110	putative arabinose efflux permease AraJ MFS family
ABC141_chromosome	282799	283518	-	119.438	1.94967	0.38649	5.04456	4.54555e-07	1.51419e-06	-	BGKOPF_01545	IS91 family transposase
ABC141_chromosome	2012054	2012989	+	284.368	1.94753	0.31372	6.20785	5.37133e-10	2.49846e-09	dapA	BGKOPF_10180	4-hydroxy-tetrahydrodipicolinate synthase/N-acetylneuraminate lyase
ABC141_chromosome	1620135	1621013	-	119.183	1.9444	0.466167	4.17103	3.03222e-05	8.12573e-05	mHT1	BGKOPF_08165	Homocysteine/selenocysteine methylase (S-methylmethionine-dependent)
ABC141_chromosome	2649945	2651339	-	1383.24	1.94301	0.2361	8.22963	1.87789e-16	1.87056e-15	metF	BGKOPF_13425	510-methylenetetrahydrofolate reductase
ABC141_chromosome	511277	512080	+	562.218	1.94295	0.203985	9.52501	1.65025e-21	2.91759e-20	dkgB	BGKOPF_02635	25-didehydrogluconate reductase DkgB
ABC141_chromosome	2595755	2596261	+	734.838	1.94122	0.275117	7.05598	1.71389e-12	1.04471e-11	-	BGKOPF_13160	Cupin domain-containing protein
ABC141_chromosome	3428797	3430194	-	723.307	1.94084	0.234642	8.2715	1.32282e-16	1.34723e-15	pstA	BGKOPF_17395	phosphate ABC transporter permease PstA
ABC141_chromosome	2679343	2680146	-	352.23	1.93673	0.539123	3.59238	0.00032767	0.000763379	hpaH	BGKOPF_13555	2-oxo-hepta-3-ene-17-dioic acid hydratase
ABC141_chromosome	3475490	3476776	+	1416.97	1.93509	0.219298	8.82405	1.1039e-18	1.4879e-17	ndh	BGKOPF_17585	NADH dehydrogenase FAD-containing subunit
ABC141_chromosome	3826905	3828023	+	1401.58	1.93441	0.217075	8.91122	5.04718e-19	7.10782e-18	acrA	BGKOPF_19195	Multidrug efflux pump subunit AcrA (membrane-fusion protein)
ABC141_chromosome	3905045	3905428	-	110.42	1.93188	0.348269	5.54709	2.9047e-08	1.12337e-07	rcnB	BGKOPF_19565	Periplasmic regulator RcnB of Ni and Co efflux
ABC141_chromosome	1733318	1734109	-	696.745	1.93006	0.506954	3.80717	0.000140568	0.000346039	rnfB	BGKOPF_08710	Na+-translocating ferredoxin:NAD+ oxidoreductase RNF RnfB subunit
ABC141_chromosome	1496981	1497472	+	164.544	1.9295	0.240627	8.01864	1.06923e-15	9.49293e-15	osmC	BGKOPF_07500	Organic hydroperoxide reductase OsmC/OhrA
ABC141_chromosome	1445740	1446714	+	358.34	1.92918	0.244079	7.90393	2.70244e-15	2.25701e-14	aes	BGKOPF_07260	Acetyl esterase/lipase
ABC141_chromosome	3909984	3910748	+	213.642	1.92851	0.398976	4.83365	1.34055e-06	4.22438e-06	-	BGKOPF_19585	Phospholipase
ABC141_chromosome	896369	897163	+	829.308	1.92664	0.375636	5.129	2.91288e-07	9.9636e-07	tesB	BGKOPF_04495	Acyl-CoA thioesterase
ABC141_chromosome	2502852	2504090	+	473.342	1.92597	0.424759	4.53426	5.7807e-06	1.696e-05	-	BGKOPF_12690	Smoa-sbd domain-containing protein
ABC141_chromosome	2021059	2022639	-	348.706	1.92371	0.5009	3.8405	0.000122782	0.000304828	adhE	BGKOPF_10230	Acyl-CoA reductase or other NAD-dependent aldehyde dehydrogenase
ABC141_chromosome	1429490	1429873	+	171.066	1.92266	0.242881	7.91606	2.45147e-15	2.06429e-14	-	BGKOPF_07180	tail assembly protein
ABC141_chromosome	494017	494955	-	256.262	1.91645	0.461221	4.15517	3.2504e-05	8.67056e-05	yfeH	BGKOPF_02530	putative Na+-dependent transporter YfeH
ABC141_chromosome	1344442	1345386	-	609.777	1.9132	0.291693	6.55895	5.41877e-11	2.81556e-10	dusA	BGKOPF_06615	tRNA-dihydrouridine synthase
ABC141_chromosome	1754472	1754792	-	59.8105	1.91233	0.552868	3.45892	0.000542349	0.00122207	-	BGKOPF_08805	hypothetical protein
ABC141_chromosome	2289344	2290042	-	923.414	1.91216	0.216777	8.82088	1.13565e-18	1.51074e-17	-	BGKOPF_11590	NAD-dependent deacetylase regulatory protein
ABC141_chromosome	976265	976897	+	190.534	1.91135	0.318369	6.00359	1.93002e-09	8.54903e-09	trmB	BGKOPF_04855	tRNA G46 N7-methylase TrmB
ABC141_chromosome	2019612	2020697	-	322.845	1.91083	0.37997	5.02888	4.93346e-07	1.6394e-06	abaF	BGKOPF_10220	fosfomycin efflux MFS transporter AbaF
ABC141_chromosome	1922046	1924484	+	659.44	1.91079	0.235685	8.10741	5.17097e-16	4.81054e-15	-	BGKOPF_09670	putative extracellular nuclease
ABC141_chromosome	2150393	2151316	-	196.056	1.90882	0.288571	6.61475	3.72174e-11	1.99208e-10	cysE	BGKOPF_10860	Serine acetyltransferase
ABC141_chromosome	1436227	1436583	+	199.104	1.90823	0.568371	3.35736	0.000786896	0.00171671	xhlA	BGKOPF_07195	Hemolysin XhlA
ABC141_chromosome	1148185	1149111	-	212.692	1.90514	0.413853	4.60343	4.15592e-06	1.2372e-05	rhaT	BGKOPF_05685	Permease of the drug/metabolite transporter (DMT) superfamily
ABC141_chromosome	2568818	2569648	-	679.817	1.90466	0.339721	5.60653	2.06425e-08	8.10613e-08	-	BGKOPF_13025	Aldo-ket-red domain-containing protein
ABC141_chromosome	2471279	2471524	+	33.1997	1.90457	0.412519	4.61694	3.89449e-06	1.16435e-05	iorA	BGKOPF_12530	TPP-dependent indolepyruvate ferredoxin oxidoreductase alpha subunit
ABC141_chromosome	1236967	1237239	-	104.198	1.90427	0.519857	3.66307	0.000249207	0.000589323	-	BGKOPF_06110	DUF2218 domain-containing protein
ABC141_chromosome	2635085	2635675	+	53.9965	1.90295	0.306694	6.2047	5.48027e-10	2.54624e-09	-	BGKOPF_13355	DUF4760 domain-containing protein
ABC141_chromosome	3323642	3325168	-	580.915	1.90151	0.552976	3.43869	0.000584544	0.00130738	-	BGKOPF_16835	Terminase-6C domain-containing protein
ABC141_chromosome	3765498	3765866	-	258.099	1.90123	0.582352	3.26474	0.00109564	0.00231964	mmcQ	BGKOPF_18880	putative DNA-binding protein with ‘double-wing’ structural motif MmcQ/YjbR family
ABC141_chromosome	170571	171857	-	823.182	1.9003	0.362624	5.24042	1.60211e-07	5.6588e-07	-	BGKOPF_00960	Abortive infection AbiH-like protein
ABC141_chromosome	2873677	2875131	+	499.269	1.8993	0.561354	3.38342	0.00071588	0.0015727	sulP	BGKOPF_14600	Sulfate permease or related transporter MFS superfamily
ABC141_chromosome	2282470	2282943	-	195.228	1.89915	0.218009	8.71134	3.00307e-18	3.79707e-17	grpB	BGKOPF_11570	GrpB domain putative nucleotidyltransferase UPF0157 family
ABC141_chromosome	1416359	1416814	+	156.291	1.8965	0.245041	7.73952	9.97923e-15	7.85263e-14	-	BGKOPF_07100	HK97 gp10 family phage protein
ABC141_chromosome	3357968	3358537	-	231.781	1.89631	0.36698	5.16732	2.37471e-07	8.19806e-07	tnp	BGKOPF_17065	IS4 family ISAba1 transposase
ABC141_chromosome	1791016	1791510	-	512.465	1.89364	0.30716	6.16498	7.04923e-10	3.24567e-09	-	BGKOPF_09070	Translesion error-prone DNA polymerase V autoproteolytic subunit
ABC141_chromosome	97821	98258	+	208.165	1.89185	0.209891	9.01351	1.99559e-19	2.97445e-18	iscR	BGKOPF_00600	DNA-binding transcriptional regulator IscR family
ABC141_chromosome	1557127	1557894	+	94.3914	1.89072	0.326987	5.78225	7.37087e-09	3.053e-08	-	BGKOPF_07910	Phage tail protein
ABC141_chromosome	1413188	1413913	+	111.186	1.89068	0.244977	7.71778	1.18369e-14	9.22556e-14	-	BGKOPF_07070	Scaffolding protein
ABC141_chromosome	2141020	2141679	+	378.009	1.8898	0.637744	2.96326	0.00304395	0.00594239	hisM	BGKOPF_10810	ABC-type amino acid transport system permease component
ABC141_chromosome	2376712	2377677	-	177.248	1.88809	0.298346	6.32853	2.47507e-10	1.19482e-09	araC	BGKOPF_12060	AraC-type DNA-binding domain and AraC-containing proteins
ABC141_chromosome	233016	234434	+	586.907	1.88527	0.402799	4.68043	2.86277e-06	8.73156e-06	lysP	BGKOPF_01275	Amino acid permease
ABC141_chromosome	2287447	2288937	-	1112.52	1.88058	0.356612	5.27346	1.33877e-07	4.77098e-07	putP	BGKOPF_11585	sodium/proline symporter PutP
ABC141_chromosome	3081898	3082554	-	94.7993	1.87843	0.516695	3.63547	0.000277478	0.000651649	-	BGKOPF_15605	Tetratricopeptide repeat protein
ABC141_chromosome	2675520	2676893	-	608.249	1.87723	0.453194	4.14222	3.43956e-05	9.15126e-05	-	BGKOPF_13540	MFS transporter
ABC141_chromosome	2680565	2681422	-	526.729	1.87459	0.598354	3.13291	0.00173085	0.00353793	hpaD	BGKOPF_13565	34-dihydroxyphenylacetate 23-dioxygenase
ABC141_chromosome	93148	93876	-	723.66	1.86871	0.264769	7.05787	1.69074e-12	1.03368e-11	guaA1	BGKOPF_00580	GMP synthase glutamine amidotransferase domain
ABC141_chromosome	1063150	1064025	+	210.135	1.86736	0.311087	6.00267	1.94098e-09	8.57895e-09	yfdV	BGKOPF_05305	putative permease AEC (auxin efflux carrier) family
ABC141_chromosome	1475436	1476482	-	1028.35	1.86191	0.173444	10.7349	6.97756e-27	2.20902e-25	secA	BGKOPF_07405	Preprotein translocase subunit SecA
ABC141_chromosome	373626	374333	-	198.755	1.8597	0.284274	6.5419	6.07407e-11	3.12424e-10	rsmE	BGKOPF_01970	16S rRNA (uracil(1498)-N(3))-methyltransferase
ABC141_chromosome	611282	612457	-	661.198	1.85716	0.424775	4.37209	1.2306e-05	3.47084e-05	ssuD	BGKOPF_03110	FMNH2-dependent alkanesulfonate monooxygenase
ABC141_chromosome	1281891	1282220	-	54.6075	1.85637	0.577867	3.21245	0.0013161	0.00275356	-	BGKOPF_06335	Darcynin 2
ABC141_chromosome	1364802	1365959	+	208.915	1.85145	0.260119	7.11771	1.09733e-12	6.86293e-12	bioF	BGKOPF_06695	7-keto-8-aminopelargonate synthetase or related enzyme
ABC141_chromosome	1169963	1170811	+	1278.95	1.85056	0.220693	8.38523	5.06283e-17	5.51376e-16	panC	BGKOPF_05795	pantoate--beta-alanine ligase
ABC141_chromosome	1838310	1838882	+	290.205	1.85027	0.420602	4.39909	1.08705e-05	3.09157e-05	acrR	BGKOPF_09325	DNA-binding protein AcrR family includes nucleoid occlusion protein SlmA
ABC141_chromosome	431467	432810	+	1396.98	1.84972	0.264252	6.99985	2.56228e-12	1.53661e-11	estA	BGKOPF_02250	Triacylglycerol esterase/lipase EstA alpha/beta hydrolase fold
ABC141_chromosome	1636558	1637088	+	528.192	1.84846	0.612729	3.01677	0.0025548	0.00505025	yaeQ	BGKOPF_08230	Uncharacterized conserved protein YaeQ suppresses RfaH defect
ABC141_chromosome	3351590	3352573	-	248.487	1.84747	0.294286	6.27782	3.43358e-10	1.62488e-09	xdhC	BGKOPF_17040	xanthine dehydrogenase accessory protein XdhC
ABC141_chromosome	2118523	2118813	-	111.671	1.84497	0.417505	4.41903	9.91451e-06	2.83549e-05	-	BGKOPF_10685	Lipoprotein
ABC141_chromosome	1326125	1326682	-	347.618	1.84194	0.278738	6.60812	3.89242e-11	2.0645e-10	-	BGKOPF_06535	Transporter major facilitator family protein
ABC141_chromosome	1574520	1576472	+	1675.23	1.84024	0.660596	2.78572	0.00534086	0.0099553	-	BGKOPF_07965	DarA-N domain-containing protein
ABC141_chromosome	2598005	2598196	-	29.2375	1.83845	0.474669	3.87312	0.000107449	0.000268722	-	BGKOPF_13175	hypothetical protein
ABC141_chromosome	2603014	2604054	-	1703.97	1.83776	0.295354	6.22221	4.90189e-10	2.29316e-09	-	BGKOPF_13205	Proline racemase
ABC141_chromosome	2815629	2815952	-	92.9693	1.83595	0.580566	3.16234	0.00156508	0.00322654	-	BGKOPF_14235	Phage protein
ABC141_chromosome	2500760	2502010	+	361.697	1.83119	0.53509	3.42221	0.000621146	0.00138168	dLH	BGKOPF_12680	Dienelactone hydrolase
ABC141_chromosome	2411194	2411496	-	28.2084	1.83032	0.365717	5.00476	5.59318e-07	1.84661e-06	-	BGKOPF_12205	DUF1634 domain-containing protein
ABC141_chromosome	1263332	1264153	+	794.392	1.82395	0.545988	3.34065	0.000835823	0.00181376	tnp	BGKOPF_06250	IS5 family ISAba27 transposase
ABC141_chromosome	3296292	3296549	+	68.9852	1.82063	0.392368	4.64009	3.4825e-06	1.04654e-05	-	BGKOPF_16675	Di-/tripeptide transporter
ABC141_chromosome	1317635	1318396	+	622.151	1.82013	0.298397	6.0997	1.06266e-09	4.7902e-09	fpr	BGKOPF_06495	Flavodoxin/ferredoxin--NADP reductase
ABC141_chromosome	3341350	3341745	+	274.465	1.81528	0.224675	8.07958	6.49884e-16	5.97776e-15	-	BGKOPF_16995	Integrase
ABC141_chromosome	2271589	2272413	-	1142.18	1.81129	0.242932	7.45597	8.92121e-14	6.22807e-13	blaOXA	BGKOPF_11510	OXA-51 family carbapenem-hydrolyzing class D beta-lactamase
ABC141_chromosome	3338501	3339622	+	1637.75	1.81081	0.218808	8.27577	1.27632e-16	1.30967e-15	-	BGKOPF_16975	ATP-binding protein
ABC141_chromosome	3415872	3416639	-	224.588	1.80723	0.292367	6.18136	6.35507e-10	2.93598e-09	surE	BGKOPF_17315	5'/3'-nucleotidase SurE
ABC141_chromosome	2465979	2466374	-	422.207	1.80597	0.401931	4.49324	7.0148e-06	2.03759e-05	hxlR	BGKOPF_12505	DNA-binding transcriptional regulator HxlR family
ABC141_chromosome	2996061	2996558	+	667.058	1.80512	0.278385	6.48425	8.91718e-11	4.49602e-10	lrp	BGKOPF_15205	DNA-binding transcriptional regulator Lrp family
ABC141_chromosome	1614495	1615385	+	203.493	1.8047	0.303291	5.9504	2.6748e-09	1.16088e-08	lysR	BGKOPF_08140	LysR family transcriptional regulator
ABC141_chromosome	328936	329790	-	1010.65	1.80244	0.329344	5.47281	4.42944e-08	1.67344e-07	cfa	BGKOPF_01780	Cyclopropane fatty-acyl-phospholipid synthase and related methyltransferases
ABC141_chromosome	3150107	3150712	+	67.3297	1.79857	0.473748	3.79648	0.000146764	0.000359559	rhtB	BGKOPF_15940	Threonine/homoserine/homoserine lactone efflux protein
ABC141_plasmid_1	64544	64717	+	32.3234	1.79796	0.612225	2.93677	0.00331651	0.0064284	-	EODBFD_00470	Na(+)-translocating NADH-quinone reductase subunit E
ABC141_chromosome	1478517	1480556	+	612.522	1.79684	0.484585	3.70799	0.000208911	0.000499235	rep	BGKOPF_07420	DNA helicase Rep
ABC141_chromosome	1514303	1515331	-	889.195	1.79633	0.312088	5.75586	8.62013e-09	3.52752e-08	-	BGKOPF_07615	Ead/Ea22-like family protein
ABC141_chromosome	2160004	2160597	+	75.9755	1.79464	0.277054	6.47758	9.32034e-11	4.6935e-10	rimL	BGKOPF_10915	Protein N-acetyltransferase RimJ/RimL family
ABC141_chromosome	3502821	3503084	-	56.0607	1.79232	0.704221	2.54511	0.0109243	0.0190661	tnp	BGKOPF_17705	IS5 family ISAba27 transposase
ABC141_chromosome	3027024	3027932	+	268.252	1.79048	0.385083	4.64959	3.32591e-06	1.00096e-05	rluA	BGKOPF_15355	Pseudouridine synthase RluA 23S rRNA- or tRNA-specific
ABC141_chromosome	411555	412196	+	433.848	1.78597	0.334259	5.34308	9.13826e-08	3.31151e-07	-	BGKOPF_02140	TIGR02646 family protein
ABC141_chromosome	2474701	2475699	+	514.052	1.78423	0.530834	3.36117	0.00077612	0.00169411	-	BGKOPF_12550	HEAT repeats family protein
ABC141_chromosome	1407850	1408332	+	252.026	1.78258	0.229353	7.77223	7.71144e-15	6.15108e-14	ninB	BGKOPF_07035	NinB family protein
ABC141_chromosome	2149220	2150152	-	300.789	1.77925	0.445699	3.99204	6.55072e-05	0.000168153	-	BGKOPF_10855	family 2A encapsulin nanocompartment shell protein
ABC141_chromosome	738541	739167	+	186.298	1.77499	0.372697	4.76255	1.91164e-06	5.92346e-06	rhtB	BGKOPF_03690	Threonine/homoserine/homoserine lactone efflux protein
ABC141_chromosome	274983	275621	-	320.702	1.77474	0.314167	5.64905	1.61338e-08	6.39714e-08	rhtB	BGKOPF_01495	Threonine/homoserine/homoserine lactone efflux protein
ABC141_chromosome	169882	170250	-	791.743	1.77294	0.310748	5.70538	1.16083e-08	4.7032e-08	-	BGKOPF_00955	Signal peptide protein
ABC141_chromosome	1513872	1514162	-	127.633	1.77279	0.346749	5.1126	3.17747e-07	1.07957e-06	-	BGKOPF_07610	Bacteriophage protein
ABC141_chromosome	1136274	1137116	+	655.691	1.76101	0.328116	5.36705	8.00352e-08	2.91063e-07	-	BGKOPF_05630	PF11738 family protein
ABC141_chromosome	3809185	3810330	+	806.525	1.75779	0.17459	10.0681	7.64181e-24	1.78338e-22	-	BGKOPF_19080	PepSY domain-containing protein
ABC141_chromosome	2233407	2234240	-	182.639	1.75661	0.28626	6.13641	8.44085e-10	3.84308e-09	nlpA	BGKOPF_11305	ABC-type metal ion transport system periplasmic component/surface antigen
ABC141_chromosome	1395400	1396008	-	917.67	1.75561	0.180571	9.72259	2.41568e-22	4.73383e-21	yqaJ	BGKOPF_06905	YqaJ domain-containing protein
ABC141_chromosome	1266596	1266892	+	111.912	1.75109	0.363269	4.82035	1.43305e-06	4.50198e-06	lysR	BGKOPF_06265	LysR family transcriptional regulator
ABC141_chromosome	1643393	1644181	-	448.131	1.75091	0.309464	5.65787	1.53259e-08	6.11241e-08	caiD	BGKOPF_08270	Enoyl-CoA hydratase/carnithine racemase
ABC141_chromosome	1870997	1871896	-	108.537	1.74535	0.346149	5.04218	4.60254e-07	1.53193e-06	rhaT	BGKOPF_09445	Permease of the drug/metabolite transporter (DMT) superfamily
ABC141_plasmid_1	63762	64214	+	303.262	1.74063	0.516054	3.37296	0.000743651	0.00162933	-	EODBFD_00460	O-antigen ligase family protein
ABC141_chromosome	3337723	3338163	+	113.506	1.74041	0.221079	7.87236	3.48022e-15	2.86557e-14	-	BGKOPF_16965	Lipoprotein
ABC141_chromosome	2633322	2633462	-	28.753	1.73973	0.578058	3.00961	0.00261585	0.00515845	-	BGKOPF_13340	Transposase
ABC141_chromosome	1585308	1585679	-	145.963	1.73862	0.351101	4.9519	7.34927e-07	2.38968e-06	-	BGKOPF_08030	Lipoprotein
ABC141_chromosome	2089913	2091067	+	477.174	1.73409	0.599294	2.89356	0.00380903	0.00728963	-	BGKOPF_10565	Acyl-CoA dehydrogenase
ABC141_chromosome	3318194	3319168	-	374.526	1.72464	0.518994	3.32304	0.000890409	0.00192099	-	BGKOPF_16800	DUF2184 domain-containing protein
ABC141_chromosome	2198545	2198874	+	41.2204	1.72295	0.386473	4.45815	8.26697e-06	2.38266e-05	arsR	BGKOPF_11140	DNA-binding transcriptional regulator ArsR family
ABC141_plasmid_1	54448	55170	-	390.344	1.72053	0.502412	3.42453	0.000615868	0.00137068	-	EODBFD_00380	Thiol:disulfide interchange protein
ABC141_chromosome	2041780	2042517	-	232.658	1.7159	0.245271	6.99592	2.63526e-12	1.57575e-11	-	BGKOPF_10335	hypothetical protein
ABC141_chromosome	3760993	3762240	-	685.414	1.71257	0.27837	6.15212	7.64532e-10	3.50039e-09	-	BGKOPF_18855	MFS transporter
ABC141_chromosome	2432878	2433114	+	43.8949	1.7087	0.447831	3.81549	0.000135911	0.000335587	-	BGKOPF_12325	DUF4347 domain-containing protein
ABC141_chromosome	2179175	2179681	+	246.764	1.70773	0.288142	5.9267	3.09091e-09	1.33157e-08	-	BGKOPF_11020	HTH-Tnp-4 domain-containing protein
ABC141_chromosome	1762209	1762562	+	429.505	1.70712	0.30129	5.66602	1.46152e-08	5.85755e-08	-	BGKOPF_08885	Four helix bundle protein
ABC141_chromosome	3326297	3326764	-	499.899	1.70067	0.316501	5.37334	7.72934e-08	2.81343e-07	-	BGKOPF_16850	DUF559 domain-containing protein
ABC141_chromosome	3341742	3342077	+	609.163	1.69949	0.306145	5.55126	2.83626e-08	1.09898e-07	-	BGKOPF_17000	Prophage protein
ABC141_chromosome	830001	831197	+	1490.25	1.69795	0.254876	6.66185	2.70408e-11	1.48434e-10	ftsW	BGKOPF_04150	putative lipid II flippase FtsW
ABC141_chromosome	691213	692094	-	372.791	1.69789	0.264455	6.42033	1.35977e-10	6.74761e-10	lysR	BGKOPF_03490	DNA-binding transcriptional regulator LysR family
ABC141_chromosome	2728833	2729747	-	555.517	1.69722	0.210353	8.0684	7.12234e-16	6.52189e-15	feaR	BGKOPF_13785	transcriptional regulator FeaR
ABC141_chromosome	2385758	2387542	+	302.756	1.69551	0.639068	2.6531	0.00797571	0.0143303	iucA	BGKOPF_12100	Siderophore synthetase component IucA/IucC/SbnC
ABC141_chromosome	1531821	1532657	+	1660.69	1.69479	0.371486	4.5622	5.06193e-06	1.49263e-05	-	BGKOPF_07765	Myb-DNA-bind-5 domain-containing protein
ABC141_chromosome	346467	346808	-	65.4448	1.69373	0.612601	2.76482	0.00569549	0.0105681	glpM	BGKOPF_01865	Dual-topology membrane protein YdgC GlpM family
ABC141_chromosome	2024812	2026191	+	595.339	1.6897	0.58015	2.91253	0.00358512	0.00689726	sdaA	BGKOPF_10240	L-serine ammonia-lyase
ABC141_chromosome	2235099	2236511	-	252.12	1.68599	0.533634	3.15944	0.0015807	0.00325711	ssuD	BGKOPF_11315	Flavin-dependent oxidoreductase luciferase family (includes alkanesulfonate monooxygenase SsuD and methylene tetrahydromethanopterin reductase)
ABC141_chromosome	3593551	3593814	-	61.6453	1.68362	0.607621	2.77084	0.00559114	0.0103886	tnp	BGKOPF_18180	IS5 family ISAba27 transposase
ABC141_chromosome	1018245	1019042	-	528.805	1.68205	0.387227	4.34382	1.40025e-05	3.91687e-05	truA	BGKOPF_05065	tRNA pseudouridine(38-40) synthase TruA
ABC141_chromosome	1832875	1833321	+	80.0283	1.68108	0.581762	2.88963	0.00385694	0.00737096	-	BGKOPF_09275	Phage protein
ABC141_chromosome	2854227	2855288	+	2131.83	1.6808	0.237838	7.06699	1.5833e-12	9.72359e-12	-	BGKOPF_14495	IgGFc-binding domain-containing protein
ABC141_chromosome	2055604	2056167	+	123.464	1.67979	0.470357	3.5713	0.000355209	0.00082098	-	BGKOPF_10415	Signal peptide protein
ABC141_chromosome	654439	656280	+	501.606	1.67782	0.48682	3.44649	0.00056793	0.00127231	-	BGKOPF_03325	Sulfatase domain-containing protein
ABC141_chromosome	1757345	1758274	+	552.223	1.67651	0.653736	2.56451	0.0103322	0.0181335	-	BGKOPF_08840	DUF1376 domain-containing protein
ABC141_chromosome	1013218	1013865	+	837.149	1.67628	0.311311	5.3846	7.26079e-08	2.66664e-07	leuD	BGKOPF_05030	3-isopropylmalate dehydratase small subunit
ABC141_chromosome	1283333	1283908	+	29.9229	1.67589	0.393249	4.26166	2.02916e-05	5.58052e-05	-	BGKOPF_06350	PepSY domain-containing protein
ABC141_chromosome	934277	935896	-	1220.66	1.67588	0.168015	9.97459	1.96919e-23	4.34711e-22	aarF	BGKOPF_04685	putative protein kinase regulating ubiquinone biosynthesis AarF/ABC1/UbiB family
ABC141_chromosome	413147	413971	+	999.079	1.67393	0.201115	8.32324	8.55879e-17	9.05547e-16	xth	BGKOPF_02150	exodeoxyribonuclease III
ABC141_chromosome	2712471	2714204	+	470.07	1.67312	0.349171	4.79169	1.65383e-06	5.17567e-06	ilvD	BGKOPF_13715	Dihydroxyacid dehydratase/phosphogluconate dehydratase
ABC141_chromosome	1138145	1138957	+	745.367	1.67225	0.235568	7.0988	1.25845e-12	7.81081e-12	tatD	BGKOPF_05640	3'->5' ssDNA/RNA exonuclease TatD
ABC141_chromosome	484196	484879	-	270.772	1.67073	0.448304	3.72678	0.00019394	0.000465638	ycbK	BGKOPF_02485	DUF882 domain-containing protein
ABC141_chromosome	2002337	2002600	+	316.592	1.67017	0.686925	2.43137	0.0150419	0.0253638	tnp	BGKOPF_10110	IS5 family ISAba27 transposase
ABC141_chromosome	2677067	2678515	-	1176.35	1.67012	0.330859	5.04784	4.46825e-07	1.49088e-06	gabD	BGKOPF_13545	NAD-dependent succinate-semialdehyde dehydrogenase
ABC141_chromosome	894440	896248	+	3357.76	1.66673	0.334479	4.98307	6.25836e-07	2.05459e-06	uvrC	BGKOPF_04490	excinuclease ABC subunit UvrC
ABC141_chromosome	1517297	1518100	-	1163.82	1.6665	0.173806	9.58829	8.95587e-22	1.63285e-20	-	BGKOPF_07640	DUF2303 domain-containing protein
ABC141_chromosome	3477498	3478940	+	1878.12	1.66547	0.232012	7.17838	7.05435e-13	4.50155e-12	phrB	BGKOPF_17595	Deoxyribodipyrimidine photolyase
ABC141_chromosome	3180898	3181701	-	551.894	1.66536	0.275803	6.03823	1.55809e-09	6.96962e-09	sPS1	BGKOPF_16080	Serine/threonine protein kinase
ABC141_chromosome	1770083	1771279	+	182.97	1.663	0.305484	5.44381	5.21518e-08	1.95581e-07	-	BGKOPF_08940	DUF2213 domain-containing protein
ABC141_chromosome	2147284	2149245	-	1335.98	1.66235	0.366133	4.54028	5.61805e-06	1.65066e-05	sufS	BGKOPF_10850	family 2A encapsulin nanocompartment cargo protein cysteine desulfurase
ABC141_chromosome	1748172	1748951	+	165.323	1.66138	0.26084	6.36935	1.89826e-10	9.29554e-10	bamE	BGKOPF_08745	Outer membrane protein assembly factor BamE lipoprotein component of the BamABCDE complex
ABC141_chromosome	609674	610474	-	269.701	1.65987	0.347012	4.78332	1.72425e-06	5.37956e-06	ssuB	BGKOPF_03100	ABC-type nitrate/sulfonate/bicarbonate transport system ATPase component
ABC141_chromosome	3396871	3398274	-	445.431	1.65933	0.343129	4.83588	1.32555e-06	4.18035e-06	moeA	BGKOPF_17235	Molybdopterin Mo-transferase (molybdopterin biosynthesis)
ABC141_chromosome	2944305	2944877	+	218.468	1.6557	0.298154	5.55317	2.80542e-08	1.08807e-07	acrR	BGKOPF_14970	DNA-binding protein AcrR family includes nucleoid occlusion protein SlmA
ABC141_chromosome	3938739	3939650	+	202.353	1.65366	0.53152	3.1112	0.00186331	0.00378406	yneE	BGKOPF_19720	putative membrane chloride channel bestrophin family
ABC141_chromosome	1115556	1116962	-	988.036	1.65243	0.19533	8.4597	2.68065e-17	3.01592e-16	tolC	BGKOPF_05540	Outer membrane protein TolC
ABC141_chromosome	1145354	1146358	-	788.001	1.65176	0.353239	4.67602	2.9249e-06	8.91439e-06	dusA	BGKOPF_05670	tRNA dihydrouridine(20/20a) synthase DusA
ABC141_chromosome	1056570	1058903	-	1278.07	1.65164	0.423676	3.89835	9.68521e-05	0.000244012	phoX	BGKOPF_05280	Secreted phosphatase PhoX family
ABC141_plasmid_1	9866	10495	-	308.051	1.65132	0.492371	3.35381	0.000797061	0.00173796	-	EODBFD_00085	Cement protein 3B variant 2
ABC141_chromosome	1513692	1513871	-	74.5022	1.64993	0.436909	3.77637	0.000159133	0.000388232	hicB	BGKOPF_07605	HicB family protein
ABC141_chromosome	1875284	1876618	+	376.838	1.64914	0.319507	5.1615	2.44985e-07	8.43608e-07	gudD	BGKOPF_09460	glucarate dehydratase
ABC141_chromosome	1856491	1857822	-	286.195	1.64316	0.28148	5.83756	5.29704e-09	2.23022e-08	potE	BGKOPF_09380	Serine transporter YbeC amino acid:H+ symporter family
ABC141_chromosome	2257340	2258191	+	317.827	1.64083	0.288193	5.69352	1.24449e-08	5.01729e-08	lysR	BGKOPF_11440	DNA-binding transcriptional regulator LysR family
ABC141_chromosome	1576472	1577650	+	1563.39	1.63915	0.565755	2.89729	0.00376404	0.00721705	-	BGKOPF_07970	ddrB-ParB domain-containing protein
ABC141_chromosome	879324	879755	+	153.338	1.63846	0.53677	3.05244	0.00226988	0.00453754	tnp	BGKOPF_04405	IS5 family ISAba27 transposase ORF A
ABC141_chromosome	3319658	3320854	-	176.652	1.63749	0.375424	4.36171	1.29051e-05	3.62729e-05	-	BGKOPF_16810	DUF2213 domain-containing protein
ABC141_chromosome	3775337	3776329	+	421.035	1.6372	0.297143	5.50982	3.59195e-08	1.37099e-07	desA	BGKOPF_18930	Fatty acid desaturase
ABC141_chromosome	3674503	3675135	+	302.048	1.6368	0.386156	4.2387	2.24818e-05	6.15387e-05	wbbJ	BGKOPF_18535	Acetyltransferase isoleucine patch superfamily
ABC141_chromosome	2680161	2680550	-	175.642	1.63382	0.585262	2.7916	0.00524474	0.00978507	-	BGKOPF_13560	5-carboxymethyl-2-hydroxymuconate delta isomerase
ABC141_chromosome	2340628	2343201	-	1589.52	1.63289	0.257246	6.3476	2.18701e-10	1.06457e-09	-	BGKOPF_11880	TonB-dependent receptor
ABC141_chromosome	1024228	1025349	+	1403.62	1.63123	0.21761	7.4961	6.57446e-14	4.67772e-13	yafD	BGKOPF_05095	Uncharacterized conserved protein YafD endonuclease/exonuclease/phosphatase (EEP) superfamily
ABC141_chromosome	2400365	2400985	+	1032.92	1.62832	0.329202	4.94625	7.56584e-07	2.45229e-06	rimL	BGKOPF_12155	Protein N-acetyltransferase RimJ/RimL family
ABC141_chromosome	1583098	1583793	+	98.6564	1.62801	0.351736	4.62848	3.68354e-06	1.10371e-05	parA	BGKOPF_08010	Chromosome partitioning protein ParA
ABC141_chromosome	2930269	2931891	-	388.227	1.62675	0.541133	3.00618	0.00264548	0.00520933	nirD	BGKOPF_14910	Ferredoxin subunit of nitrite reductase or a ring-hydroxylating dioxygenase
ABC141_chromosome	1508471	1509628	+	1658.44	1.62603	0.422534	3.8483	0.000118942	0.000295834	-	BGKOPF_07555	Integrase
ABC141_chromosome	2251369	2252001	+	184.224	1.62428	0.585136	2.7759	0.00550494	0.0102378	-	BGKOPF_11400	Tyr recombinase domain-containing protein
ABC141_chromosome	879881	880144	+	239.378	1.62331	0.629775	2.57761	0.00994876	0.0174982	tnp	BGKOPF_04410	IS5 family ISAba27 transposase
ABC141_chromosome	176029	176889	+	200.364	1.62301	0.362425	4.4782	7.52744e-06	2.17874e-05	rhtA	BGKOPF_00980	Threonine/homoserine efflux transporter RhtA
ABC141_chromosome	2387535	2388968	+	346.7	1.62267	0.595207	2.72623	0.00640632	0.0117641	iucD	BGKOPF_12105	Lysine/ornithine N-monooxygenase
ABC141_chromosome	1154690	1155556	-	1296.37	1.62044	0.291149	5.56568	2.61128e-08	1.01566e-07	mmsB	BGKOPF_05720	3-hydroxyisobutyrate dehydrogenase or related beta-hydroxyacid dehydrogenase
ABC141_chromosome	2481900	2482085	+	37.5055	1.61905	0.536818	3.01601	0.00256125	0.00506054	-	BGKOPF_12575	Lipoprotein
ABC141_chromosome	2647835	2648896	-	249.714	1.61032	0.736598	2.18616	0.028804	0.0454893	emrA	BGKOPF_13420	Colistin resistance protein EmrA
ABC141_chromosome	3608375	3609541	+	696.991	1.60957	0.420633	3.82655	0.000129954	0.000321656	glxK	BGKOPF_18250	Glycerate kinase
ABC141_chromosome	1513163	1513699	-	339.846	1.60891	0.227592	7.06926	1.55762e-12	9.58029e-12	-	BGKOPF_07600	Methyltransferase
ABC141_chromosome	841581	841671	-	1.68221	1.60763	1.27897	1.25697	0.208764	0.261892	-	sRNA103	sRNA103
ABC141_chromosome	498444	498647	+	87.7576	1.60725	0.292456	5.4957	3.89163e-08	1.47984e-07	-	BGKOPF_02555	Phage protein
ABC141_chromosome	29646	29909	-	44.8987	1.60513	0.629952	2.54802	0.0108335	0.0189239	atuA	BGKOPF_00165	Acyclic terpene utilization AtuA family protein
ABC141_chromosome	272730	273734	+	485.626	1.60481	0.390169	4.1131	3.9038e-05	0.000103325	araC	BGKOPF_01480	AraC-type DNA-binding domain and AraC-containing proteins
ABC141_chromosome	2775671	2776078	-	505.796	1.60455	0.241284	6.65002	2.93048e-11	1.59574e-10	-	BGKOPF_14025	SnoaL-like domain-containing protein
ABC141_chromosome	2226898	2227239	-	180.763	1.60174	0.246454	6.49916	8.07698e-11	4.08753e-10	ygaH	BGKOPF_11260	L-valine transporter subunit YgaH
ABC141_chromosome	3328387	3328731	-	422.231	1.60152	0.295578	5.41826	6.0183e-08	2.24054e-07	-	BGKOPF_16865	Four helix bundle protein
ABC141_chromosome	3770081	3770956	-	364.084	1.60093	0.305992	5.23194	1.67739e-07	5.90047e-07	hchA	BGKOPF_18905	protein deglycase HchA
ABC141_chromosome	3267403	3268749	+	241.43	1.59939	0.427299	3.74303	0.000181817	0.000439373	narK	BGKOPF_16540	Nitrate/nitrite transporter NarK
ABC141_chromosome	3331925	3332674	-	267.476	1.59751	0.492716	3.24226	0.00118585	0.00249641	-	BGKOPF_16905	Replication protein P
ABC141_chromosome	3507509	3507946	+	91.2106	1.59707	0.351921	4.53814	5.67519e-06	1.66624e-05	paaI	BGKOPF_17735	Acyl-CoA thioesterase PaaI contains HGG motif
ABC141_chromosome	1518141	1518473	-	495.666	1.59545	0.241678	6.60157	4.06827e-11	2.14939e-10	-	BGKOPF_07645	Bet-v-1 domain-containing protein
ABC141_chromosome	3772204	3773097	-	731.8	1.59503	0.642108	2.48405	0.0129896	0.0223085	araC	BGKOPF_18915	AraC-type DNA-binding domain and AraC-containing proteins
ABC141_chromosome	1580867	1581760	-	204.074	1.59445	0.459318	3.47135	0.000517857	0.00117106	-	BGKOPF_07995	Antirepressor domain protein
ABC141_plasmid_1	57201	57779	-	335.179	1.59404	0.615489	2.58988	0.00960106	0.0169304	traE	EODBFD_00395	Conjugal transfer protein TraE
ABC141_chromosome	3851384	3852487	+	1127.33	1.59344	0.322026	4.94816	7.4917e-07	2.43406e-06	-	BGKOPF_19320	3'-phosphate/5'-hydroxy nucleic acid ligase
ABC141_chromosome	3663329	3663643	-	135.446	1.58778	0.357555	4.44067	8.9679e-06	2.57378e-05	-	BGKOPF_18485	Phage protein
ABC141_chromosome	2097142	2098944	+	516.972	1.58485	0.385765	4.10834	3.98511e-05	0.000105341	-	BGKOPF_10600	Acyl-CoA dehydrogenase
ABC141_chromosome	3357447	3357881	-	201.937	1.58243	0.399844	3.95762	7.57009e-05	0.000192865	tnp	BGKOPF_17060	IS4 family transposase
ABC141_chromosome	1169150	1169959	+	1142.82	1.5818	0.154664	10.2274	1.49554e-24	3.79366e-23	panB	BGKOPF_05790	3-methyl-2-oxobutanoate hydroxymethyltransferase
ABC141_chromosome	844730	845470	+	1588.84	1.58052	0.370256	4.26872	1.96596e-05	5.425e-05	lytT	BGKOPF_04220	DNA-binding response regulator LytR/AlgR family
ABC141_chromosome	3442932	3443564	-	863.86	1.57579	0.356654	4.41827	9.94925e-06	2.84145e-05	-	BGKOPF_17445	HTH tetR-type domain-containing protein
ABC141_plasmid_1	9608	9826	-	33.7785	1.57389	0.525338	2.99596	0.00273587	0.00537435	-	EODBFD_00080	Cement protein 3B variant 2
ABC141_chromosome	2467162	2468511	-	726.939	1.57299	0.505335	3.11276	0.00185344	0.00376867	chrA	BGKOPF_12515	Chromate transport protein ChrA
ABC141_chromosome	64018	64611	-	400.264	1.56955	0.459317	3.41714	0.000632829	0.00140613	serB	BGKOPF_00360	Phosphoserine phosphatase
ABC141_chromosome	1829095	1831125	+	1322.41	1.56801	0.372183	4.21301	2.51993e-05	6.84267e-05	fadH	BGKOPF_09260	24-dienoyl-CoA reductase or related NADH-dependent reductase Old Yellow Enzyme (OYE) family
ABC141_chromosome	1586050	1586748	-	289.373	1.56774	0.323061	4.85277	1.21751e-06	3.86349e-06	-	BGKOPF_08035	DUF4760 domain-containing protein
ABC141_chromosome	1821927	1824041	-	1701.73	1.56754	0.216528	7.2394	4.50658e-13	2.93539e-12	fiu	BGKOPF_09230	Outer membrane receptor for monomeric catechols
ABC141_chromosome	2514230	2514871	+	282.558	1.56678	0.613961	2.55192	0.010713	0.0187398	-	BGKOPF_12755	23-dihydro-23-dihydroxybenzoate synthetase
ABC141_chromosome	780626	781384	-	1182.21	1.56575	0.195425	8.01203	1.12827e-15	9.95215e-15	acm	BGKOPF_03920	Lyzozyme M1 (14-beta-N-acetylmuramidase) GH25 family
ABC141_chromosome	2418678	2420435	+	2551.76	1.56505	0.24429	6.40652	1.48878e-10	7.36991e-10	lptB	BGKOPF_12245	LPS export ABC transporter ATP-binding protein
ABC141_plasmid_1	9034	9588	-	221.339	1.56023	0.454594	3.43213	0.000598851	0.00133499	-	EODBFD_00075	Lipoprotein
ABC141_chromosome	3252872	3253807	+	243.999	1.55983	0.589536	2.64585	0.00814858	0.0146021	ccmA	BGKOPF_16450	ABC-type multidrug transport system ATPase component
ABC141_chromosome	1894119	1894823	-	267.422	1.55697	0.235861	6.6012	4.07838e-11	2.15195e-10	tnp	BGKOPF_09555	IS6 family IS15DIV transposase
ABC141_chromosome	2958108	2958203	+	2.78061	1.55358	1.05707	1.4697	0.141642	0.186542	-	BGKOPF_15030	Single-stranded DNA-binding protein
ABC141_chromosome	1512068	1512238	-	14.2008	1.55316	0.656107	2.36724	0.0179212	0.0297521	-	BGKOPF_07580	HTH merR-type domain-containing protein
ABC141_chromosome	1781535	1783055	+	525.487	1.55102	0.48264	3.21362	0.00131075	0.00274658	-	BGKOPF_09015	Sialate O-acetylesterase
ABC141_chromosome	2570506	2571519	+	120.908	1.55081	0.670507	2.3129	0.0207282	0.0338616	-	BGKOPF_13035	Glyco-hydro-3 domain-containing protein
ABC141_chromosome	1773543	1773734	+	14.2454	1.55064	0.574643	2.69845	0.00696634	0.0126763	-	BGKOPF_08965	Transposase
ABC141_chromosome	2234254	2235084	-	121.439	1.55009	0.737888	2.10071	0.035666	0.0547594	nlpA	BGKOPF_11310	ABC-type metal ion transport system periplasmic component/surface antigen
ABC141_plasmid_1	55172	56488	-	1452.64	1.54943	0.581851	2.66294	0.00774623	0.013961	traB	EODBFD_00385	Conjugal transfer protein TraB
ABC141_chromosome	3246645	3248093	+	299.14	1.54921	0.545658	2.83917	0.00452316	0.00852843	adeH	BGKOPF_16420	multidrug efflux RND transporter outer membrane subunit AdeH
ABC141_chromosome	312372	313373	+	936.36	1.54917	0.218361	7.09452	1.29799e-12	8.03179e-12	-	BGKOPF_01705	Aldo-keto reductase
ABC141_chromosome	2633455	2633949	-	563.997	1.54892	0.28427	5.44875	5.07256e-08	1.90407e-07	-	BGKOPF_13345	DNA-binding protein
ABC141_chromosome	1649903	1651114	+	355.222	1.54864	0.606408	2.55379	0.0106557	0.0186611	nirB	BGKOPF_08315	NAD(P)H-nitrite reductase large subunit
ABC141_chromosome	2473009	2473863	+	133.126	1.54631	0.56156	2.75359	0.00589455	0.0109275	tauC	BGKOPF_12540	ABC-type nitrate/sulfonate/bicarbonate transport system permease component
ABC141_chromosome	2634055	2634930	-	697.98	1.54412	0.266134	5.80203	6.55175e-09	2.73034e-08	-	BGKOPF_13350	hypothetical protein
ABC141_chromosome	1177950	1178378	+	82.6457	1.54233	0.469409	3.28568	0.00101738	0.0021731	ygaA	BGKOPF_05835	Uncharacterized membrane protein YqaA VTT domain
ABC141_chromosome	676332	676805	+	1273.87	1.54215	0.275257	5.60256	2.11204e-08	8.28587e-08	-	BGKOPF_03415	DUF4844 domain-containing protein
ABC141_chromosome	1726337	1726906	+	383.583	1.54149	0.327063	4.71312	2.43951e-06	7.4741e-06	hupE	BGKOPF_08670	Hydrogenase/urease accessory protein HupE
ABC141_chromosome	937685	938392	-	998.201	1.5385	0.204907	7.50831	5.98973e-14	4.27659e-13	-	BGKOPF_04700	DUF3865 domain-containing protein
ABC141_chromosome	3020171	3020890	+	232.812	1.53835	0.389073	3.95388	7.68937e-05	0.00019566	lpxH	BGKOPF_15315	UDP-23-diacylglucosamine diphosphatase
ABC141_chromosome	2120667	2120810	+	28.2738	1.53629	0.460605	3.33538	0.000851832	0.00184541	-	BGKOPF_10705	Lipoprotein
ABC141_chromosome	2829173	2829916	-	3545.13	1.53567	0.27107	5.66524	1.46821e-08	5.87861e-08	-	BGKOPF_14300	HTH cro/C1-type domain-containing protein
ABC141_chromosome	2681453	2682913	-	554.025	1.53259	0.412084	3.71912	0.000199916	0.000478859	hpaE	BGKOPF_13570	5-carboxymethyl-2-hydroxymuconate semialdehyde dehydrogenase
ABC141_chromosome	245243	245854	-	339.935	1.53195	0.333264	4.59681	4.29014e-06	1.27425e-05	-	BGKOPF_01330	Sodium:proton antiporter
ABC141_chromosome	1421962	1425819	+	3503.15	1.53193	0.472174	3.24441	0.00117693	0.00247889	-	BGKOPF_07145	tape measure protein
ABC141_chromosome	3916208	3916435	+	12.7597	1.5316	0.544977	2.8104	0.00494796	0.00926948	-	BGKOPF_19615	acyltransferase family protein
ABC141_chromosome	3063754	3064332	+	133.488	1.52716	0.257578	5.92893	3.04923e-09	1.315e-08	rutF	BGKOPF_15515	FMN reductase RutF DIM6/NTAB family
ABC141_chromosome	616317	616637	-	133.611	1.52628	0.363073	4.20379	2.62479e-05	7.09441e-05	rcnB	BGKOPF_03130	Periplasmic regulator RcnB of Ni and Co efflux
ABC141_chromosome	1741998	1748114	+	2124.42	1.52522	0.455771	3.34645	0.000818523	0.00178	ata	BGKOPF_08740	trimeric autotransporter adhesin Ata
ABC141_chromosome	2491239	2492066	+	525.269	1.52263	0.345524	4.40673	1.04943e-05	2.99294e-05	-	BGKOPF_12625	DUF3298 domain-containing protein
ABC141_chromosome	2667725	2668900	+	355.727	1.51727	0.420833	3.6054	0.000311677	0.000728615	-	BGKOPF_13510	Fumarylacetoacetate (FAA) hydrolase family protein
ABC141_chromosome	1749907	1750227	+	181.219	1.51718	0.671698	2.25872	0.0239011	0.0384148	-	BGKOPF_08755	Lipoprotein
ABC141_chromosome	751016	751780	-	407.274	1.51681	0.391487	3.87447	0.000106856	0.000267401	araC	BGKOPF_03770	AraC-type DNA-binding domain and AraC-containing proteins
ABC141_chromosome	1351173	1354622	+	4343.65	1.51655	0.227841	6.65619	2.8101e-11	1.53634e-10	smc	BGKOPF_06650	chromosome segregation protein SMC
ABC141_chromosome	2460335	2461990	+	419.166	1.51538	0.523128	2.89677	0.00377031	0.00722569	-	BGKOPF_12475	DUF442 domain-containing protein
ABC141_chromosome	2882546	2882944	+	213.569	1.51228	0.683394	2.21289	0.0269052	0.0427718	-	BGKOPF_14640	hypothetical protein
ABC141_chromosome	324328	325773	+	2490.12	1.5122	0.295788	5.11245	3.18002e-07	1.07957e-06	-	BGKOPF_01760	Purine catabolism regulator-like protein
ABC141_chromosome	3362405	3363199	-	284.517	1.51042	0.245144	6.16135	7.21296e-10	3.31731e-09	yoaT	BGKOPF_17085	DUF817 domain-containing protein
ABC141_chromosome	3777570	3778268	+	591.539	1.50792	0.210035	7.17939	7.00232e-13	4.47535e-12	mdaB	BGKOPF_18940	Putative NADPH-quinone reductase (modulator of drug activity B)
ABC141_chromosome	2884427	2884690	+	332.659	1.50461	0.653041	2.304	0.0212225	0.0345309	tnp	BGKOPF_14660	IS5 family ISAba27 transposase
ABC141_chromosome	2578081	2578665	+	242.679	1.50343	0.471227	3.19045	0.00142052	0.00295236	-	BGKOPF_13070	Transcriptional regulator
ABC141_chromosome	1774220	1774663	+	179.461	1.50298	0.575766	2.6104	0.00904358	0.0160722	-	BGKOPF_08975	DUF3168 domain-containing protein
ABC141_chromosome	1191429	1192712	+	1882.46	1.50285	0.277732	5.41115	6.26211e-08	2.32148e-07	tilS	BGKOPF_05905	tRNA(Ile)-lysidine synthase TilS/MesJ
ABC141_chromosome	798269	799045	-	191.37	1.50267	0.316726	4.7444	2.09127e-06	6.45072e-06	araD	BGKOPF_03995	aldolase
ABC141_chromosome	2314871	2315881	+	1399.21	1.50234	0.195776	7.67377	1.67011e-14	1.27016e-13	lpxK	BGKOPF_11730	tetraacyldisaccharide 4'-kinase
ABC141_chromosome	300784	301194	-	1546.24	1.50101	0.300134	5.00113	5.69948e-07	1.88018e-06	-	BGKOPF_01625	GYF-2 domain-containing protein
ABC141_chromosome	881596	882108	-	181.806	1.50086	0.320592	4.68153	2.84745e-06	8.69782e-06	-	BGKOPF_04425	ELYS-bb domain-containing protein
ABC141_chromosome	1533864	1535408	+	776.587	1.50042	0.398851	3.76185	0.000168662	0.000410009	-	BGKOPF_07780	phage tail tip lysozyme
ABC141_chromosome	2705031	2706191	-	1221.11	1.50026	0.404849	3.70572	0.000210788	0.000503132	-	BGKOPF_13680	Acyl-CoA dehydrogenase
ABC141_chromosome	2352838	2353578	+	1640.02	1.49855	0.23719	6.31792	2.651e-10	1.26925e-09	-	BGKOPF_11925	ATP-binding cassette domain-containing protein
ABC141_chromosome	3603017	3604084	-	1006.81	1.49808	0.55789	2.68526	0.00724732	0.0131605	pdxB	BGKOPF_18230	Erythronate-4-phosphate dehydrogenase
ABC141_chromosome	944573	948055	+	2541.45	1.49797	0.524515	2.85591	0.00429131	0.0081288	recB	BGKOPF_04725	3’-5’ helicase subunit RecB of the DNA repair enzyme RecBCD (exonuclease V)
ABC141_chromosome	1395989	1396747	-	1327.4	1.49667	0.224461	6.66785	2.59583e-11	1.42683e-10	bet	BGKOPF_06910	phage recombination protein Bet
ABC141_chromosome	3833952	3834308	-	274.128	1.49392	0.273411	5.46402	4.65466e-08	1.75366e-07	yeaO	BGKOPF_19225	DUF488 domain-containing protein
ABC141_chromosome	144656	144967	-	92.9184	1.49311	0.594794	2.51029	0.0120631	0.0208488	-	BGKOPF_00835	Signal peptide protein
ABC141_chromosome	1197098	1199905	+	546.047	1.4929	0.308385	4.84103	1.29165e-06	4.08606e-06	-	BGKOPF_05925	Uncharacterized membrane protein
ABC141_chromosome	2862263	2862748	+	483.761	1.48746	0.487416	3.05171	0.00227538	0.00454631	-	BGKOPF_14545	Baseplate assembly protein
ABC141_chromosome	884610	885368	+	198.091	1.48674	0.296443	5.01527	5.29599e-07	1.75416e-06	-	BGKOPF_04440	Lipoprotein
ABC141_chromosome	1756425	1756700	+	20.0963	1.4864	0.531567	2.79627	0.00516965	0.00966263	-	BGKOPF_08825	DUF2158 domain-containing protein
ABC141_chromosome	2039587	2039970	+	707.126	1.48639	0.283646	5.2403	1.60314e-07	5.6588e-07	paaI	BGKOPF_10315	Acyl-CoA thioesterase PaaI contains HGG motif
ABC141_chromosome	2981713	2982108	-	37.5388	1.48569	0.39868	3.72651	0.000194148	0.000465863	-	BGKOPF_15135	Gifsy-1 prophage protein
ABC141_plasmid_1	50372	50767	-	90.0189	1.48498	0.510773	2.90733	0.00364529	0.00700582	trbI	EODBFD_00360	Type-F conjugative transfer system protein TrbI
ABC141_chromosome	2070524	2071774	-	240.252	1.48237	0.71029	2.08698	0.0368895	0.0563203	-	BGKOPF_10485	Cis-muconate transport protein
ABC141_chromosome	1505789	1507774	+	1156.64	1.48137	0.241969	6.12216	9.23157e-10	4.18443e-09	ggt	BGKOPF_07545	gamma-glutamyltransferase
ABC141_chromosome	1512657	1513166	-	1021.48	1.4775	0.303376	4.87019	1.11492e-06	3.56008e-06	-	BGKOPF_07595	DUF551 domain-containing protein
ABC141_chromosome	2424913	2426019	-	455.705	1.47584	0.378741	3.8967	9.75109e-05	0.000245521	ompC	BGKOPF_12275	Outer membrane porin OmpC/OmpF/PhoE
ABC141_chromosome	963833	965038	+	1759.73	1.47463	0.714966	2.06251	0.0391591	0.0594962	gspF	BGKOPF_04785	general secretion pathway protein F
ABC141_chromosome	1321592	1322791	-	1100.43	1.47454	0.461005	3.19854	0.00138125	0.00287807	yhiN	BGKOPF_06515	putative flavoprotein YhiN
ABC141_chromosome	3136743	3136979	+	33.0371	1.47377	0.465077	3.16887	0.00153033	0.0031581	umuC	BGKOPF_15870	UmuC domain-containing protein
ABC141_chromosome	1801223	1801624	-	287.97	1.47104	0.26628	5.52443	3.30566e-08	1.26883e-07	cadR	BGKOPF_09140	DNA-binding transcriptional regulator MerR family
ABC141_chromosome	3307883	3309403	-	539.035	1.46827	0.534857	2.74517	0.00604799	0.0111866	-	BGKOPF_16735	Sialate O-acetylesterase
ABC141_plasmid_1	69537	71696	-	4544.44	1.46526	0.637246	2.29936	0.0214843	0.0349152	traD	EODBFD_00495	TraD
ABC141_chromosome	3867064	3869199	+	1492.5	1.46216	0.188889	7.74084	9.87623e-15	7.78659e-14	fadB	BGKOPF_19390	3-hydroxyacyl-CoA dehydrogenase
ABC141_chromosome	2988183	2988653	-	292.191	1.45839	0.409723	3.55944	0.000371646	0.000857032	-	BGKOPF_15170	Imm12 domain-containing protein
ABC141_chromosome	1678525	1679859	+	1413.44	1.45541	0.531075	2.74049	0.00613475	0.0113317	dsdA	BGKOPF_08430	D-serine ammonia-lyase
ABC141_chromosome	1610380	1611726	-	535.1	1.45474	0.283721	5.12735	2.93843e-07	1.00339e-06	oprD	BGKOPF_08125	Outer membrane porin OprD family
ABC141_chromosome	3141375	3141893	-	54.1833	1.45467	0.666882	2.1813	0.0291611	0.0460177	csuB	BGKOPF_15890	Csu fimbrial biogenesis protein CsuB
ABC141_chromosome	3316710	3317195	-	222.224	1.45409	0.628666	2.31298	0.0207238	0.0338616	-	BGKOPF_16780	HK97 gp10 family phage protein
ABC141_chromosome	1938233	1938718	-	93.9882	1.45362	0.430895	3.37348	0.000742233	0.0016271	-	BGKOPF_09740	MFS family benzoate membrane transporter
ABC141_plasmid_1	54145	54405	-	57.6231	1.44851	0.54203	2.67239	0.00753139	0.0136048	-	EODBFD_00375	Lipoprotein
ABC141_chromosome	3524442	3525449	+	492.435	1.448	0.376747	3.84343	0.000121329	0.000301403	sbp	BGKOPF_17840	ABC-type sulfate transport system periplasmic component
ABC141_chromosome	3257208	3257330	+	9.93067	1.44526	0.550646	2.62466	0.00867353	0.0154684	-	BGKOPF_16475	Cell wall polymerase
ABC141_chromosome	3251112	3251798	+	750.818	1.44473	0.232439	6.21552	5.11533e-10	2.38755e-09	dnaQ	BGKOPF_16435	DNA polymerase III epsilon subunit or related 3'-5' exonuclease
ABC141_chromosome	296275	296598	-	305.922	1.44199	0.242082	5.95663	2.57489e-09	1.12109e-08	-	BGKOPF_01610	hypothetical protein
ABC141_chromosome	268734	269045	-	68.5629	1.44197	0.337218	4.27609	1.90208e-05	5.25936e-05	hmoA	BGKOPF_01450	Heme-degrading monooxygenase HmoA and related ABM domain proteins
ABC141_chromosome	1609448	1609732	-	80.8015	1.44177	0.402285	3.58396	0.000338425	0.000785747	-	BGKOPF_08115	Lipoprotein
ABC141_chromosome	2243947	2245263	-	529.434	1.44021	0.3503	4.11136	3.93329e-05	0.000104039	-	BGKOPF_11355	DcaP-like protein
ABC141_plasmid_2	22324	22536	-	798.92	1.4368	0.453521	3.16809	0.00153445	0.00316499	-	FIOAIE_00150	Prophage protein
ABC141_chromosome	3275855	3276238	+	454.978	1.43378	0.320077	4.4795	7.48181e-06	2.16707e-05	yurZ	BGKOPF_16575	Uncharacterized conserved protein YurZ alkylhydroperoxidase/carboxymuconolactone decarboxylase family
ABC141_chromosome	2657752	2658768	-	205.409	1.43352	0.580677	2.4687	0.0135604	0.0231912	fepD	BGKOPF_13465	ABC-type Fe3+-siderophore transport system permease component
ABC141_chromosome	3546736	3548070	+	1507.44	1.43333	0.290911	4.92703	8.34885e-07	2.69326e-06	abgB	BGKOPF_17950	Metal-dependent amidase/aminoacylase/carboxypeptidase
ABC141_chromosome	328331	328501	+	2.64894	1.43331	1.33486	1.07375	0.282935	0.342677	-	BGKOPF_01770	DUF3953 domain-containing protein
ABC141_chromosome	3319174	3319644	-	176.843	1.43162	0.534905	2.6764	0.00744179	0.0134777	-	BGKOPF_16805	Head decoration protein
ABC141_chromosome	3892565	3893143	+	262.778	1.43126	0.244136	5.86256	4.55789e-09	1.92896e-08	pduO	BGKOPF_19510	Cob(II)alamin adenosyltransferase
ABC141_chromosome	2883868	2884374	+	275.643	1.43076	0.623882	2.29333	0.0218292	0.0354053	-	BGKOPF_14655	HTH-Tnp-4 domain-containing protein
ABC141_chromosome	2092457	2093125	+	139.8	1.43062	0.39882	3.58713	0.000334343	0.000777152	-	BGKOPF_10575	3-oxoacid CoA-transferase subunit A
ABC141_chromosome	1993944	1994804	+	205.322	1.43008	0.301328	4.74593	2.0755e-06	6.4069e-06	rhtA	BGKOPF_10065	Threonine/homoserine efflux transporter RhtA
ABC141_chromosome	2643704	2645290	-	436.805	1.42905	0.600522	2.37968	0.0173276	0.0288606	-	BGKOPF_13405	GH3 auxin-responsive promoter
ABC141_chromosome	3852491	3852649	+	51.2109	1.42863	0.400676	3.56554	0.000363102	0.000838749	-	BGKOPF_19325	Spore protein
ABC141_chromosome	3301941	3302483	-	295.669	1.42724	0.462836	3.08369	0.00204451	0.00412335	zliS	BGKOPF_16700	Lysozyme family protein
ABC141_chromosome	1699782	1700372	+	712.505	1.42477	0.561692	2.53656	0.0111947	0.0194715	-	BGKOPF_08520	SPOR domain-containing protein
ABC141_chromosome	3656805	3658124	+	1189.44	1.42124	0.497722	2.85549	0.0042971	0.00813601	araJ	BGKOPF_18440	putative arabinose efflux permease AraJ MFS family
ABC141_chromosome	304767	305567	-	164.281	1.4198	0.41143	3.45089	0.000558736	0.00125516	-	BGKOPF_01655	DUF3822 domain-containing protein
ABC141_chromosome	1502037	1502534	+	78.2372	1.41937	0.375085	3.78414	0.00015424	0.000377194	paaI	BGKOPF_07530	thioesterase family protein
ABC141_chromosome	1774726	1775493	+	183.628	1.41407	0.385395	3.66916	0.000243349	0.000576806	-	BGKOPF_08980	Bacteriophage protein
ABC141_chromosome	141205	142071	+	348.877	1.41375	0.281759	5.01757	5.23289e-07	1.73467e-06	lysR	BGKOPF_00815	DNA-binding transcriptional regulator LysR family
ABC141_chromosome	2166547	2167398	+	278.308	1.41284	0.41113	3.43649	0.00058931	0.00131588	mdcD	BGKOPF_10950	biotin-independent malonate decarboxylase subunit beta
ABC141_chromosome	3273286	3275751	+	1843.46	1.41077	0.160777	8.77468	1.71388e-18	2.22206e-17	caiA	BGKOPF_16570	Acyl-CoA dehydrogenase related to the alkylation response protein AidB
ABC141_chromosome	1463716	1464597	+	412.861	1.41035	0.271386	5.19686	2.02684e-07	7.08092e-07	-	BGKOPF_07340	putative metal-dependent hydrolase
ABC141_chromosome	753162	753803	+	140.335	1.40856	0.271892	5.18059	2.21183e-07	7.66166e-07	acrR	BGKOPF_03780	DNA-binding protein AcrR family includes nucleoid occlusion protein SlmA
ABC141_chromosome	1201739	1203229	+	522.487	1.40569	0.291883	4.81594	1.46511e-06	4.59562e-06	gspE1	BGKOPF_05940	general secretion pathway protein E
ABC141_chromosome	1560350	1570708	+	2746.2	1.40178	0.512256	2.73649	0.00620986	0.0114549	-	BGKOPF_07935	DUF1983 domain-containing protein
ABC141_chromosome	1552931	1554709	+	338.868	1.40044	0.445968	3.14023	0.00168816	0.00346107	-	BGKOPF_07890	DUF4815 domain-containing protein
ABC141_chromosome	199564	200025	-	3697.57	1.39946	0.64353	2.17466	0.0296553	0.0466714	-	BGKOPF_01125	Pilin
ABC141_chromosome	246648	247340	+	234.546	1.39945	0.193721	7.22406	5.04595e-13	3.26587e-12	-	BGKOPF_01345	Signal peptide protein
ABC141_chromosome	1946691	1947053	-	274.791	1.39907	0.277729	5.03753	4.7158e-07	1.56835e-06	-	BGKOPF_09790	Phenol hydroxylase
ABC141_chromosome	2786465	2787985	+	550.977	1.3967	0.372679	3.74774	0.000178435	0.000432223	-	BGKOPF_14075	Lipoprotein
ABC141_chromosome	3636393	3636767	+	42.6179	1.39648	0.560234	2.49267	0.0126787	0.0218389	dgkA	BGKOPF_18390	Diacylglycerol kinase
ABC141_chromosome	3315444	3316211	-	144.068	1.39583	0.464939	3.00219	0.00268045	0.0052731	-	BGKOPF_16770	Bacteriophage protein
ABC141_chromosome	3015622	3016437	+	253.901	1.39515	0.447922	3.11472	0.00184118	0.00374658	eutC	BGKOPF_15295	ethanolamine ammonia-lyase subunit EutC
ABC141_chromosome	1784594	1787083	+	1748.75	1.39451	0.23348	5.97271	2.33343e-09	1.02141e-08	-	BGKOPF_09030	Fibronectin type-III domain-containing protein
ABC141_chromosome	2010144	2010596	+	664.951	1.39421	0.243569	5.7241	1.03987e-08	4.22568e-08	soxR	BGKOPF_10160	redox-sensitive transcriptional activator SoxR
ABC141_plasmid_1	18357	18842	+	916.311	1.39376	0.433786	3.21301	0.0013135	0.00274953	tnp	EODBFD_00140	IS4 family ISAba1 transposase
ABC141_chromosome	1144509	1145018	-	694.757	1.39197	0.336152	4.14089	3.45955e-05	9.19844e-05	-	BGKOPF_05665	CHAP domain-containing protein
ABC141_chromosome	2991305	2993575	+	610.51	1.391	0.435093	3.19702	0.00138855	0.00289033	cirA	BGKOPF_15185	Outer membrane receptor protein Fe transport
ABC141_chromosome	11958	13292	+	2718.75	1.3878	0.267394	5.19008	2.10202e-07	7.31853e-07	hflX	BGKOPF_00060	GTPase HflX
ABC141_chromosome	546971	547720	+	144.011	1.38748	0.402395	3.44806	0.000564621	0.00126629	menH	BGKOPF_02785	2-succinyl-6-hydroxy-24-cyclohexadiene-1-carboxylate synthase MenH and related esterases alpha/beta hydrolase fold
ABC141_chromosome	3885959	3886834	+	724.231	1.38652	0.254431	5.44947	5.05192e-08	1.89807e-07	-	BGKOPF_19480	putative metal-dependent hydrolase
ABC141_chromosome	3340697	3340942	+	53.5815	1.38564	0.655792	2.11293	0.0346069	0.0533505	-	BGKOPF_16985	HEPN domain-containing protein
ABC141_chromosome	2398371	2399894	+	2245.28	1.38061	0.249707	5.52892	3.22208e-08	1.23908e-07	piuB	BGKOPF_12145	PepSY-associated TM region
ABC141_chromosome	2420446	2421570	+	410.109	1.37574	0.416282	3.30484	0.000950311	0.00203731	yadH	BGKOPF_12250	ABC-type multidrug transport system permease component
ABC141_chromosome	909816	910730	+	152.526	1.37481	0.301094	4.56605	4.97011e-06	1.46767e-05	rhaT	BGKOPF_04565	Permease of the drug/metabolite transporter (DMT) superfamily
ABC141_chromosome	3032764	3033192	-	351.374	1.37179	0.252255	5.4381	5.38505e-08	2.01767e-07	bamE	BGKOPF_15395	Outer membrane protein assembly factor BamE
ABC141_chromosome	3828039	3828659	+	390.526	1.37008	0.287257	4.76954	1.8465e-06	5.73071e-06	-	BGKOPF_19200	efflux RND transporter permease subunit
ABC141_chromosome	881207	881521	-	160.984	1.36963	0.395045	3.46702	0.000526268	0.0011881	-	BGKOPF_04420	selenocysteine synthase
ABC141_chromosome	1588805	1589161	-	757.917	1.36678	0.235386	5.80653	6.37808e-09	2.6634e-08	-	BGKOPF_08050	Abasic site processing protein
ABC141_chromosome	2613461	2615002	+	413.143	1.36491	0.529387	2.57829	0.00992903	0.0174936	-	BGKOPF_13245	Pyridine nucleotide-disulfide oxidoreductase family protein
ABC141_chromosome	2565216	2566451	+	1632.76	1.36461	0.628932	2.16973	0.0300276	0.0471813	-	BGKOPF_12995	phage/plasmid replication protein II/X family
ABC141_chromosome	412458	413108	-	206.033	1.36196	0.286295	4.75719	1.96303e-06	6.0735e-06	pyrE	BGKOPF_02145	Orotate phosphoribosyltransferase
ABC141_chromosome	3837736	3838659	-	199.914	1.3619	0.442231	3.07961	0.0020727	0.00416991	yfdV	BGKOPF_19250	putative permease AEC (auxin efflux carrier) family
ABC141_chromosome	1589172	1589444	-	502.403	1.36126	0.285302	4.77131	1.83035e-06	5.69215e-06	-	BGKOPF_08055	hypothetical protein
ABC141_chromosome	2200103	2200441	-	86.9913	1.35976	0.506745	2.68332	0.00728956	0.0132314	lysR	BGKOPF_11150	LysR substrate-binding domain-containing protein
ABC141_chromosome	1588197	1588697	-	427.579	1.35871	0.246594	5.50991	3.59015e-08	1.37099e-07	-	BGKOPF_08045	DNA polymerase V
ABC141_chromosome	2539816	2540247	-	73.001	1.35806	0.764267	1.77694	0.0755782	0.106362	tnp	BGKOPF_12875	IS5 family ISAba27 transposase ORF A
ABC141_chromosome	2636686	2637432	-	227.558	1.35803	0.456136	2.97725	0.00290843	0.00568871	-	BGKOPF_13365	TetR/AcrR family transcriptional regulator
ABC141_chromosome	2247023	2247568	-	592.948	1.35613	0.321482	4.21837	2.46074e-05	6.69085e-05	plsC	BGKOPF_11370	1-acyl-sn-glycerol-3-phosphate acyltransferase
ABC141_chromosome	2073319	2074536	+	1475.68	1.35464	0.339313	3.9923	6.54361e-05	0.000168076	-	BGKOPF_10495	CoA transferase
ABC141_chromosome	1863908	1865002	+	199.403	1.35374	0.502348	2.69482	0.00704262	0.0128002	astA	BGKOPF_09415	arginine N-succinyltransferase
ABC141_chromosome	2143099	2143290	+	6.47556	1.35346	0.686691	1.97098	0.0487257	0.0722833	-	BGKOPF_10825	hypothetical protein
ABC141_chromosome	126711	127154	-	261.018	1.35326	0.307695	4.39805	1.09229e-05	3.10434e-05	-	BGKOPF_00740	hypothetical protein
ABC141_chromosome	3424310	3426136	-	2375.92	1.35055	0.205859	6.56054	5.36129e-11	2.79279e-10	blp2	BGKOPF_17375	Ig-like repeat protein Blp2
ABC141_chromosome	580109	580474	+	255.69	1.35047	0.619488	2.17997	0.0292596	0.0461376	-	BGKOPF_02945	DUF486 domain-containing protein
ABC141_chromosome	2807051	2807722	-	257.843	1.3493	0.35908	3.75765	0.000171516	0.000416452	yccT	BGKOPF_14175	UPF0319 protein
ABC141_chromosome	2877306	2877569	+	326.305	1.34815	0.54704	2.46444	0.0137227	0.0234393	tnp	BGKOPF_14615	IS5 family ISAba27 transposase
ABC141_chromosome	1405436	1405738	+	289.799	1.34721	0.351628	3.83136	0.000127437	0.000315808	-	BGKOPF_07010	Transposase
ABC141_chromosome	3732041	3732121	+	0.165928	1.34379	4.08047	0.329321	0.741913	0.784154	-	sRNA20	sRNA20
ABC141_chromosome	1748948	1749004	+	0.165928	1.34379	4.08047	0.329321	0.741913	0.784154	-	sRNA85	sRNA85
ABC141_chromosome	2700558	2702192	-	577.217	1.33689	0.544783	2.45398	0.0141284	0.0240118	-	BGKOPF_13665	Acyl-CoA synthetase (AMP-forming)/AMP-acid ligase II
ABC141_chromosome	2515295	2515801	+	267.032	1.33686	0.514581	2.59796	0.00937788	0.0166229	-	BGKOPF_12760	HTH-Tnp-4 domain-containing protein
ABC141_chromosome	2658765	2659784	-	322.509	1.33588	0.638574	2.09197	0.0364408	0.0557604	fepB	BGKOPF_13470	ABC-type Fe3+-hydroxamate transport system periplasmic component
ABC141_chromosome	681039	683129	-	1388.69	1.33491	0.319357	4.17999	2.91528e-05	7.8329e-05	fiu	BGKOPF_03445	Outer membrane receptor for monomeric catechols
ABC141_chromosome	2690606	2691649	+	242.208	1.33447	0.311915	4.27831	1.88318e-05	5.21064e-05	-	BGKOPF_13620	Acetoacetate decarboxylase
ABC141_chromosome	3604189	3604581	-	82.1886	1.3342	0.738592	1.80641	0.0708551	0.100581	ykvA	BGKOPF_18235	DUF1232 domain-containing protein
ABC141_chromosome	907255	908526	+	331.875	1.33092	0.381496	3.48869	0.000485393	0.00110253	tadD	BGKOPF_04550	Flp pilus assembly protein TadD contains TPR repeats
ABC141_chromosome	2857525	2859342	+	2671.81	1.32979	0.366797	3.6254	0.000288512	0.00067601	-	BGKOPF_14525	phage tail tape measure protein
ABC141_chromosome	2291693	2292133	-	525.053	1.32704	0.190761	6.95656	3.48681e-12	2.05782e-11	maoC	BGKOPF_11605	Acyl-CoA dehydratase PaaZ
ABC141_chromosome	3821770	3822063	+	2212.06	1.32388	0.238675	5.54679	2.90968e-08	1.12423e-07	-	sRNA19	sRNA19
ABC141_chromosome	722374	722964	+	168.19	1.3235	0.428937	3.08555	0.00203179	0.00410174	rhtB	BGKOPF_03610	Threonine/homoserine/homoserine lactone efflux protein
ABC141_chromosome	1427654	1428463	+	433.447	1.32033	0.523651	2.5214	0.011689	0.0202536	-	BGKOPF_07165	phage minor tail protein L
ABC141_chromosome	1520466	1520666	+	38.4564	1.31779	0.621565	2.12011	0.0339968	0.052453	-	BGKOPF_07670	DUF1289 domain-containing protein
ABC141_plasmid_1	42749	44176	-	780.87	1.31694	0.503712	2.61448	0.00893637	0.0158886	traH	EODBFD_00320	Conjugal transfer protein TraH
ABC141_chromosome	673526	674101	+	220.287	1.31681	0.313393	4.20179	2.64807e-05	7.14788e-05	-	BGKOPF_03390	DUF4126 domain-containing protein
ABC141_chromosome	3678595	3680250	-	1288.59	1.31606	0.24218	5.43421	5.50398e-08	2.06033e-07	-	BGKOPF_18560	Poly alpha-glucosyltransferase
ABC141_chromosome	897992	898846	+	1376.3	1.30951	0.59105	2.21557	0.0267212	0.042529	araC	BGKOPF_04505	AraC-type DNA-binding domain and AraC-containing proteins
ABC141_chromosome	2056305	2057762	+	281.443	1.30642	0.484152	2.69836	0.00696823	0.0126763	gabD	BGKOPF_10420	NAD-dependent succinate-semialdehyde dehydrogenase
ABC141_chromosome	3327942	3328178	-	117.787	1.30625	0.343027	3.80802	0.000140085	0.000345267	-	BGKOPF_16860	Phage protein
ABC141_chromosome	3457070	3457702	-	972.541	1.30615	0.378327	3.45245	0.000555521	0.00124862	-	BGKOPF_17515	TIGR03984 family CRISPR-associated protein
ABC141_chromosome	1720711	1721586	+	191.516	1.30614	0.558223	2.33981	0.0192933	0.0317973	ureD	BGKOPF_08625	Urease accessory protein UreD
ABC141_chromosome	1793358	1793453	-	7.30359	1.30094	0.633566	2.05336	0.0400377	0.0606731	marR	BGKOPF_09090	MarR family transcriptional regulator
ABC141_chromosome	629967	631508	+	359.261	1.29753	0.335144	3.87156	0.00010814	0.000270283	murJ	BGKOPF_03205	murein biosynthesis integral membrane protein MurJ
ABC141_chromosome	1803992	1804378	-	89.4804	1.29738	0.31888	4.06854	4.73089e-05	0.000123932	-	BGKOPF_09160	Hemin receptor
ABC141_chromosome	3810516	3811730	+	838.124	1.29541	0.267702	4.839	1.30493e-06	4.12486e-06	-	BGKOPF_19085	Sulfite reductase subunit alpha
ABC141_chromosome	2325319	2325762	+	300.296	1.2951	0.193841	6.68121	2.3698e-11	1.30787e-10	mxaD	BGKOPF_11800	MxaD family protein
ABC141_chromosome	3239257	3239946	-	144.418	1.29422	0.511903	2.52825	0.0114632	0.0198961	artQ	BGKOPF_16385	ABC-type arginine transport system permease component
ABC141_chromosome	3554687	3555463	+	867.669	1.28982	0.198041	6.51291	7.37069e-11	3.75335e-10	spoU	BGKOPF_18000	tRNA G18 (ribose-2'-O)-methylase SpoU
ABC141_chromosome	145558	146319	+	92.1144	1.28949	0.276344	4.66626	3.0673e-06	9.32058e-06	tolA	BGKOPF_00840	TolA
ABC141_chromosome	3821462	3822286	-	3680.07	1.28585	0.230181	5.58628	2.31985e-08	9.04897e-08	-	BGKOPF_19160	Hpt domain-containing protein
ABC141_chromosome	3879037	3879909	+	663.416	1.28501	0.186296	6.89769	5.28557e-12	3.07935e-11	gloB	BGKOPF_19445	Glyoxylase or a related metal-dependent hydrolase beta-lactamase superfamily II
ABC141_chromosome	761781	762995	-	459.101	1.28359	0.556368	2.30708	0.0210504	0.0342919	-	BGKOPF_03825	MPAB-Lcp-cat domain-containing protein
ABC141_chromosome	1962727	1962861	+	13.6321	1.28182	0.546172	2.34692	0.0189292	0.0312477	-	BGKOPF_09885	Transposase
ABC141_chromosome	3021256	3021909	+	396.725	1.27777	0.535477	2.38623	0.0170223	0.0284099	nfsB	BGKOPF_15325	oxygen-insensitive NAD(P)H nitroreductase
ABC141_chromosome	1869424	1870494	+	756.332	1.27564	0.210732	6.05338	1.41834e-09	6.36537e-09	araC	BGKOPF_09435	AraC-type DNA-binding domain and AraC-containing proteins
ABC141_plasmid_1	21079	21564	+	920.42	1.27153	0.443839	2.86485	0.00417203	0.00792861	tnp	EODBFD_00160	IS4 family ISAba1 transposase
ABC141_chromosome	437740	441123	-	5971.5	1.2705	0.301284	4.21697	2.4761e-05	6.72814e-05	vgrG	BGKOPF_02285	type VI secretion system tip protein VgrG
ABC141_chromosome	115581	115766	-	35.015	1.26983	0.338389	3.75258	0.000175025	0.000424468	-	BGKOPF_00695	ABC transporter ATP-binding protein
ABC141_chromosome	2268144	2269604	+	1366.2	1.26941	0.537063	2.36362	0.0180974	0.0300202	nnr2	BGKOPF_11490	NAD(P)H-hydrate repair enzyme Nnr NAD(P)H-hydrate dehydratase domain
ABC141_chromosome	3804103	3804807	+	1062.11	1.26886	0.24707	5.13562	2.81223e-07	9.64327e-07	nfnB	BGKOPF_19060	Nitroreductase
ABC141_chromosome	3345921	3348653	-	1876.98	1.26718	0.456161	2.77792	0.00547075	0.0101788	fepA	BGKOPF_17020	Outer membrane receptor for ferrienterochelin and colicins
ABC141_chromosome	779569	780624	-	881.694	1.26675	0.223773	5.66086	1.50617e-08	6.02466e-08	dinB	BGKOPF_03915	DNA polymerase IV
ABC141_chromosome	1132643	1133230	-	50.2488	1.26602	0.541745	2.33694	0.0194425	0.0320046	acrR	BGKOPF_05610	DNA-binding protein AcrR family includes nucleoid occlusion protein SlmA
ABC141_chromosome	316751	317998	+	440.327	1.26512	0.385741	3.27971	0.00103912	0.00221491	araJ	BGKOPF_01730	putative arabinose efflux permease AraJ MFS family
ABC141_chromosome	3339619	3340695	+	989.415	1.26491	0.391634	3.22982	0.00123869	0.00260228	-	BGKOPF_16980	Mu-like prophage I protein
ABC141_chromosome	1512239	1512454	-	75.4747	1.26382	0.404411	3.1251	0.00177747	0.00362779	-	BGKOPF_07585	DUF551 domain-containing protein
ABC141_chromosome	3145363	3146265	+	563.253	1.26166	0.603463	2.09071	0.0365544	0.0558923	atu1564	BGKOPF_15920	putative ATPase AAA+ superfamily
ABC141_chromosome	815104	816288	+	473.587	1.2613	0.297075	4.24572	2.17897e-05	5.97241e-05	ctpA	BGKOPF_04085	C-terminal processing protease CtpA/Prc contains a PDZ domain
ABC141_chromosome	1968440	1968784	+	16.0456	1.26123	0.711824	1.77183	0.0764234	0.107219	-	BGKOPF_09930	Type I site-specific deoxyribonuclease
ABC141_chromosome	322440	322790	-	172.946	1.26045	0.528311	2.3858	0.0170418	0.0284309	-	BGKOPF_01750	Cupin 3
ABC141_chromosome	1516195	1516566	-	159.048	1.25947	0.472233	2.66706	0.00765174	0.0138029	-	BGKOPF_07625	Transposase
ABC141_chromosome	366637	367374	+	229.755	1.25659	0.336333	3.73614	0.000186867	0.000450245	msuE	BGKOPF_01935	FMN reductase
ABC141_chromosome	2656503	2656994	-	63.4933	1.2565	0.383396	3.27728	0.00104811	0.0022329	rimI	BGKOPF_13455	Ribosomal protein S18 acetylase RimI and related acetyltransferases
ABC141_chromosome	245851	246045	-	16.9108	1.25514	0.633486	1.98132	0.0475556	0.0708305	-	BGKOPF_01335	KTSC domain-containing protein
ABC141_chromosome	1323854	1324999	-	1005.85	1.25386	0.535463	2.34163	0.0191997	0.0316686	emrA	BGKOPF_06525	Multidrug resistance efflux pump EmrA
ABC141_chromosome	772380	772946	-	160.665	1.25384	0.515029	2.4345	0.0149124	0.0252078	wrbA	BGKOPF_03880	Multimeric flavodoxin WrbA includes NAD(P)H:quinone oxidoreductase
ABC141_chromosome	3262360	3262845	-	333.622	1.24901	0.5221	2.39228	0.016744	0.0279683	-	BGKOPF_16510	DUF3465 domain-containing protein
ABC141_chromosome	229328	230329	-	1043.09	1.24845	0.571445	2.18473	0.0289086	0.045637	sbp	BGKOPF_01250	ABC-type sulfate transport system periplasmic component
ABC141_chromosome	3932052	3933185	+	807.91	1.24794	0.241223	5.1734	2.29876e-07	7.95266e-07	tgt	BGKOPF_19690	tRNA guanosine(34) transglycosylase Tgt
ABC141_chromosome	2843895	2845487	+	4859.52	1.24657	0.153375	8.12764	4.37724e-16	4.14252e-15	-	BGKOPF_14430	DUF935 domain-containing protein
ABC141_chromosome	828630	829976	+	979.644	1.24608	0.23189	5.37359	7.71857e-08	2.81201e-07	murD	BGKOPF_04145	UDP-N-acetylmuramoyl-L-alanine--D-glutamate ligase
ABC141_chromosome	874359	875231	+	518.889	1.24602	0.352838	3.53143	0.000413312	0.000947232	menH	BGKOPF_04380	2-succinyl-6-hydroxy-24-cyclohexadiene-1-carboxylate synthase MenH and related esterases alpha/beta hydrolase fold
ABC141_chromosome	2216043	2216864	+	982.775	1.24572	0.626977	1.98686	0.0469376	0.0699354	tnp	BGKOPF_11210	IS5 family ISAba27 transposase
ABC141_chromosome	2513387	2514157	+	470.156	1.24521	0.468367	2.65862	0.00784614	0.0141202	-	BGKOPF_12750	23-dihydroxybenzoate-23-dehydrogenase
ABC141_chromosome	922435	922839	-	431.525	1.24257	0.353591	3.51414	0.000441186	0.00100659	mnhG	BGKOPF_04635	Na+/H+ antiporter subunit G
ABC141_chromosome	2144041	2144907	+	112.962	1.24129	0.269123	4.61237	3.98111e-06	1.18764e-05	hisJ	BGKOPF_10835	ABC-type amino acid transport/signal transduction system periplasmic component/domain
ABC141_chromosome	1764175	1764642	+	424.865	1.23981	0.488811	2.53637	0.0112008	0.0194739	-	BGKOPF_08900	DUF559 domain-containing protein
ABC141_chromosome	2265266	2265616	+	111.017	1.23917	0.338695	3.65867	0.000253531	0.000599202	-	BGKOPF_11470	Outer membrane protein
ABC141_chromosome	959538	961379	-	1414.1	1.236	0.173484	7.12458	1.04398e-12	6.55687e-12	kch	BGKOPF_04775	Voltage-gated potassium channel Kch
ABC141_chromosome	107302	109347	+	2436.72	1.23573	0.403245	3.06447	0.00218055	0.00437181	recG	BGKOPF_00645	ATP-dependent DNA helicase RecG
ABC141_chromosome	1404990	1405439	+	1127.17	1.23484	0.232727	5.30593	1.12099e-07	4.01942e-07	-	BGKOPF_07005	DLP-helical domain-containing protein
ABC141_chromosome	2394971	2395588	+	1233.97	1.23376	0.682676	1.80725	0.0707239	0.10043	rraA	BGKOPF_12130	RNA degradosome component RraA (regulator of RNase E activity)
ABC141_chromosome	1985787	1986398	+	1349.82	1.23323	0.228711	5.39207	6.96488e-08	2.5672e-07	wbbJ	BGKOPF_10025	Acetyltransferase isoleucine patch superfamily
ABC141_chromosome	1405735	1406166	+	376.51	1.23263	0.5197	2.37181	0.0177014	0.029423	-	BGKOPF_07015	VRR-NUC domain protein
ABC141_chromosome	3238547	3239260	-	138.119	1.23184	0.64983	1.89564	0.0580077	0.0845322	artM	BGKOPF_16380	ABC-type arginine/histidine transport system permease component
ABC141_chromosome	3806273	3808351	+	2110.6	1.22977	0.180047	6.83027	8.4755e-12	4.86151e-11	yccC	BGKOPF_19070	Uncharacterized membrane protein YccC
ABC141_chromosome	756992	758146	-	1994.14	1.22753	0.206103	5.95593	2.58595e-09	1.12471e-08	tsaP	BGKOPF_03800	LysM peptidoglycan-binding domain-containing protein
ABC141_chromosome	1950639	1952309	+	2071.25	1.22656	0.261315	4.69378	2.68201e-06	8.20474e-06	-	BGKOPF_09815	Sigma-54 factor interaction domain-containing protein
ABC141_chromosome	1877723	1879309	+	460.858	1.22554	0.183271	6.68704	2.27722e-11	1.2619e-10	adhE	BGKOPF_09470	Acyl-CoA reductase or other NAD-dependent aldehyde dehydrogenase
ABC141_chromosome	3893926	3894489	-	117.184	1.22287	0.246147	4.96803	6.7638e-07	2.20634e-06	hslJ	BGKOPF_19520	Heat shock protein HslJ
ABC141_chromosome	1133546	1134409	+	268.745	1.22282	0.673514	1.81558	0.0694355	0.0988064	-	BGKOPF_05615	Iron-containing redox enzyme family protein
ABC141_chromosome	1491961	1495557	-	3318.06	1.22142	0.275516	4.43323	9.28324e-06	2.66054e-05	yhaN	BGKOPF_07490	Uncharacterized conserved protein YhaN contains AAA domain
ABC141_chromosome	3317404	3317787	-	44.2957	1.21975	0.633186	1.92637	0.0540581	0.0795003	-	BGKOPF_16790	DUF4054 domain-containing protein
ABC141_chromosome	2252585	2253484	-	594.237	1.21758	0.312573	3.89534	9.80597e-05	0.00024675	lysR	BGKOPF_11415	DNA-binding transcriptional regulator LysR family
ABC141_chromosome	385137	385406	-	225.883	1.21548	0.39593	3.06994	0.00214104	0.0042968	ykgJ	BGKOPF_02025	Putative ferredoxin
ABC141_chromosome	280240	280377	-	15.8987	1.21499	0.447091	2.71755	0.00657669	0.0120391	-	BGKOPF_01525	IS4 family transposase
ABC141_chromosome	2353411	2353608	-	229.865	1.21391	0.214131	5.66902	1.43616e-08	5.76159e-08	-	sRNA50	sRNA50
ABC141_chromosome	3658683	3659351	-	230.601	1.21328	0.503593	2.40924	0.015986	0.0268559	nnt1	BGKOPF_18450	Protein N-terminal and lysine N-methylase NNT1/EFM7 family
ABC141_chromosome	2651413	2652180	-	749.432	1.21322	0.237434	5.1097	3.22666e-07	1.09449e-06	-	BGKOPF_13430	Nudix hydrolase domain-containing protein
ABC141_chromosome	1720193	1720516	-	106.731	1.21284	0.363682	3.33489	0.000853346	0.00184688	-	BGKOPF_08620	Lipoprotein
ABC141_chromosome	2632285	2632548	-	114.571	1.21146	0.453133	2.67352	0.00750601	0.01357	tnp	BGKOPF_13330	IS5 family ISAba27 transposase
ABC141_chromosome	2839750	2841258	+	3677.39	1.20999	0.469407	2.57769	0.00994629	0.0174982	-	BGKOPF_14410	Mu-like prophage FluMu protein gp28
ABC141_chromosome	1911506	1911994	-	139.55	1.20956	0.624159	1.9379	0.0526358	0.0776046	pncC	BGKOPF_09620	Nicotinamide mononucleotide (NMN) deamidase PncC
ABC141_chromosome	2344079	2345863	+	2027.03	1.20926	0.593226	2.03845	0.041505	0.0626178	ddpA	BGKOPF_11890	ABC-type transport system periplasmic component
ABC141_chromosome	3848509	3849522	+	886.31	1.20624	0.416941	2.89308	0.00381488	0.00729742	rsmC	BGKOPF_19300	Ribosomal RNA small subunit methyltransferase C
ABC141_chromosome	1754027	1754353	-	66.5736	1.20578	0.462243	2.60854	0.00909285	0.0161528	-	BGKOPF_08800	Transposase
ABC141_chromosome	1762761	1762997	+	117.982	1.20521	0.276129	4.36467	1.27313e-05	3.5809e-05	-	BGKOPF_08890	Phage protein
ABC141_chromosome	2001778	2002176	+	430.542	1.20517	0.634279	1.90007	0.0574244	0.0838475	tnp	BGKOPF_10105	IS5 family ISAba27 transposase ORF A
ABC141_chromosome	1543694	1544152	+	107.847	1.20165	0.630924	1.90459	0.0568338	0.0830444	-	BGKOPF_07830	DUF669 domain-containing protein
ABC141_chromosome	2955837	2958065	-	491.26	1.20101	0.31098	3.86201	0.000112457	0.00028073	plc2	BGKOPF_15025	phospholipase C
ABC141_chromosome	501157	502329	-	645.248	1.19942	0.483285	2.4818	0.0130719	0.0224122	yliI	BGKOPF_02570	Glucose/arabinose dehydrogenase beta-propeller fold
ABC141_chromosome	1165852	1166658	+	1096.36	1.19939	0.205167	5.84592	5.03776e-09	2.12543e-08	mazG	BGKOPF_05770	nucleoside triphosphate pyrophosphohydrolase
ABC141_plasmid_2	3497	3904	-	1057.43	1.19607	0.833762	1.43454	0.151417	0.197694	-	FIOAIE_00020	Lipoprotein
ABC141_chromosome	1259458	1260252	-	117.737	1.19454	0.344236	3.47013	0.000520212	0.00117573	modA	BGKOPF_06230	ABC-type molybdate transport system periplasmic Mo-binding protein ModA
ABC141_chromosome	168921	169508	+	756.384	1.19121	0.365644	3.25785	0.0011226	0.00237057	mdaB	BGKOPF_00945	Putative NADPH-quinone reductase (modulator of drug activity B)
ABC141_chromosome	606978	608111	+	625.102	1.19106	0.583375	2.04168	0.0411836	0.0621788	tehA	BGKOPF_03080	Tellurite resistance protein TehA and related permeases
ABC141_chromosome	2093125	2093778	+	282.689	1.18826	0.438439	2.7102	0.00672427	0.0122872	-	BGKOPF_10580	3-oxoadipate CoA-transferase
ABC141_chromosome	1064217	1064840	-	719.069	1.18747	0.180448	6.58067	4.68319e-11	2.45522e-10	rdgB	BGKOPF_05310	RdgB/HAM1 family non-canonical purine NTP pyrophosphatase
ABC141_chromosome	2842106	2842873	-	2497.37	1.18595	0.253725	4.67414	2.95193e-06	8.98337e-06	-	BGKOPF_14420	DUF4145 domain-containing protein
ABC141_chromosome	2601337	2602995	-	1073.23	1.18511	0.326688	3.62764	0.000286018	0.000670936	-	BGKOPF_13200	Choline dehydrogenase
ABC141_chromosome	2337459	2337908	+	173.198	1.18103	0.371883	3.17582	0.00149416	0.00309126	rimL	BGKOPF_11855	Protein N-acetyltransferase RimJ/RimL family
ABC141_chromosome	1363520	1364800	+	264.682	1.1793	0.284593	4.14382	3.41564e-05	9.09352e-05	bioA	BGKOPF_06690	adenosylmethionine--8-amino-7-oxononanoate transaminase
ABC141_chromosome	3260445	3260624	-	8.34213	1.17903	0.621523	1.89701	0.0578271	0.0843751	cstA	BGKOPF_16495	CstA domain-containing protein
ABC141_chromosome	3363206	3364279	-	379.708	1.17696	0.249582	4.71572	2.40854e-06	7.39586e-06	hemE	BGKOPF_17090	uroporphyrinogen decarboxylase
ABC141_chromosome	449793	450464	+	310.577	1.17559	0.460675	2.55188	0.0107144	0.0187398	acrR	BGKOPF_02330	DNA-binding protein AcrR family includes nucleoid occlusion protein SlmA
ABC141_chromosome	2494181	2495002	-	403.946	1.17493	0.533951	2.20044	0.0277755	0.0440354	tnp	BGKOPF_12645	IS5 family ISAba27 transposase
ABC141_chromosome	1160367	1160822	+	139.935	1.17425	0.535732	2.19186	0.0283894	0.0449389	polB	BGKOPF_05745	DNA polymerase B elongation subunit
ABC141_chromosome	109334	109975	+	185.348	1.1709	0.376886	3.10676	0.00189149	0.00383747	comFC	BGKOPF_00650	DNA utilization protein ComFC/GntX contains phosphoribosyltransferase domain
ABC141_chromosome	2059209	2059805	+	505.321	1.16976	0.804582	1.45387	0.145982	0.191332	azoR	BGKOPF_10435	FMN-dependent NADH-azoreductase
ABC141_chromosome	1773150	1773533	+	42.6403	1.16907	0.445748	2.62271	0.00872323	0.0155503	-	BGKOPF_08960	DUF4054 domain-containing protein
ABC141_plasmid_1	8448	8984	-	169.848	1.16763	0.381714	3.05891	0.00222145	0.00444508	-	EODBFD_00070	Lipoprotein
ABC141_chromosome	3581087	3582178	+	543.702	1.16572	0.445237	2.61821	0.00883921	0.0157364	yadH	BGKOPF_18120	ABC-type multidrug transport system permease component
ABC141_chromosome	2581422	2582213	-	549.766	1.16357	0.370501	3.14054	0.00168635	0.0034591	-	BGKOPF_13095	Inositol monophosphatase
ABC141_chromosome	3734166	3736226	+	1374.54	1.163	0.279374	4.16289	3.14247e-05	8.40462e-05	-	BGKOPF_18745	Site-specific recombinase
ABC141_chromosome	465270	465785	+	394.875	1.16226	0.495425	2.34599	0.0189764	0.031313	pgpA	BGKOPF_02410	Phosphatidylglycerophosphatase A
ABC141_chromosome	1021587	1022771	-	1307.37	1.16101	0.215471	5.38823	7.11564e-08	2.61569e-07	fimV	BGKOPF_05085	Type IV pilus assembly protein FimV
ABC141_chromosome	159052	159846	+	1113.26	1.15577	0.222094	5.20396	1.95082e-07	6.84462e-07	ubiE	BGKOPF_00895	Ubiquinone/menaquinone biosynthesis C-methylase UbiE/MenG
ABC141_chromosome	533205	534509	+	1331.23	1.15215	0.453032	2.54319	0.0109845	0.019163	rsmB	BGKOPF_02720	16S rRNA (cytosine(967)-C(5))-methyltransferase RsmB
ABC141_chromosome	1759777	1759905	+	40.4381	1.15164	0.331323	3.47588	0.000509171	0.00115205	-	BGKOPF_08855	putative phage replication protein
ABC141_chromosome	781462	782853	-	617.288	1.1472	0.149572	7.66986	1.72187e-14	1.30259e-13	araJ	BGKOPF_03925	putative arabinose efflux permease AraJ MFS family
ABC141_chromosome	1621230	1621700	-	41.423	1.14532	0.379236	3.02007	0.00252712	0.00500765	-	BGKOPF_08170	Inner membrane protein
ABC141_chromosome	3233970	3235430	+	379.374	1.14515	0.245572	4.66319	3.11346e-06	9.43277e-06	aRO8	BGKOPF_16355	DNA-binding transcriptional regulator MocR family contains an aminotransferase domain
ABC141_plasmid_1	48159	49202	-	587.568	1.1449	0.502422	2.27876	0.0226811	0.0366415	traU	EODBFD_00345	Conjugal transfer pilus assembly protein TraU
ABC141_chromosome	346861	347214	-	62.6521	1.1414	0.629073	1.81442	0.0696131	0.0990247	-	BGKOPF_01870	Uncharacterized membrane protein
ABC141_chromosome	204284	205231	-	1473.05	1.1405	0.525436	2.17057	0.0299635	0.0471019	gltD	BGKOPF_01155	NADPH-dependent glutamate synthase beta chain or related oxidoreductase
ABC141_chromosome	3333948	3334244	-	96.245	1.13979	0.428404	2.66054	0.00780163	0.0140484	-	BGKOPF_16920	CRISPR type III-B/RAMP module-associated protein Cmr5
ABC141_chromosome	2267027	2268115	-	570.261	1.13921	0.232554	4.89871	9.64668e-07	3.10149e-06	queG	BGKOPF_11485	tRNA epoxyqueuosine(34) reductase QueG
ABC141_chromosome	1971309	1971755	+	162.304	1.13912	0.629661	1.8091	0.0704348	0.100089	hxlR	BGKOPF_09945	DNA-binding transcriptional regulator HxlR family
ABC141_chromosome	1546912	1548903	+	675.114	1.13813	0.58866	1.93343	0.0531835	0.0783272	-	BGKOPF_07860	Terminase
ABC141_chromosome	3119355	3120722	-	563.671	1.13657	0.23492	4.8381	1.31084e-06	4.13715e-06	yliI	BGKOPF_15795	Glucose/arabinose dehydrogenase beta-propeller fold
ABC141_chromosome	2516754	2518565	-	463.603	1.1356	0.529755	2.14363	0.0320627	0.0498455	-	BGKOPF_12775	Bifunctional metallophosphatase/5'-nucleotidase
ABC141_chromosome	3144568	3145266	-	147.646	1.13514	0.48742	2.32888	0.0198654	0.0326348	fadR	BGKOPF_15915	DNA-binding transcriptional regulator FadR family
ABC141_chromosome	1772757	1773140	+	125.097	1.1344	0.464664	2.44132	0.0146335	0.0248084	-	BGKOPF_08955	FluMu-N domain-containing protein
ABC141_chromosome	3921322	3922209	-	1258.91	1.13374	0.209521	5.41109	6.26414e-08	2.32148e-07	eLM1	BGKOPF_19645	Mitochondrial fission protein ELM1
ABC141_chromosome	808227	808445	-	708.818	1.13189	0.228083	4.96262	6.95497e-07	2.26508e-06	lolA	BGKOPF_04050	Outer membrane lipoprotein carrier protein LolA
ABC141_chromosome	1615995	1616702	+	240.507	1.13008	0.40555	2.78654	0.00532732	0.00993461	-	BGKOPF_08150	DUF1275 domain-containing protein
ABC141_chromosome	2515854	2516117	+	364.66	1.13001	0.387834	2.91364	0.00357246	0.00687879	tnp	BGKOPF_12765	IS5 family ISAba27 transposase
ABC141_chromosome	1872022	1873569	-	526.504	1.12757	0.339434	3.32192	0.000893992	0.00192668	garD	BGKOPF_09450	galactarate dehydratase
ABC141_chromosome	2069485	2070300	+	208.003	1.12576	0.530728	2.12117	0.0339077	0.0523353	phnX	BGKOPF_10480	phosphonoacetaldehyde hydrolase
ABC141_chromosome	3480759	3482009	+	750.778	1.12485	0.306692	3.66769	0.000244754	0.0005798	bcsA	BGKOPF_17610	Glycosyltransferase catalytic subunit of cellulose synthase and poly-beta-16-N-acetylglucosamine synthase
ABC141_chromosome	3028450	3028893	+	86.3266	1.12442	0.555656	2.02359	0.0430127	0.0645823	rimI	BGKOPF_15365	Ribosomal protein S18 acetylase RimI and related acetyltransferases
ABC141_chromosome	1750521	1750838	+	234.539	1.12422	0.837804	1.34186	0.179641	0.229267	-	BGKOPF_08765	Signal peptide-containing protein
ABC141_plasmid_1	2773	3087	-	280.574	1.12373	0.525231	2.13949	0.0323961	0.0502872	-	EODBFD_00030	Imm40 domain-containing protein
ABC141_chromosome	2392291	2394201	+	1444.4	1.12364	0.53515	2.09967	0.0357576	0.0548794	iucA	BGKOPF_12120	Siderophore synthetase component IucA/IucC/SbnC
ABC141_chromosome	2581196	2581393	-	36.6887	1.12311	0.608263	1.84642	0.0648311	0.0933275	thiS	BGKOPF_13090	sulfur carrier protein ThiS
ABC141_chromosome	3733174	3734151	+	1481.45	1.12266	0.183808	6.10779	1.01023e-09	4.56392e-09	ispA	BGKOPF_18740	Geranylgeranyl pyrophosphate synthase
ABC141_chromosome	1833699	1834130	+	241.299	1.12174	0.607643	1.84606	0.064884	0.0933708	tnp	BGKOPF_09285	IS5 family ISAba27 transposase ORF A
ABC141_chromosome	577176	578426	+	427.627	1.12169	0.599671	1.8705	0.0614139	0.0889097	ltrA	BGKOPF_02935	Low temperature requirement protein LtrA (function unknown)
ABC141_chromosome	2384746	2385567	-	393.512	1.12138	0.518411	2.16312	0.0305323	0.0478671	tnp	BGKOPF_12095	IS5 family ISAba27 transposase
ABC141_chromosome	2539427	2539690	-	97.9731	1.12103	0.735365	1.52446	0.127394	0.169859	tnp	BGKOPF_12870	IS5 family ISAba27 transposase
ABC141_chromosome	1570709	1571107	+	48.6833	1.11933	0.585417	1.91202	0.055874	0.0817909	-	BGKOPF_07940	SET domain-containing protein
ABC141_chromosome	3141899	3142447	-	96.7672	1.11863	0.596278	1.87602	0.0606532	0.0879019	csuA	BGKOPF_15895	Csu fimbrial biogenesis protein CsuA
ABC141_chromosome	140194	141096	-	298.031	1.11744	0.516263	2.16448	0.0304277	0.0477398	rhaT	BGKOPF_00810	Permease of the drug/metabolite transporter (DMT) superfamily
ABC141_chromosome	2020213	2020357	+	90.4373	1.11714	0.356767	3.13129	0.00174038	0.00355386	-	sRNA63	sRNA63
ABC141_plasmid_1	10667	11032	-	286.79	1.11467	0.489342	2.27789	0.0227329	0.0367106	-	EODBFD_00095	DUF3087 domain-containing protein
ABC141_chromosome	2599186	2599998	-	498.884	1.11436	0.660193	1.68793	0.0914241	0.12542	-	BGKOPF_13185	aspartate dehydrogenase
ABC141_chromosome	508381	509805	-	1050.48	1.1138	0.760095	1.46534	0.142827	0.187853	aRO8	BGKOPF_02620	DNA-binding transcriptional regulator MocR family contains an aminotransferase domain
ABC141_chromosome	848118	849311	+	1400.93	1.11306	0.179264	6.20908	5.32943e-10	2.4818e-09	hemY	BGKOPF_04240	Heme biosynthesis protein HemY
ABC141_chromosome	3379193	3380503	+	407.954	1.11275	0.345907	3.21691	0.0012958	0.00271805	basC	BGKOPF_17150	acinetobactin biosynthesis protein BasC
ABC141_chromosome	1983912	1985102	+	468.506	1.10924	0.325941	3.4032	0.000666007	0.00147424	-	BGKOPF_10015	Membrane fusion protein (MFP) family protein
ABC141_chromosome	3743423	3743857	+	367.012	1.10905	0.208801	5.31154	1.08703e-07	3.90606e-07	ybjQ	BGKOPF_18775	Uncharacterized pentameric protein YbjQ UPF0145 family
ABC141_chromosome	1142557	1143321	+	767.396	1.10573	0.176964	6.24831	4.14907e-10	1.95442e-09	tcdA	BGKOPF_05655	tRNA A37 threonylcarbamoyladenosine dehydratase
ABC141_chromosome	1440622	1441806	+	673.852	1.10454	0.2653	4.16337	3.1359e-05	8.39253e-05	-	BGKOPF_07240	Phosphate-selective porin O and P family protein
ABC141_chromosome	1322907	1323788	-	283.538	1.10398	0.307152	3.59424	0.000325337	0.000759243	-	BGKOPF_06520	1-aminocyclopropane-1-carboxylate deaminase/D-cysteine desulfhydrase
ABC141_chromosome	3419999	3420208	+	95.4709	1.10252	0.327028	3.37133	0.00074806	0.00163811	yjhB	BGKOPF_17345	ADP-ribose pyrophosphatase YjhB NUDIX family
ABC141_chromosome	1972910	1973503	+	204.437	1.1016	0.356455	3.09044	0.00199859	0.00403871	-	BGKOPF_09960	DUF4142 domain-containing protein
ABC141_chromosome	2339767	2340483	-	440.746	1.10035	0.424656	2.59115	0.00956568	0.0168899	tonB	BGKOPF_11875	Periplasmic protein TonB links inner and outer membranes
ABC141_chromosome	3414927	3415757	-	397.502	1.10027	0.463476	2.37395	0.0175991	0.0292769	lysM	BGKOPF_17310	Murein DD-endopeptidase MepM and murein hydrolase activator NlpD contains LysM domain
ABC141_chromosome	1737120	1737896	-	342.489	1.09952	0.406353	2.70583	0.00681347	0.0124224	ligB	BGKOPF_08725	Aromatic ring-opening dioxygenase catalytic subunit LigB family
ABC141_chromosome	1791652	1792191	-	1503	1.09861	0.243808	4.50605	6.60471e-06	1.92806e-05	-	BGKOPF_09075	Abasic site processing protein
ABC141_chromosome	1945616	1946425	-	692.963	1.09766	0.208558	5.26308	1.41661e-07	5.03518e-07	mphP	BGKOPF_09780	Phenol hydroxylase P5 protein
ABC141_chromosome	1725023	1725688	+	675.439	1.09218	0.190562	5.7314	9.96062e-09	4.05171e-08	ureF	BGKOPF_08660	Urease accessory protein UreF
ABC141_chromosome	2539321	2539470	+	52.2167	1.09085	0.663373	1.6444	0.100093	0.136169	-	BGKOPF_12865	hypothetical protein
ABC141_chromosome	2687947	2688480	-	115.231	1.09016	0.524367	2.07901	0.0376162	0.0573226	-	BGKOPF_13600	alginate export family protein
ABC141_chromosome	76443	77615	+	576.173	1.08874	0.323838	3.362	0.000773808	0.0016901	caiA	BGKOPF_00430	Acyl-CoA dehydrogenase related to the alkylation response protein AidB
ABC141_chromosome	1543001	1543615	+	308.313	1.08774	0.712593	1.52645	0.126898	0.169419	-	BGKOPF_07825	THUMP domain-containing protein
ABC141_chromosome	1637641	1637904	-	119.866	1.0869	0.442067	2.45869	0.0139445	0.0237586	tnp	BGKOPF_08240	IS5 family ISAba27 transposase
ABC141_chromosome	2876749	2877180	+	230.059	1.08369	0.630711	1.7182	0.08576	0.118601	tnp	BGKOPF_14610	IS5 family ISAba27 transposase ORF A
ABC141_chromosome	3610220	3611002	+	214.889	1.08211	0.355263	3.04595	0.00231947	0.00463214	yqjQ	BGKOPF_18260	Short-chain dehydrogenase
ABC141_chromosome	157242	157505	+	347.265	1.07933	0.347844	3.10291	0.00191631	0.00388397	tnp	BGKOPF_00885	IS5 family ISAba27 transposase
ABC141_chromosome	2345882	2347702	+	1361.72	1.07877	0.587403	1.8365	0.0662834	0.0949938	ddpA	BGKOPF_11895	ABC-type transport system periplasmic component
ABC141_chromosome	797375	798253	-	274.633	1.07397	0.338857	3.16938	0.00152764	0.00315413	dapA	BGKOPF_03990	4-hydroxy-tetrahydrodipicolinate synthase/N-acetylneuraminate lyase
ABC141_chromosome	1725713	1726327	+	1215.33	1.07359	0.224109	4.79049	1.66374e-06	5.1987e-06	ureG	BGKOPF_08665	urease accessory protein UreG
ABC141_chromosome	60914	61177	+	347.441	1.07339	0.387527	2.76985	0.00560829	0.0104158	tnp	BGKOPF_00350	IS5 family ISAba27 transposase
ABC141_chromosome	3618016	3618522	+	309.431	1.07286	0.29503	3.63644	0.000276437	0.00064958	yhbS	BGKOPF_18320	putative N-acetyltransferase YhbS
ABC141_chromosome	1486295	1487362	+	1281.6	1.07262	0.372253	2.88142	0.00395883	0.00754803	-	BGKOPF_07455	Sodium-dependent transporter
ABC141_chromosome	2839205	2839753	+	1787.59	1.07171	0.201279	5.32452	1.0122e-07	3.64533e-07	-	BGKOPF_14405	DUF3486 domain-containing protein
ABC141_chromosome	3592555	3592818	-	123.33	1.06772	0.419926	2.54265	0.0110016	0.0191848	tnp	BGKOPF_18170	IS5 family ISAba27 transposase
ABC141_plasmid_1	71701	71901	-	87.3868	1.06384	0.64224	1.65645	0.0976313	0.13322	-	EODBFD_00500	hypothetical protein
ABC141_chromosome	3580020	3581090	+	1207.44	1.06323	0.445307	2.38762	0.0169577	0.0283137	-	BGKOPF_18115	ABC transporter permease
ABC141_chromosome	2623979	2624974	+	340.496	1.06275	0.406105	2.61692	0.00887259	0.015789	adeT1	BGKOPF_13285	putative multidrug efflux protein AdeT1
ABC141_chromosome	1520058	1520432	+	76.1169	1.06198	0.582881	1.82194	0.0684635	0.0976956	-	BGKOPF_07665	Ovule protein
ABC141_chromosome	2700218	2700496	-	28.349	1.06097	0.68099	1.55798	0.119238	0.160082	-	BGKOPF_13660	DUF485 domain-containing protein
ABC141_chromosome	2408149	2408892	+	219.986	1.05921	0.58194	1.82014	0.0687376	0.0979499	cobS	BGKOPF_12190	adenosylcobinamide-GDP ribazoletransferase
ABC141_chromosome	2615083	2615997	+	420.428	1.05844	0.474254	2.23181	0.0256278	0.0409163	-	BGKOPF_13250	Alpha/beta fold hydrolase
ABC141_chromosome	2399891	2400229	+	40.7924	1.0583	0.517799	2.04384	0.040969	0.0619235	-	BGKOPF_12150	DUF3325 domain-containing protein
ABC141_chromosome	2978805	2979032	-	57.8651	1.05617	0.35655	2.96219	0.00305464	0.00596041	-	BGKOPF_15120	Y1-Tnp domain-containing protein
ABC141_chromosome	1603697	1606933	+	5884.38	1.05366	0.1792	5.87983	4.10694e-09	1.74898e-08	cas3f	BGKOPF_08095	type I-F CRISPR-associated helicase Cas3f
ABC141_chromosome	527656	528387	-	303.432	1.05155	0.334683	3.14193	0.0016784	0.00344451	-	BGKOPF_02700	putative membrane transporter protein
ABC141_chromosome	263134	263517	-	154.05	1.0515	0.329599	3.19024	0.00142156	0.00295304	-	BGKOPF_01410	N-acetyltransferase domain-containing protein
ABC141_chromosome	328505	328927	-	671.268	1.0514	0.262676	4.00267	6.2631e-05	0.00016148	-	BGKOPF_01775	Aldehyde-activating protein
ABC141_chromosome	1722784	1724484	+	656.441	1.05098	0.445097	2.36125	0.0182136	0.0301884	ureC	BGKOPF_08645	urease subunit alpha
ABC141_chromosome	2126187	2128325	+	751.523	1.0496	0.545591	1.92378	0.0543822	0.0798623	katE	BGKOPF_10750	catalase HPII
ABC141_chromosome	3121999	3122727	-	615.16	1.04855	0.478323	2.19214	0.0283692	0.0449244	racX	BGKOPF_15805	Amino acid racemase YgeA
ABC141_chromosome	2151353	2151862	-	77.9279	1.04709	0.314552	3.32883	0.000872127	0.00188453	pspE	BGKOPF_10865	Rhodanese-related sulfurtransferase
ABC141_chromosome	1527256	1527987	+	509.555	1.0469	0.615563	1.70072	0.0889947	0.122252	-	BGKOPF_07725	DUF3726 domain-containing protein
ABC141_chromosome	1637175	1637516	+	153.406	1.0459	0.528869	1.97761	0.0479728	0.0712958	fkpA	BGKOPF_08235	FKBP-type peptidyl-prolyl cis-trans isomerase
ABC141_chromosome	2822424	2825282	+	3397.37	1.04541	0.239425	4.36634	1.26347e-05	3.55864e-05	fruB	BGKOPF_14275	fused PTS fructose transporter subunit IIA/HPr protein
ABC141_chromosome	2610904	2612151	+	418.67	1.0452	0.468755	2.22974	0.0257646	0.0411025	-	BGKOPF_13235	Saccharopine dehydrogenase family protein
ABC141_chromosome	1532773	1533036	+	303.516	1.04246	0.599316	1.73942	0.0819607	0.114086	-	BGKOPF_07770	STN domain-containing protein
ABC141_chromosome	1788456	1789001	+	336.259	1.04216	0.391247	2.66368	0.00772917	0.0139364	-	BGKOPF_09050	PG-binding-3 domain-containing protein
ABC141_chromosome	1256887	1258293	-	263.556	1.04008	0.339938	3.05963	0.00221612	0.00443658	tcuA	BGKOPF_06220	FAD-dependent tricarballylate dehydrogenase TcuA
ABC141_plasmid_2	9781	10602	-	153.017	1.03954	0.41278	2.51838	0.0117898	0.0204109	tnp	FIOAIE_00065	IS5 family ISAba27 transposase
ABC141_chromosome	1834256	1834519	+	354.271	1.03792	0.40737	2.54785	0.010839	0.0189253	tnp	BGKOPF_09290	IS5 family ISAba27 transposase
ABC141_chromosome	2916740	2917126	-	83.365	1.03101	0.589376	1.74933	0.0802336	0.111911	rhaT	BGKOPF_14845	Permease of the drug/metabolite transporter (DMT) superfamily
ABC141_chromosome	1533119	1533814	+	171.173	1.03015	0.736329	1.39903	0.161803	0.209114	-	BGKOPF_07775	Tail tape measure protein
ABC141_chromosome	410006	411550	+	1439.46	1.02985	0.249983	4.11967	3.79417e-05	0.000100489	-	BGKOPF_02135	AAA family ATPase
ABC141_chromosome	1536821	1537762	+	1073.9	1.02818	0.473124	2.17318	0.0297666	0.0468285	-	BGKOPF_07790	HicB-like domain-containing protein
ABC141_chromosome	2632674	2633105	-	107.625	1.028	0.435157	2.36235	0.0181592	0.0301106	tnp	BGKOPF_13335	IS5 family ISAba27 transposase ORF A
ABC141_chromosome	2596422	2596955	+	263.535	1.02779	0.288295	3.56505	0.000363784	0.000839849	-	BGKOPF_13165	NIPSNAP domain-containing protein
ABC141_chromosome	843530	844669	+	1149.44	1.0276	0.388019	2.64832	0.00808923	0.0145087	lytS	BGKOPF_04215	Sensor histidine kinase LytS/YehU family
ABC141_chromosome	935909	936577	-	798.482	1.02342	0.258939	3.95235	7.73889e-05	0.000196552	ubiJ	BGKOPF_04690	Ubiquinone biosynthesis protein UbiJ contains SCP2 domain
ABC141_chromosome	1437467	1437661	+	34.5659	1.0222	0.374947	2.72626	0.00640574	0.0117641	-	BGKOPF_07210	Conserved domain protein
ABC141_chromosome	3907773	3909848	-	1255.75	1.02084	0.297705	3.42904	0.000605728	0.00134885	znuD	BGKOPF_19580	zinc piracy TonB-dependent receptor ZnuD
ABC141_chromosome	1397814	1398026	-	205.491	1.02076	0.236478	4.31649	1.58531e-05	4.41036e-05	-	BGKOPF_06920	DUF551 domain-containing protein
ABC141_chromosome	1010311	1011171	-	717.059	1.01847	0.351663	2.89616	0.00377761	0.00723629	lysR	BGKOPF_05015	DNA-binding transcriptional regulator LysR family
ABC141_chromosome	2781317	2781679	-	283.2	1.01711	0.254408	3.99795	6.38944e-05	0.00016453	ynfA	BGKOPF_14050	YnfA family protein
ABC141_chromosome	1488758	1489795	-	1123.56	1.01666	0.158319	6.42159	1.34859e-10	6.70029e-10	pilU	BGKOPF_07475	PilT/PilU family type 4a pilus ATPase
ABC141_plasmid_1	22027	22443	-	183.193	1.01188	0.470305	2.15154	0.0314336	0.0490543	-	EODBFD_00170	hypothetical protein
ABC141_chromosome	3083440	3083703	+	349.434	1.00962	0.441874	2.28486	0.0223212	0.0361172	tnp	BGKOPF_15615	IS5 family ISAba27 transposase
ABC141_chromosome	3056023	3056628	-	477.041	1.00822	0.409913	2.45959	0.0139094	0.0237385	kdpC	BGKOPF_15475	potassium-transporting ATPase subunit KdpC
ABC141_chromosome	954842	956053	+	1280.92	1.00553	0.220562	4.55895	5.14101e-06	1.51376e-05	corA	BGKOPF_04750	Mg2+ and Co2+ transporter CorA
ABC141_chromosome	2612148	2613455	+	466.441	1.00457	0.467055	2.15085	0.0314877	0.0491011	-	BGKOPF_13240	Amino acid oxidase
ABC141_chromosome	1835668	1835865	+	82.9559	1.00302	0.348064	2.88172	0.0039551	0.00754443	-	BGKOPF_09305	Barstar domain-containing protein
ABC141_chromosome	2838885	2839196	+	957.673	0.999	0.264353	3.77904	0.000157437	0.000384523	-	BGKOPF_14400	Phage protein
ABC141_chromosome	506753	506941	+	46.9486	0.996924	0.337242	2.95611	0.00311551	0.00606759	-	BGKOPF_02610	DNA-3-methyladenine glycosylase I
ABC141_chromosome	2856949	2857158	+	329.843	0.996318	0.29804	3.3429	0.000829089	0.00180106	-	BGKOPF_14515	5-formyltetrahydrofolate cyclo-ligase
ABC141_chromosome	1203284	1203715	-	166.938	0.993645	0.261645	3.79769	0.000146053	0.000358032	osmC	BGKOPF_05945	Organic hydroperoxide reductase OsmC/OhrA
ABC141_chromosome	2744090	2745334	-	1206.03	0.992569	0.434004	2.287	0.0221956	0.0359567	caiA	BGKOPF_13865	Acyl-CoA dehydrogenase related to the alkylation response protein AidB
ABC141_chromosome	1038558	1039130	+	178.298	0.992132	0.49346	2.01056	0.0443718	0.0664275	hdeD	BGKOPF_05160	DUF308 domain-containing protein
ABC141_chromosome	3495430	3496164	-	576.179	0.991965	0.246937	4.01708	5.89248e-05	0.000152309	-	BGKOPF_17675	MFS transporter
ABC141_chromosome	2919262	2919525	-	121.968	0.99178	0.442444	2.2416	0.0249875	0.0399722	tnp	BGKOPF_14860	IS5 family ISAba27 transposase
ABC141_chromosome	146383	147357	-	1262.26	0.991144	0.641819	1.54427	0.122522	0.164113	astE	BGKOPF_00845	succinylglutamate desuccinylase
ABC141_chromosome	3151280	3151606	+	28.9985	0.990494	0.400002	2.47622	0.0132781	0.0227466	-	BGKOPF_15945	Permease
ABC141_chromosome	215046	215573	-	1127.12	0.986679	0.198778	4.96372	6.91543e-07	2.254e-06	pilP	BGKOPF_01185	pilus assembly protein PilP
ABC141_chromosome	2806441	2806594	-	62.5345	0.986348	0.773483	1.2752	0.202237	0.254605	-	sRNA43	sRNA43
ABC141_chromosome	2851387	2852187	+	657.944	0.985983	0.442922	2.22609	0.0260084	0.0414591	-	BGKOPF_14480	hypothetical protein
ABC141_chromosome	2606100	2607359	-	727.946	0.985758	0.522437	1.88685	0.0591811	0.0860127	-	BGKOPF_13215	Transporter
ABC141_chromosome	1801690	1802331	+	242.946	0.981734	0.389768	2.51876	0.0117768	0.0203972	-	BGKOPF_09145	Cation transporter
ABC141_chromosome	1726948	1727499	-	163.334	0.98128	0.456153	2.15121	0.0314599	0.0490764	rsmD	BGKOPF_08675	16S rRNA (guanine(966)-N(2))-methyltransferase RsmD
ABC141_chromosome	3593975	3594373	-	91.6349	0.980886	0.383717	2.55627	0.0105801	0.0185367	tnp	BGKOPF_18185	IS5 family ISAba27 transposase ORF A
ABC141_chromosome	1369992	1370609	-	1464.13	0.978169	0.210083	4.65612	3.22231e-06	9.73368e-06	tsaC	BGKOPF_06725	L-threonylcarbamoyladenylate synthase
ABC141_chromosome	1177277	1177897	+	468.859	0.97739	0.407844	2.39648	0.0165533	0.027695	gstA	BGKOPF_05830	Glutathione S-transferase
ABC141_chromosome	2473865	2474704	+	322.167	0.977114	0.47825	2.0431	0.0410421	0.0619882	tauB	BGKOPF_12545	ABC-type nitrate/sulfonate/bicarbonate transport system ATPase component
ABC141_chromosome	2665496	2666467	-	211.283	0.974888	0.387196	2.51781	0.0118086	0.0204349	wcaG	BGKOPF_13500	Nucleoside-diphosphate-sugar epimerase
ABC141_chromosome	1480581	1481033	+	194.09	0.974477	0.643541	1.51424	0.129964	0.173116	dut	BGKOPF_07425	dUTP diphosphatase
ABC141_chromosome	304371	304805	+	102.662	0.974253	0.374028	2.60476	0.0091939	0.016325	tnp	BGKOPF_01650	IS4 family transposase
ABC141_chromosome	3889602	3890270	-	198.746	0.973687	0.459415	2.11941	0.0340562	0.0525247	trpF	BGKOPF_19500	phosphoribosylanthranilate isomerase
ABC141_chromosome	2864165	2866237	+	4403.24	0.972682	0.203842	4.77174	1.82644e-06	5.68535e-06	-	BGKOPF_14560	hypothetical protein
ABC141_chromosome	2882052	2882306	+	35.4102	0.97116	0.530151	1.83185	0.0669733	0.0959042	gigD	BGKOPF_14635	Lrp/AsnC family transcriptional regulator GigD
ABC141_chromosome	567740	568690	+	195.978	0.970714	0.455878	2.12933	0.0332271	0.0513624	dmeF	BGKOPF_02880	CDF family Co(II)/Ni(II) efflux transporter DmeF
ABC141_chromosome	1814944	1816779	+	539.365	0.97058	0.240657	4.03304	5.50598e-05	0.000143051	oppA	BGKOPF_09205	ABC-type oligopeptide transport system periplasmic component
ABC141_chromosome	3630779	3633874	-	1022.35	0.968809	0.554019	1.74869	0.0803442	0.111988	adeB	BGKOPF_18375	Multidrug efflux pump subunit AcrB
ABC141_chromosome	2664086	2665462	-	348.558	0.965457	0.350026	2.75824	0.00581128	0.0107781	uhpC	BGKOPF_13495	Sugar phosphate permease
ABC141_chromosome	3949589	3950962	+	1113.7	0.96137	0.222178	4.32702	1.5114e-05	4.21049e-05	lpd	BGKOPF_19800	dihydrolipoyl dehydrogenase
ABC141_chromosome	1894973	1896253	-	1494.26	0.96131	0.239954	4.00623	6.16964e-05	0.000159171	csrA	BGKOPF_09560	aspartate kinase
ABC141_chromosome	3336327	3336617	+	313.267	0.954424	0.234321	4.07315	4.63811e-05	0.000121814	-	BGKOPF_16950	DUF4258 domain-containing protein
ABC141_chromosome	3081264	3081884	-	121.013	0.953226	0.358793	2.65676	0.00788957	0.014188	-	BGKOPF_15600	TPR-REGION domain-containing protein
ABC141_chromosome	357817	358509	-	248.147	0.95226	0.296365	3.21313	0.00131296	0.00274953	-	BGKOPF_01905	Ion-trans-2 domain-containing protein
ABC141_chromosome	878320	879318	+	1338.63	0.952254	0.41037	2.32048	0.0203151	0.0332799	-	BGKOPF_04400	hypothetical protein
ABC141_chromosome	27173	28084	-	303.983	0.952175	0.502317	1.89557	0.0580175	0.0845322	fabG	BGKOPF_00155	NAD(P)-dependent dehydrogenase short-chain alcohol dehydrogenase family
ABC141_chromosome	2801939	2802760	-	400.189	0.951926	0.64932	1.46603	0.142639	0.187734	tnp	BGKOPF_14140	IS5 family ISAba27 transposase
ABC141_chromosome	1465817	1466272	+	61.2535	0.950539	0.297527	3.1948	0.00139929	0.00290973	rimI	BGKOPF_07350	ribosomal protein S18-alanine N-acetyltransferase
ABC141_chromosome	337230	338774	+	497.914	0.95051	0.315199	3.01559	0.0025648	0.00506511	aRO8	BGKOPF_01820	DNA-binding transcriptional regulator MocR family contains an aminotransferase domain
ABC141_chromosome	177550	178326	-	411.949	0.949198	0.323507	2.93409	0.00334531	0.006475	tauE	BGKOPF_00990	Sulfite exporter TauE/SafE/YfcA and related permeases UPF0721 family
ABC141_chromosome	1396758	1397804	-	1506.04	0.949052	0.198328	4.78527	1.70755e-06	5.33153e-06	-	BGKOPF_06915	Phage protein
ABC141_chromosome	1066186	1067346	-	715.787	0.948525	0.165351	5.73643	9.66925e-09	3.94498e-08	metXS	BGKOPF_05325	homoserine O-acetyltransferase
ABC141_chromosome	2724945	2726222	-	1187.84	0.947223	0.551332	1.71806	0.085785	0.118601	tynE	BGKOPF_13775	TynE
ABC141_chromosome	2471544	2472974	+	316.733	0.943826	0.494757	1.90765	0.0564359	0.0825222	tauA	BGKOPF_12535	ABC-type nitrate/sulfonate/bicarbonate transport system periplasmic component
ABC141_chromosome	2997222	2997905	-	427.337	0.940632	0.443144	2.12263	0.0337847	0.0522045	yqjQ	BGKOPF_15215	Short-chain dehydrogenase
ABC141_chromosome	3813729	3814232	-	1304.91	0.939623	0.236607	3.97124	7.14984e-05	0.000182614	elsL	BGKOPF_19125	cell wall-recycling LD-carboxypeptidase ElsL
ABC141_chromosome	2686650	2687864	-	339.097	0.939527	0.670883	1.40043	0.161384	0.208705	tyrS	BGKOPF_13595	tyrosine--tRNA ligase
ABC141_chromosome	1384524	1386233	-	2168.69	0.939396	0.271536	3.45956	0.000541058	0.00122014	tadD	BGKOPF_06835	Flp pilus assembly protein TadD contains TPR repeats
ABC141_chromosome	2005884	2006315	+	541.814	0.93798	0.297774	3.14997	0.00163288	0.00335446	-	BGKOPF_10135	SCPU domain-containing protein
ABC141_chromosome	2532985	2534037	+	749.22	0.935351	0.628861	1.48737	0.136916	0.180901	-	BGKOPF_12835	Zn-dependent dipeptidase
ABC141_chromosome	1394912	1395403	-	903.291	0.935327	0.17384	5.38038	7.433e-08	2.72254e-07	-	BGKOPF_06900	DUF4376 domain-containing protein
ABC141_chromosome	131766	132563	-	838.154	0.934352	0.553391	1.68841	0.0913321	0.125336	-	BGKOPF_00765	DUF4130 domain-containing protein
ABC141_chromosome	1889177	1890007	-	293.504	0.932793	0.413114	2.25795	0.0239485	0.0384759	yqjQ	BGKOPF_09530	Short-chain dehydrogenase
ABC141_chromosome	3654910	3656418	-	2084.56	0.931275	0.493226	1.88813	0.0590082	0.085853	glpK	BGKOPF_18435	glycerol kinase GlpK
ABC141_chromosome	2351849	2352868	+	1011.37	0.930672	0.196358	4.73968	2.14054e-06	6.5977e-06	-	BGKOPF_11920	ATP-binding cassette domain-containing protein
ABC141_chromosome	2154816	2155442	-	647.701	0.927403	0.377333	2.45778	0.0139797	0.0238054	yfcF	BGKOPF_10885	glutathione transferase
ABC141_chromosome	641280	642632	+	2066.79	0.926062	0.290364	3.18932	0.00142609	0.00296093	rfbX	BGKOPF_03255	Membrane protein involved in the export of O-antigen and teichoic acid
ABC141_chromosome	2406474	2408042	+	408.93	0.924354	0.443195	2.08566	0.0370095	0.0564823	-	BGKOPF_12185	Histidine-type phosphatase
ABC141_chromosome	2541866	2542129	-	122.989	0.923692	0.456066	2.02535	0.0428318	0.0643343	tnp	BGKOPF_12885	IS5 family ISAba27 transposase
ABC141_plasmid_1	62830	63699	+	4118.25	0.923423	0.457893	2.01668	0.0437291	0.0655134	tnp	EODBFD_00455	IS5 family ISAba12 transposase
ABC141_plasmid_1	49824	50324	-	436.706	0.923392	0.385126	2.39764	0.0165012	0.0276305	lepB	EODBFD_00355	signal peptidase I
ABC141_chromosome	3895984	3897426	+	1408.64	0.921071	0.232971	3.95359	7.69877e-05	0.000195777	selO	BGKOPF_19530	YdiU family protein
ABC141_chromosome	1150817	1152271	+	407.914	0.920984	0.416039	2.2137	0.0268496	0.0427	pntB	BGKOPF_05700	NAD/NADP transhydrogenase beta subunit
ABC141_chromosome	331919	332377	-	139.228	0.91848	0.516816	1.77719	0.0755371	0.10634	-	BGKOPF_01795	Pirin family protein
ABC141_chromosome	3154104	3154763	-	266.542	0.914708	0.658456	1.38917	0.164781	0.21256	-	BGKOPF_15970	PIG-L family deacetylase
ABC141_chromosome	3451416	3452054	-	237.538	0.914536	0.290234	3.15102	0.00162699	0.00334573	rluA	BGKOPF_17485	Pseudouridine synthase RluA 23S rRNA- or tRNA-specific
ABC141_chromosome	3489260	3490285	-	240.719	0.913467	0.336806	2.71215	0.0066849	0.0122317	dusB	BGKOPF_17645	tRNA dihydrouridine synthase DusB
ABC141_chromosome	3335223	3335948	+	1533.76	0.912615	0.168042	5.43088	5.60756e-08	2.09527e-07	-	BGKOPF_16940	Peptidase S24-like family protein
ABC141_chromosome	13335	13706	+	198.752	0.909774	0.23945	3.79943	0.000145031	0.000355954	lrgA	BGKOPF_00065	Antiholin-like protein LrgA
ABC141_chromosome	675379	675663	-	58.1919	0.909771	0.363864	2.5003	0.0124087	0.0214189	-	BGKOPF_03405	Lipoprotein
ABC141_chromosome	1865152	1865973	-	415.294	0.906723	0.410759	2.20743	0.0272838	0.0433062	tnp	BGKOPF_09420	IS5 family ISAba27 transposase
ABC141_chromosome	990087	991928	-	1035.75	0.906063	0.300162	3.01858	0.00253963	0.00502512	menE	BGKOPF_04935	long-chain-acyl-CoA synthetase
ABC141_plasmid_1	49199	49837	-	318.244	0.902945	0.602183	1.49945	0.133756	0.177472	traW	EODBFD_00350	type-F conjugative transfer system protein TraW
ABC141_chromosome	1904469	1905518	-	443.242	0.901238	0.462128	1.95019	0.0511531	0.0755549	pdxI	BGKOPF_09590	NADP(H)-dependent aldo-keto reductase
ABC141_chromosome	3331036	3331164	-	37.5516	0.901097	0.317892	2.8346	0.00458825	0.00864319	-	BGKOPF_16895	putative phage replication protein
ABC141_chromosome	1516951	1517211	-	109.85	0.897788	0.236269	3.79985	0.000144783	0.000355558	antA	BGKOPF_07635	AntA domain-containing protein
ABC141_chromosome	882230	883369	-	1517.12	0.896967	0.281418	3.18731	0.00143602	0.00298003	-	BGKOPF_04430	Selenocysteine synthase
ABC141_chromosome	1834680	1835066	+	166.616	0.89542	0.325462	2.75123	0.00593722	0.0110016	-	BGKOPF_09295	hypothetical protein
ABC141_chromosome	1527984	1528355	+	293.2	0.895178	0.626806	1.42816	0.153246	0.199763	-	BGKOPF_07730	Zf-3CxxC domain-containing protein
ABC141_chromosome	786189	786833	+	188.589	0.891785	0.262674	3.39502	0.000686229	0.00151244	yadS	BGKOPF_03945	Uncharacterized membrane protein YeiH
ABC141_chromosome	3142522	3143058	-	85.2852	0.888276	0.621039	1.43031	0.152629	0.199085	csuAB	BGKOPF_15900	Csu fimbrial major subunit CsuAB
ABC141_chromosome	1541249	1541587	+	96.9224	0.887584	0.64932	1.36694	0.171643	0.220438	-	BGKOPF_07815	Prophage protein
ABC141_chromosome	2119139	2119298	-	57.2079	0.88502	0.383306	2.30891	0.0209484	0.0341393	-	sRNA33-3	sRNA33-3
ABC141_chromosome	2119143	2119309	-	57.2079	0.88502	0.383306	2.30891	0.0209484	0.0341393	-	sRNA61	sRNA61
ABC141_chromosome	417674	419488	-	2184.46	0.884053	0.219072	4.03544	5.4499e-05	0.000141767	dsbD	BGKOPF_02180	Thiol:disulfide interchange protein DsbD
ABC141_chromosome	3030163	3030615	+	112.588	0.883512	0.333942	2.64571	0.008152	0.0146021	yeaL	BGKOPF_15380	UPF0756 membrane protein ACICU_02320
ABC141_chromosome	3762368	3762994	+	446.251	0.8834	0.382401	2.31014	0.0208805	0.0340695	plsC	BGKOPF_18860	1-acyl-sn-glycerol-3-phosphate acyltransferase
ABC141_chromosome	2475739	2475963	+	52.2281	0.882152	0.372228	2.36992	0.0177919	0.0295494	-	BGKOPF_12555	DUF971 domain-containing protein
ABC141_chromosome	1477670	1478323	+	2655.58	0.880077	0.716844	1.22771	0.219556	0.273374	ompA	BGKOPF_07415	Outer membrane protein OmpA and related peptidoglycan-associated (lipo)proteins
ABC141_chromosome	1245990	1247054	+	1629.64	0.879637	0.179918	4.88909	1.01303e-06	3.24717e-06	nadA	BGKOPF_06160	quinolinate synthase NadA
ABC141_chromosome	23465	23758	-	190.062	0.879501	0.521235	1.68734	0.0915381	0.125534	-	BGKOPF_00130	hypothetical protein
ABC141_chromosome	1093530	1094372	-	393.697	0.876317	0.266551	3.28762	0.0010104	0.00215932	yktD	BGKOPF_05420	O-Methyltransferase involved in polyketide biosynthesis
ABC141_chromosome	88738	89490	-	4704.13	0.876203	0.483899	1.81071	0.0701852	0.099769	rpsC	BGKOPF_00540	30S ribosomal protein S3
ABC141_chromosome	2348215	2349735	+	2077.44	0.874481	0.228406	3.82863	0.000128857	0.000319133	dcp	BGKOPF_11905	Zn-dependent oligopeptidase M3 family
ABC141_chromosome	3545526	3546530	+	996.319	0.87418	0.291553	2.99836	0.0027144	0.00533475	ruvB	BGKOPF_17945	Holliday junction branch migration DNA helicase RuvB
ABC141_chromosome	1181138	1182139	-	1473	0.873631	0.274847	3.1786	0.00147987	0.0030648	-	BGKOPF_05860	NERD domain-containing protein
ABC141_chromosome	3317797	3318180	-	119.738	0.872491	0.546661	1.59604	0.110481	0.149307	-	BGKOPF_16795	FluMu-N domain-containing protein
ABC141_chromosome	2007578	2008399	-	429.728	0.869893	0.365281	2.38144	0.0172452	0.028735	tnp	BGKOPF_10145	IS5 family ISAba27 transposase
ABC141_chromosome	436883	437203	-	778.416	0.869598	0.262602	3.31147	0.000928086	0.0019949	-	BGKOPF_02275	hypothetical protein
ABC141_chromosome	2319988	2320368	+	172.165	0.867606	0.309346	2.80464	0.00503724	0.00942809	gspI	BGKOPF_11765	general secretion pathway protein I
ABC141_plasmid_1	22466	22876	-	181.283	0.866929	0.262231	3.30597	0.000946485	0.00203017	-	EODBFD_00175	AbiJ-NTD5 domain-containing protein
ABC141_chromosome	1835115	1835609	+	212.798	0.866921	0.288439	3.00556	0.00265091	0.0052175	-	BGKOPF_09300	Barstar domain-containing protein
ABC141_chromosome	2081365	2083578	-	304.485	0.866457	0.461164	1.87885	0.0602651	0.0873705	-	BGKOPF_10530	Iron-containing redox enzyme family protein
ABC141_chromosome	2812407	2812976	-	260.341	0.866223	0.593407	1.45975	0.14436	0.189571	tnp	BGKOPF_14215	IS4 family ISAba1 transposase
ABC141_chromosome	1358755	1360002	+	765.246	0.863172	0.157331	5.48633	4.10373e-08	1.55759e-07	fucP	BGKOPF_06670	Fucose permease
ABC141_chromosome	3878151	3878792	+	760.132	0.862428	0.284425	3.03219	0.00242789	0.00483448	-	BGKOPF_19440	Alkyl hydroperoxide reductase C
ABC141_chromosome	1300511	1300999	+	1515.69	0.861414	0.23052	3.73683	0.000186353	0.000449271	nuoA	BGKOPF_06415	NADH:ubiquinone oxidoreductase subunit 3 (chain A)
ABC141_plasmid_1	31503	32585	-	2063.11	0.85895	0.398542	2.15523	0.0311436	0.048676	-	EODBFD_00270	DUF1173 domain-containing protein
ABC141_chromosome	267155	267706	-	232.464	0.858716	0.55692	1.5419	0.123097	0.16483	hipB	BGKOPF_01440	Transcriptional regulator contains XRE-family HTH domain
ABC141_chromosome	3135560	3136018	-	217.413	0.857215	0.731989	1.17108	0.241568	0.298481	tnp	BGKOPF_15860	IS5 family ISAba27 transposase ORF B
ABC141_chromosome	734558	735379	-	421.542	0.856533	0.416982	2.05412	0.0399636	0.0606058	tnp	BGKOPF_03675	IS5 family ISAba27 transposase
ABC141_chromosome	2867468	2867683	+	32.6558	0.856459	0.36761	2.3298	0.0198166	0.0325678	-	BGKOPF_14570	Transposase
ABC141_chromosome	1692640	1693332	+	681.248	0.856153	0.652198	1.31272	0.189277	0.240292	lolD	BGKOPF_08495	ABC-type lipoprotein export system ATPase component
ABC141_chromosome	751802	753016	-	308.5	0.855511	0.319777	2.67533	0.00746552	0.0135147	-	BGKOPF_03775	MFS domain-containing protein
ABC141_chromosome	674743	675015	+	43.2375	0.854954	0.484974	1.76289	0.0779195	0.109045	-	BGKOPF_03400	GNAT family N-acetyltransferase
ABC141_chromosome	3847088	3848446	+	440.806	0.853723	0.334317	2.55363	0.0106605	0.0186617	pbuX	BGKOPF_19295	Xanthine/uracil permease
ABC141_chromosome	28105	29649	-	581.081	0.852179	0.533643	1.59691	0.110286	0.149142	-	BGKOPF_00160	DUF1446 domain-containing protein
ABC141_chromosome	1497546	1497923	-	166.669	0.848802	0.289591	2.93104	0.00337831	0.00653267	vOC	BGKOPF_07505	Lactoylglutathione lyase-related enzyme vicinal oxygen chelate (VOC) family
ABC141_chromosome	2848643	2849068	+	2987.94	0.8467	0.20419	4.14662	3.37414e-05	8.99477e-05	-	BGKOPF_14455	DUF2190 domain-containing protein
ABC141_chromosome	280760	281089	-	250.511	0.84658	0.392039	2.15943	0.030817	0.0482209	tnp	BGKOPF_01530	IS4 family ISAba1 transposase
ABC141_chromosome	838349	839254	+	639.031	0.846482	0.472721	1.79066	0.0733482	0.103705	rhaT	BGKOPF_04190	Permease of the drug/metabolite transporter (DMT) superfamily
ABC141_plasmid_2	2406	3488	-	3783.46	0.844966	0.600613	1.40684	0.159475	0.206629	-	FIOAIE_00015	Type IV secretion system protein
ABC141_chromosome	547738	548559	-	427.558	0.844156	0.421218	2.00408	0.0450612	0.0673363	tnp	BGKOPF_02790	IS5 family ISAba27 transposase
ABC141_chromosome	2076665	2077636	+	278.064	0.843828	0.591394	1.42685	0.153624	0.200128	-	BGKOPF_10510	NMO domain-containing protein
ABC141_chromosome	3161197	3162114	+	199.735	0.843346	0.643456	1.31065	0.189976	0.241026	lysR	BGKOPF_16010	DNA-binding transcriptional regulator LysR family
ABC141_chromosome	1936408	1937313	-	212.17	0.837745	0.791082	1.05899	0.289606	0.35003	benK	BGKOPF_09730	Benzoate MFS transporter BenK
ABC141_chromosome	2656991	2657755	-	195.563	0.835124	0.482637	1.73034	0.0835704	0.115971	fepC	BGKOPF_13460	ABC-type cobalamin/Fe3+-siderophores transport system ATPase component
ABC141_chromosome	2749172	2749993	+	1161.8	0.83351	0.38697	2.15394	0.0312447	0.0487968	tnp	BGKOPF_13895	IS5 family ISAba27 transposase
ABC141_chromosome	3342078	3342347	+	416.006	0.83292	0.218743	3.80776	0.000140233	0.000345422	-	BGKOPF_17005	DNA-binding protein
ABC141_chromosome	1638637	1639458	-	424.315	0.83232	0.413368	2.01351	0.0440612	0.0659868	tnp	BGKOPF_08250	IS5 family ISAba27 transposase
ABC141_chromosome	481642	482754	+	171.608	0.831634	0.299094	2.78052	0.00542728	0.0101025	oafA	BGKOPF_02475	Peptidoglycan/LPS O-acetylase OafA/YrhL contains acyltransferase and SGNH-hydrolase domains
ABC141_chromosome	2436883	2437317	+	92.9432	0.829544	0.352297	2.35468	0.0185389	0.0306902	tnp	BGKOPF_12350	IS4 family transposase
ABC141_chromosome	3136148	3136378	-	17.3597	0.829336	0.919789	0.901659	0.367238	0.431225	-	BGKOPF_15865	IS5/IS1182 family transposase
ABC141_chromosome	70141	70572	+	1079.3	0.828647	0.219282	3.77891	0.000157519	0.000384523	-	BGKOPF_00395	Signal peptide protein
ABC141_chromosome	1799475	1800707	+	1014.89	0.8283	0.168064	4.92848	8.28735e-07	2.67765e-06	ubiH	BGKOPF_09130	2-polyprenyl-6-methoxyphenol hydroxylase and related FAD-dependent oxidoreductases
ABC141_chromosome	3391540	3392400	+	234.052	0.824901	0.276203	2.98658	0.00282118	0.0055313	bauF	BGKOPF_17205	siderophore-interacting protein
ABC141_chromosome	2170230	2170994	+	141.91	0.824483	0.335843	2.45497	0.0140898	0.0239762	madM	BGKOPF_10975	malonate transporter subunit MadM
ABC141_plasmid_1	1124	1318	-	513.039	0.82278	0.376142	2.18742	0.0287118	0.0453789	-	EODBFD_00010	PF08873 domain protein
ABC141_chromosome	294836	296101	-	608.007	0.82249	0.395516	2.07954	0.0375678	0.0572703	cml	BGKOPF_01600	CmlA/FloR family chloramphenicol efflux MFS transporter
ABC141_chromosome	1326679	1327248	-	587.055	0.822285	0.236271	3.48026	0.000500935	0.0011353	acrR	BGKOPF_06540	DNA-binding protein AcrR family includes nucleoid occlusion protein SlmA
ABC141_chromosome	2168834	2169772	+	614.702	0.822007	0.5313	1.54716	0.121824	0.163285	mdcH	BGKOPF_10965	malonate decarboxylase subunit epsilon
ABC141_chromosome	1860369	1861799	-	526.13	0.819674	0.267047	3.0694	0.0021449	0.00430244	adhE	BGKOPF_09400	Acyl-CoA reductase or other NAD-dependent aldehyde dehydrogenase
ABC141_chromosome	1526727	1527266	+	176.744	0.819642	0.667462	1.228	0.219448	0.273323	-	BGKOPF_07720	Resolvase/invertase-type recombinase catalytic domain-containing protein
ABC141_chromosome	2850435	2851025	+	1625.75	0.818169	0.478753	1.70896	0.0874586	0.120629	-	BGKOPF_14470	DUF1834 domain-containing protein
ABC141_chromosome	3452187	3452891	-	322.767	0.817674	0.493379	1.65729	0.0974606	0.133031	acpA	BGKOPF_17490	Acyl carrier protein/domain
ABC141_chromosome	2188775	2189353	+	158.2	0.81627	0.286737	2.84676	0.00441669	0.00834309	-	BGKOPF_11085	ABC transporter permease subunit
ABC141_chromosome	3447362	3447916	+	205.431	0.815689	0.372747	2.18832	0.0286464	0.0452931	-	BGKOPF_17470	Permease domain protein
ABC141_chromosome	156683	157081	+	479.182	0.815377	0.384241	2.12205	0.0338339	0.0522411	tnp	BGKOPF_00880	IS5 family ISAba27 transposase ORF A
ABC141_chromosome	2122992	2123309	-	519.792	0.815158	0.286629	2.84395	0.00445582	0.00840534	-	BGKOPF_10730	Surface antigen
ABC141_chromosome	301974	302810	-	259.693	0.81328	0.35354	2.30039	0.0214261	0.0348345	aph(6)-Id	BGKOPF_01635	aminoglycoside O-phosphotransferase APH(6)-Id
ABC141_chromosome	1758267	1759016	+	231.246	0.813032	0.488985	1.66269	0.0963738	0.131636	-	BGKOPF_08845	Replication protein P
ABC141_chromosome	2189344	2189643	+	86.8531	0.812223	0.466679	1.74043	0.0817836	0.113878	ssuC	BGKOPF_11090	Aliphatic sulfonates transport permease protein ssuC
ABC141_chromosome	164545	166695	+	1483.55	0.81173	0.321243	2.52684	0.0115093	0.0199593	yccC	BGKOPF_00930	Uncharacterized membrane protein YccC
ABC141_chromosome	2262649	2263470	-	436.477	0.807894	0.428713	1.88446	0.0595027	0.0864185	tnp	BGKOPF_11455	IS5 family ISAba27 transposase
ABC141_chromosome	1959595	1960857	-	557.71	0.802178	0.58698	1.36662	0.171745	0.220499	xseA	BGKOPF_09865	exodeoxyribonuclease VII large subunit
ABC141_chromosome	1915617	1916633	+	645.111	0.801686	0.220095	3.64245	0.000270053	0.000635675	pyrB	BGKOPF_09640	aspartate carbamoyltransferase catalytic subunit
ABC141_chromosome	1962698	1962754	-	6.30354	0.801208	0.839601	0.954272	0.339946	0.403118	-	sRNA73	sRNA73
ABC141_plasmid_2	16372	17193	+	1170.57	0.800951	0.406988	1.96799	0.0490687	0.0727392	tnp	FIOAIE_00105	IS5 family ISAba27 transposase
ABC141_chromosome	2358827	2359648	-	415.747	0.799597	0.413025	1.93595	0.0528735	0.0779269	tnp	BGKOPF_11970	IS5 family ISAba27 transposase
ABC141_chromosome	308327	309148	+	1142.64	0.798297	0.392595	2.03339	0.0420135	0.0633615	tnp	BGKOPF_01680	IS5 family ISAba27 transposase
ABC141_chromosome	811245	812345	+	2383.95	0.797713	0.49441	1.61346	0.106644	0.144647	lptF	BGKOPF_04070	LPS export ABC transporter permease LptF
ABC141_chromosome	23807	24070	-	106.636	0.797617	0.584776	1.36397	0.172577	0.221256	tnp	BGKOPF_00135	IS5 family ISAba27 transposase
ABC141_chromosome	3942012	3943883	+	606.349	0.795991	0.346503	2.29721	0.0216069	0.0351004	mnmC	BGKOPF_19750	tRNA 5-methylaminomethyl-2-thiouridine biosynthesis bifunctional protein MnmC
ABC141_chromosome	1370699	1371361	-	443.033	0.794633	0.225272	3.52744	0.000419593	0.000959473	epmC	BGKOPF_06730	Elongation factor P hydroxylase EpmC (EF-P beta-lysylation pathway)
ABC141_chromosome	1638030	1638461	-	102.514	0.794555	0.437003	1.81819	0.0690345	0.0983044	tnp	BGKOPF_08245	IS5 family ISAba27 transposase ORF A
ABC141_chromosome	125928	126749	+	1158.53	0.79409	0.389285	2.03987	0.0413637	0.0624278	tnp	BGKOPF_00735	IS5 family ISAba27 transposase
ABC141_chromosome	2184117	2185307	-	867.754	0.793768	0.28033	2.83155	0.00463225	0.008714	-	BGKOPF_11055	Signal peptide protein
ABC141_chromosome	1204400	1204777	-	523.901	0.790958	0.402448	1.96537	0.0493718	0.073056	-	BGKOPF_05955	DUF4951 domain-containing protein
ABC141_chromosome	60355	60861	+	297.458	0.789618	0.38576	2.04691	0.0406664	0.0615802	-	BGKOPF_00345	HTH-Tnp-4 domain-containing protein
ABC141_chromosome	3140548	3141381	-	325.932	0.789061	0.56685	1.39201	0.163919	0.211688	csuC	BGKOPF_15885	Csu pilus chaperone protein CsuC
ABC141_chromosome	2297207	2297515	-	410.38	0.788769	0.315752	2.49806	0.0124874	0.0215275	arsR	BGKOPF_11630	DNA-binding transcriptional regulator ArsR family
ABC141_chromosome	1870515	1870955	+	411.68	0.78866	0.241952	3.25958	0.00111578	0.00235792	-	BGKOPF_09440	DUF3850 domain-containing protein
ABC141_chromosome	2466470	2467078	+	188.526	0.788144	0.542282	1.45338	0.146117	0.191447	azoR	BGKOPF_12510	FMN-dependent NADH-azoreductase
ABC141_chromosome	679435	680100	+	297.891	0.787596	0.319139	2.46787	0.0135918	0.0232352	rluA	BGKOPF_03430	Pseudouridine synthase RluA 23S rRNA- or tRNA-specific
ABC141_chromosome	2987155	2987538	-	33.2427	0.786015	0.405286	1.93941	0.0524519	0.0773613	-	BGKOPF_15160	DUF2544 domain-containing protein
ABC141_chromosome	3675750	3676079	-	104.22	0.784544	0.239963	3.26943	0.00107763	0.00228745	atl1	BGKOPF_18545	Alkylated DNA nucleotide flippase Atl1 participates in nucleotide excision repair Ada-like DNA-binding domain
ABC141_chromosome	585912	586829	-	503.223	0.78396	0.233184	3.36198	0.00077387	0.0016901	-	BGKOPF_02975	ZnMc domain-containing protein
ABC141_chromosome	2558963	2560198	+	1329.19	0.783413	0.649668	1.20587	0.227869	0.283088	-	BGKOPF_12955	phage/plasmid replication protein II/X family
ABC141_chromosome	1376044	1376718	+	240.155	0.782486	0.488103	1.60312	0.108909	0.147377	gph	BGKOPF_06770	Phosphoglycolate phosphatase HAD superfamily
ABC141_chromosome	2851028	2851375	+	297.068	0.781568	0.521529	1.49861	0.133975	0.177706	-	BGKOPF_14475	Phage tail protein
ABC141_chromosome	1862676	1863911	+	275.529	0.779402	0.580231	1.34326	0.179187	0.22883	astC	BGKOPF_09410	Acetylornithine/succinyldiaminopimelate/putrescine aminotransferase
ABC141_chromosome	512085	513275	+	401.438	0.779161	0.393909	1.97802	0.0479263	0.0712786	araJ	BGKOPF_02640	putative arabinose efflux permease AraJ MFS family
ABC141_chromosome	3731207	3731902	-	661.602	0.779035	0.200415	3.8871	0.000101448	0.000254962	lolA	BGKOPF_18725	outer membrane lipoprotein chaperone LolA
ABC141_chromosome	3116910	3117476	-	179.406	0.777541	0.368027	2.11273	0.0346239	0.0533505	acrR	BGKOPF_15780	DNA-binding protein AcrR family includes nucleoid occlusion protein SlmA
ABC141_chromosome	368625	369038	-	133.702	0.776415	0.333564	2.32764	0.0199315	0.0327171	lrp	BGKOPF_01945	DNA-binding transcriptional regulator Lrp family
ABC141_chromosome	551825	552829	-	551.811	0.775745	0.318273	2.43735	0.0147952	0.0250447	-	BGKOPF_02810	RND transporter
ABC141_chromosome	1383941	1384519	-	502.227	0.772937	0.176589	4.37704	1.20301e-05	3.39537e-05	lolB	BGKOPF_06830	lipoprotein insertase outer membrane protein LolB
ABC141_plasmid_1	61342	62001	+	421.525	0.77273	0.580948	1.33012	0.183479	0.233654	-	EODBFD_00435	DUF3087 domain-containing protein
ABC141_chromosome	1349415	1350218	+	406.803	0.771026	0.291923	2.6412	0.00826136	0.0147915	tauE	BGKOPF_06640	Sulfite exporter TauE/SafE/YfcA and related permeases UPF0721 family
ABC141_chromosome	2924420	2926693	-	885.05	0.770782	0.343297	2.24523	0.0247532	0.0396285	bisC	BGKOPF_14895	Anaerobic selenocysteine-containing dehydrogenase
ABC141_chromosome	1401234	1401608	+	389.011	0.768843	0.676687	1.13619	0.255878	0.314193	-	BGKOPF_06965	Transcriptional regulator
ABC141_chromosome	3423619	3424260	+	249.837	0.767388	0.300829	2.55091	0.0107441	0.0187838	yjdF	BGKOPF_17370	Uncharacterized membrane protein YjdF
ABC141_chromosome	2379192	2380397	-	562.722	0.7648	0.541142	1.41331	0.157565	0.204414	aidB	BGKOPF_12070	Acyl-CoA dehydrogenase related to the alkylation response protein AidB
ABC141_chromosome	2088023	2088784	-	253.288	0.762984	0.338862	2.25161	0.0243472	0.0390703	-	BGKOPF_10555	Short chain dehydrogenase family protein
ABC141_chromosome	69920	70129	+	285.603	0.762474	0.389947	1.95533	0.0505445	0.0746942	-	BGKOPF_00390	putative nucleic-acid-binding protein contains Zn-ribbon domain
ABC141_chromosome	3497988	3498932	-	431.694	0.761283	0.212867	3.57634	0.000348436	0.000805783	rarD	BGKOPF_17685	EamA family transporter RarD
ABC141_chromosome	202749	203636	-	559.124	0.761279	0.311902	2.44076	0.0146563	0.0248367	-	BGKOPF_01145	putative metal-dependent hydrolase
ABC141_chromosome	2852149	2852970	-	421.754	0.760538	0.397733	1.91218	0.0558529	0.0817909	tnp	BGKOPF_14485	IS5 family ISAba27 transposase
ABC141_chromosome	1608818	1609165	+	38.7863	0.759635	0.479694	1.58358	0.113289	0.152899	-	BGKOPF_08110	Secreted protein
ABC141_chromosome	1054024	1054386	-	67.0331	0.755819	0.263976	2.86321	0.00419371	0.0079661	-	BGKOPF_05260	Integral membrane protein
ABC141_chromosome	3927434	3928255	-	421.064	0.755609	0.41878	1.80431	0.0711823	0.101002	tnp	BGKOPF_19665	IS5 family ISAba27 transposase
ABC141_chromosome	3260626	3261342	-	142.531	0.755203	0.41759	1.80848	0.0705318	0.100192	azlC	BGKOPF_16500	putative branched-chain amino acid permease (azaleucine resistance)
ABC141_chromosome	3835984	3836694	+	973.268	0.754219	0.162177	4.6506	3.3097e-06	9.96816e-06	dsbC	BGKOPF_19240	Protein thiol-disulfide isomerase DsbC
ABC141_chromosome	2078916	2080748	-	575.868	0.751802	0.319404	2.35377	0.0185843	0.030753	-	BGKOPF_10520	Carbamoyltransferase
ABC141_chromosome	1394706	1394915	-	501.178	0.751587	0.188826	3.98031	6.88249e-05	0.000176337	-	BGKOPF_06895	DUF2958 domain-containing protein
ABC141_chromosome	1084115	1085968	+	663.974	0.749161	0.526059	1.4241	0.154417	0.201033	edd	BGKOPF_05385	phosphogluconate dehydratase
ABC141_chromosome	1355759	1357795	+	1611.48	0.749134	0.144507	5.18409	2.17075e-07	7.53214e-07	ligA	BGKOPF_06660	NAD-dependent DNA ligase LigA
ABC141_chromosome	1020087	1021349	-	2185.1	0.745429	0.255358	2.91915	0.00350986	0.00676498	fimV	BGKOPF_05075	FimV domain-containing protein
ABC141_chromosome	1253055	1254377	+	274.47	0.744184	0.389652	1.90987	0.0561503	0.0821633	uhpC	BGKOPF_06205	Sugar phosphate permease
ABC141_chromosome	2038905	2039405	+	444.786	0.742663	0.298547	2.4876	0.012861	0.0221155	paaY	BGKOPF_10310	Phenylacetic acid degradation protein PaaY
ABC141_chromosome	2875178	2876356	-	1345.18	0.740608	0.248279	2.98297	0.00285463	0.00559151	aprE	BGKOPF_14605	Serine protease subtilisin family
ABC141_chromosome	479965	480540	-	208.512	0.736048	0.351456	2.09428	0.0362348	0.0555074	ves	BGKOPF_02465	Various environmental stresses-induced protein Ves (function unknown)
ABC141_chromosome	845559	846488	+	984.48	0.734158	0.627318	1.17031	0.241875	0.298706	hemC	BGKOPF_04225	hydroxymethylbilane synthase
ABC141_plasmid_1	35344	36459	-	500.491	0.729726	0.361448	2.0189	0.0434978	0.0651908	-	EODBFD_00295	Peptidase-M48 domain-containing protein
ABC141_chromosome	2542290	2542688	-	246.916	0.728564	0.394982	1.84455	0.0651029	0.0936527	tnp	BGKOPF_12890	IS5 family ISAba27 transposase ORF A
ABC141_chromosome	3082881	3083279	+	473.464	0.728362	0.362748	2.0079	0.0446534	0.0668078	tnp	BGKOPF_15610	IS5 family ISAba27 transposase ORF A
ABC141_chromosome	2103693	2104634	+	672.096	0.728194	0.396839	1.83498	0.0665081	0.0952715	lysR	BGKOPF_10615	DNA-binding transcriptional regulator LysR family
ABC141_chromosome	1331527	1332756	+	1423.33	0.727662	0.311359	2.33705	0.0194367	0.0320046	apbC	BGKOPF_06565	iron-sulfur cluster carrier protein ApbC
ABC141_chromosome	190577	191026	-	213.927	0.726583	0.326336	2.22649	0.0259816	0.0414325	pilV	BGKOPF_01070	type IV pilus modification protein PilV
ABC141_chromosome	1111909	1112967	-	634.766	0.725091	0.238095	3.04538	0.00232387	0.00463865	rsgA	BGKOPF_05520	small ribosomal subunit biogenesis GTPase RsgA
ABC141_chromosome	41887	42492	+	177.194	0.723438	0.335274	2.15775	0.0309472	0.0483875	eGL9	BGKOPF_00230	Proline 4-hydroxylase (includes Rps23 Pro-64 34-dihydroxylase Tpa1) contains SM-20 domain
ABC141_chromosome	3765926	3766837	-	1206.95	0.723016	0.52846	1.36815	0.171264	0.220019	ispA	BGKOPF_18885	Geranylgeranyl pyrophosphate synthase
ABC141_chromosome	3851281	3851430	+	79.1142	0.719884	0.352114	2.04446	0.0409077	0.0618576	-	BGKOPF_19315	hypothetical protein
ABC141_chromosome	644625	645716	+	1832.78	0.718472	0.241182	2.97897	0.00289224	0.00566246	rfaB	BGKOPF_03275	Glycosyltransferase involved in cell wall bisynthesis
ABC141_chromosome	3310982	3314017	-	1532.67	0.716366	0.231232	3.09804	0.00194802	0.00394239	-	BGKOPF_16750	Phage tail protein
ABC141_chromosome	1528352	1528759	+	360.494	0.716284	0.620995	1.15345	0.248728	0.306704	-	BGKOPF_07735	Phage protein
ABC141_chromosome	1401963	1402721	+	391.192	0.71538	0.490861	1.4574	0.145006	0.190358	-	BGKOPF_06975	Helix-turn-helix domain-containing protein
ABC141_chromosome	3338166	3338489	+	77.0595	0.714137	0.373502	1.912	0.0558758	0.0817909	-	BGKOPF_16970	Transposase
ABC141_chromosome	1756697	1756993	+	47.1487	0.712	0.468851	1.51861	0.128861	0.171703	-	BGKOPF_08830	CRISPR type III-B/RAMP module-associated protein Cmr5
ABC141_chromosome	1116973	1118967	-	661.169	0.709672	0.182679	3.8848	0.000102412	0.000257069	macB	BGKOPF_05545	Macrolide export ATP-binding/permease protein MacB
ABC141_chromosome	3592944	3593375	-	102.08	0.709224	0.402	1.76424	0.0776923	0.108812	tnp	BGKOPF_18175	IS5 family ISAba27 transposase ORF A
ABC141_chromosome	2237747	2238958	-	210.141	0.706343	0.248315	2.84454	0.0044475	0.00839353	-	BGKOPF_11325	Acyl-CoA dehydrogenase
ABC141_plasmid_1	2240	2737	-	1944.26	0.705692	0.450294	1.56718	0.117072	0.157433	-	EODBFD_00025	J domain-containing protein
ABC141_chromosome	3154885	3155874	-	319.526	0.705113	0.580394	1.21489	0.224409	0.279162	-	BGKOPF_15980	Acyl-CoA dehydrogenase
ABC141_chromosome	1938748	1939425	-	101.125	0.70436	0.31935	2.2056	0.027412	0.0434759	benE	BGKOPF_09745	putative benzoate:H+ symporter BenE
ABC141_chromosome	3816132	3817268	+	1112.55	0.703713	0.139137	5.05772	4.24303e-07	1.42387e-06	dapE	BGKOPF_19145	succinyl-diaminopimelate desuccinylase
ABC141_chromosome	169522	169836	+	246.758	0.702998	0.420724	1.67092	0.0947368	0.12953	ygiN	BGKOPF_00950	Quinol monooxygenase YgiN
ABC141_chromosome	1925884	1927449	-	1418.34	0.701948	0.144101	4.87124	1.10901e-06	3.54398e-06	ahpF	BGKOPF_09690	alkyl hydroperoxide reductase subunit F
ABC141_chromosome	853118	855388	+	1024.92	0.701918	0.288795	2.4305	0.0150778	0.0254139	gspD	BGKOPF_04275	general secretion pathway protein D
ABC141_chromosome	367419	368531	+	214.458	0.701576	0.292749	2.39651	0.0165519	0.027695	sfnG	BGKOPF_01940	dimethyl sulfone monooxygenase SfnG
ABC141_chromosome	516708	517085	-	305.724	0.700007	0.356027	1.96617	0.0492794	0.0729722	-	BGKOPF_02665	Transmembrane protein
ABC141_chromosome	849801	850622	-	423.183	0.696131	0.392432	1.77389	0.0760812	0.106812	tnp	BGKOPF_04250	IS5 family ISAba27 transposase
ABC141_chromosome	1683265	1684941	-	858.988	0.694789	0.361997	1.91932	0.0549432	0.0805703	aslA	BGKOPF_08455	Arylsulfatase A or related enzyme AlkP superfamily
ABC141_chromosome	3577335	3578822	+	1310.48	0.694672	0.182507	3.80628	0.000141071	0.00034686	tolC	BGKOPF_18105	Outer membrane protein TolC
ABC141_chromosome	1518976	1519665	-	986.266	0.692465	0.174355	3.97158	7.13989e-05	0.000182474	-	BGKOPF_07655	Helix-turn-helix family protein
ABC141_chromosome	3310318	3310971	-	256.397	0.691507	0.503717	1.37281	0.169811	0.218497	-	BGKOPF_16745	DUF2460 domain-containing protein
ABC141_chromosome	196157	196540	+	408.597	0.690125	0.348943	1.97776	0.0479561	0.0712958	-	BGKOPF_01100	Endoribonuclease L-PSP
ABC141_chromosome	771466	771954	-	235.292	0.686413	0.456889	1.50236	0.133003	0.176588	mltE	BGKOPF_03875	Soluble lytic murein transglycosylase or regulatory protein s ( may contain LysM/invasin domain)
ABC141_chromosome	825020	825940	-	415.715	0.68621	0.271841	2.5243	0.0115928	0.0200955	xerD	BGKOPF_04125	site-specific tyrosine recombinase XerD
ABC141_chromosome	1347882	1348616	-	224.625	0.685102	0.375264	1.82566	0.0679022	0.0970767	coaX	BGKOPF_06630	pantothenate kinase
ABC141_chromosome	2236511	2237734	-	334.281	0.684523	0.394555	1.73492	0.0827541	0.114921	caiA	BGKOPF_11320	SfnB family sulfur acquisition oxidoreductase
ABC141_chromosome	2085219	2085689	-	91.5287	0.684521	0.34818	1.96599	0.0492992	0.072975	-	BGKOPF_10540	Beta-ketoadipyl-CoA thiolase
ABC141_chromosome	2246956	2247097	-	57.222	0.683514	0.369413	1.85027	0.0642751	0.0925924	-	sRNA58	sRNA58
ABC141_chromosome	1453701	1454237	-	317.523	0.6798	0.236022	2.88025	0.00397365	0.00757275	-	BGKOPF_07295	Zinc protease
ABC141_chromosome	1792166	1792288	-	52.38	0.679301	0.332403	2.0436	0.0409927	0.0619364	-	BGKOPF_09080	SOS response associated peptidase (SRAP)
ABC141_plasmid_1	22905	23402	-	137.104	0.679278	0.343542	1.97728	0.0480103	0.0713203	-	EODBFD_00180	hypothetical protein
ABC141_chromosome	910727	911323	-	519.802	0.677375	0.145215	4.66464	3.09152e-06	9.37326e-06	coaE	BGKOPF_04570	dephospho-CoA kinase
ABC141_chromosome	1629793	1631859	+	778.792	0.677202	0.25328	2.67373	0.00750133	0.0135687	betT	BGKOPF_08200	Choline-glycine betaine transporter
ABC141_chromosome	1286108	1289032	-	831.359	0.677191	0.28148	2.40582	0.0161361	0.0270636	-	BGKOPF_06365	Outermembrane protein exposed to the bacterial surface
ABC141_chromosome	1030581	1032491	-	1577.03	0.677075	0.460401	1.47062	0.141394	0.186275	uup	BGKOPF_05120	ATPase components of ABC transporters with duplicated ATPase domains
ABC141_chromosome	1069540	1069615	-	62.0141	0.674359	0.488756	1.37974	0.167665	0.216076	-	sRNA95	sRNA95
ABC141_chromosome	415403	415657	+	56.2216	0.673926	0.27239	2.47412	0.0133565	0.0228617	-	BGKOPF_02165	hypothetical protein
ABC141_chromosome	614841	616196	-	863.079	0.673157	0.373457	1.8025	0.0714665	0.101308	argA	BGKOPF_03125	amino-acid N-acetyltransferase
ABC141_chromosome	2249884	2250435	+	277.342	0.673131	0.445731	1.51017	0.130999	0.174381	-	BGKOPF_11390	Core-binding (CB) domain-containing protein
ABC141_chromosome	2121669	2122217	+	136.083	0.672459	0.545064	1.23372	0.217306	0.270737	-	BGKOPF_10715	IS30 family transposase
ABC141_chromosome	2312066	2312701	+	721.932	0.671981	0.251035	2.67684	0.00743207	0.0134661	tolQ	BGKOPF_11710	Biopolymer transport protein ExbB/TolQ
ABC141_chromosome	1283010	1283321	+	4.78717	0.671104	0.757087	0.886429	0.375386	0.4389	-	BGKOPF_06345	DUF4149 domain-containing protein
ABC141_chromosome	1045794	1046072	-	118.341	0.670252	0.330372	2.02878	0.0424805	0.0639006	-	BGKOPF_05205	hypothetical protein
ABC141_chromosome	262148	262579	+	500.85	0.669885	0.292584	2.28954	0.0220477	0.0357455	rimI	BGKOPF_01395	GNAT family acetyltransferase
ABC141_chromosome	1491067	1491759	+	1172.2	0.669734	0.653605	1.02468	0.305515	0.366439	yggS	BGKOPF_07485	Pyridoxal 5'-phosphate homeostasis protein YggS UPF0001 family
ABC141_chromosome	2085710	2086423	-	226.499	0.669651	0.296601	2.25775	0.0239614	0.0384814	pcaF	BGKOPF_10545	3-oxoadipyl-CoA thiolase
ABC141_chromosome	2413042	2413317	-	21.0729	0.668867	0.65714	1.01785	0.308751	0.370212	-	BGKOPF_12215	Iron ABC transporter permease
ABC141_chromosome	148731	150200	-	412.125	0.666953	0.328844	2.02817	0.0425426	0.0639705	astD	BGKOPF_00855	succinylglutamate-semialdehyde dehydrogenase
ABC141_chromosome	189471	190472	-	418.387	0.666628	0.390119	1.70878	0.0874918	0.120633	pilW	BGKOPF_01065	PilW family protein
ABC141_chromosome	447339	448706	+	422.845	0.665578	0.316449	2.10327	0.0354419	0.0544358	-	BGKOPF_02320	MATE family efflux transporter
ABC141_chromosome	1738009	1738488	-	249.752	0.66435	0.364009	1.82509	0.0679876	0.0971184	rlmH	BGKOPF_08730	23S rRNA (pseudouridine(1915)-N(3))-methyltransferase RlmH
ABC141_chromosome	1773742	1774227	+	244.227	0.664301	0.551185	1.20522	0.228117	0.283256	-	BGKOPF_08970	HK97 gp10 family phage protein
ABC141_chromosome	2160605	2161792	-	286.767	0.663166	0.370363	1.79058	0.0733603	0.103705	araJ	BGKOPF_10920	putative arabinose efflux permease AraJ MFS family
ABC141_chromosome	1686695	1688959	+	1190.35	0.661805	0.596877	1.10878	0.267525	0.326726	fepA	BGKOPF_08470	Outer membrane receptor for ferrienterochelin and colicins
ABC141_chromosome	1963021	1963410	+	194.309	0.660417	0.346047	1.90846	0.0563316	0.082399	-	BGKOPF_09890	Bacteriophage protein
ABC141_chromosome	2248589	2249452	+	1782.77	0.659711	0.252215	2.61567	0.00890516	0.01584	-	BGKOPF_11380	Iron-containing redox enzyme family protein
ABC141_chromosome	1539752	1540693	+	934.228	0.658948	0.251313	2.62203	0.00874088	0.0155749	-	BGKOPF_07805	PBECR1 domain-containing protein
ABC141_chromosome	647884	648096	+	169.094	0.658451	0.218106	3.01894	0.00253658	0.00502152	-	BGKOPF_03290	Glyco-trans-2-like domain-containing protein
ABC141_chromosome	2688484	2688918	-	202.915	0.655738	0.647992	1.01195	0.31156	0.373032	tnp	BGKOPF_13605	IS4 family transposase
ABC141_chromosome	13717	14391	+	710.022	0.655137	0.239272	2.73804	0.00618066	0.0114062	lrgB	BGKOPF_00070	Putative effector of murein hydrolase
ABC141_chromosome	3482010	3483854	+	2090.38	0.654861	0.300382	2.18009	0.0292504	0.0461376	-	BGKOPF_17615	Cellulose synthase regulatory subunit
ABC141_chromosome	1380769	1381350	-	992.463	0.653884	0.186354	3.50882	0.000450099	0.00102521	pth	BGKOPF_06800	aminoacyl-tRNA hydrolase
ABC141_chromosome	200369	200929	-	1220.07	0.653122	0.242906	2.68879	0.00717121	0.0130281	-	BGKOPF_01130	Uncharacterized membrane protein
ABC141_chromosome	406218	408407	+	960.925	0.651513	0.308492	2.11193	0.0346927	0.0534055	fiu	BGKOPF_02120	Outer membrane receptor for monomeric catechols
ABC141_chromosome	2075634	2076443	-	155.628	0.65148	0.574393	1.13421	0.256708	0.315022	-	BGKOPF_10505	Enoyl-CoA hydratase
ABC141_chromosome	492005	492475	+	202.567	0.649568	0.321627	2.01963	0.0434218	0.0651008	ybbK	BGKOPF_02520	DUF523 domain-containing protein
ABC141_plasmid_2	17267	19678	-	20803.8	0.648256	0.219103	2.95869	0.00308951	0.00601982	znuD2	FIOAIE_00110	TonB-dependent receptor ZnuD2
ABC141_chromosome	1301006	1301683	+	922.073	0.645741	0.335611	1.92407	0.0543452	0.0798366	nuoB	BGKOPF_06420	NADH-quinone oxidoreductase subunit B
ABC141_chromosome	3639165	3648335	-	14480.3	0.644273	0.292873	2.19983	0.0278187	0.0440867	blp2	BGKOPF_18405	Ig-like repeat protein Blp2
ABC141_chromosome	2394214	2394984	+	243.507	0.643905	0.565715	1.13822	0.25503	0.313435	-	BGKOPF_12125	FhuF-C domain-containing protein
ABC141_chromosome	3080116	3081123	-	658.3	0.643199	0.326198	1.9718	0.048632	0.0721704	pgaA	BGKOPF_15595	Poly-beta-16 N-acetyl-D-glucosamine export porin PgaA
ABC141_chromosome	3474072	3475391	+	1145.04	0.640563	0.237282	2.69959	0.00694257	0.0126409	dacC	BGKOPF_17580	D-alanyl-D-alanine carboxypeptidase PBP6B
ABC141_chromosome	495010	495654	-	270.835	0.63883	0.659064	0.969299	0.332396	0.394853	pncA	BGKOPF_02535	bifunctional nicotinamidase/pyrazinamidase
ABC141_chromosome	2200447	2201004	-	241.309	0.636271	0.476919	1.33413	0.182162	0.232121	-	BGKOPF_11155	HTH lysR-type domain-containing protein
ABC141_chromosome	755221	755790	-	752.712	0.636063	0.349438	1.82025	0.0687214	0.0979499	tsaC	BGKOPF_03790	Threonylcarbamoyl-AMP synthase
ABC141_chromosome	880167	881123	+	361.926	0.635885	0.680798	0.934029	0.350289	0.414181	-	BGKOPF_04415	hypothetical protein
ABC141_plasmid_1	44210	44539	-	45.0895	0.635255	0.301948	2.10385	0.0353912	0.0543783	-	EODBFD_00325	Exported protein
ABC141_chromosome	3574698	3575639	+	1231.74	0.634899	0.196061	3.23827	0.00120259	0.00253032	-	BGKOPF_18090	DUF3598 domain-containing protein
ABC141_chromosome	3623172	3623726	+	738.335	0.634816	0.425948	1.49036	0.136129	0.179978	-	BGKOPF_18330	DUF4440 domain-containing protein
ABC141_chromosome	1776921	1779956	+	1488.61	0.627405	0.247323	2.53678	0.0111877	0.0194715	-	BGKOPF_09000	Phage tail protein
ABC141_chromosome	3522295	3523281	-	1352.35	0.625735	0.529779	1.18112	0.237553	0.29399	mltG	BGKOPF_17830	Endolytic transglycosylase MltG terminates peptidoglycan polymerization
ABC141_chromosome	2996587	2997144	-	230.849	0.624413	0.414436	1.50666	0.131899	0.175464	pheA	BGKOPF_15210	chorismate mutase
ABC141_chromosome	159862	160395	+	761.91	0.62198	0.254959	2.43953	0.0147064	0.0249112	-	BGKOPF_00900	Signal peptide protein
ABC141_chromosome	2536047	2537606	-	2693.53	0.620451	0.217025	2.85889	0.00425126	0.00805667	-	BGKOPF_12855	Phospholipase D family protein
ABC141_chromosome	2463008	2464012	+	216.567	0.620072	0.586909	1.05651	0.290737	0.351189	thrA	BGKOPF_12485	Homoserine dehydrogenase
ABC141_chromosome	3352580	3354955	-	774.779	0.619863	0.466581	1.32852	0.184006	0.234106	xdhB	BGKOPF_17045	xanthine dehydrogenase molybdopterin binding subunit
ABC141_chromosome	425007	425732	+	682.238	0.619332	0.553001	1.11995	0.262736	0.32155	tsx	BGKOPF_02220	Nucleoside-specific outer membrane channel protein Tsx
ABC141_plasmid_1	58756	59382	-	574.63	0.618627	0.722882	0.855779	0.39212	0.455207	-	EODBFD_00415	Conjugative transfer transglycosylase
ABC141_chromosome	2458164	2459438	-	361.533	0.618447	0.358284	1.72614	0.0843225	0.116895	atoC	BGKOPF_12465	DNA-binding transcriptional response regulator NtrC family contains REC AAA-type ATPase and a Fis-type DNA-binding domains
ABC141_chromosome	1887603	1889153	-	363.642	0.616673	0.426225	1.44683	0.147945	0.193657	czcD	BGKOPF_09525	putative flavoprotein CzcO associated with the cation diffusion facilitator CzcD
ABC141_chromosome	389667	389939	-	258.886	0.615481	0.378407	1.6265	0.103843	0.140988	-	BGKOPF_02045	Ammonia monooxygenase
ABC141_chromosome	503422	504159	+	615.857	0.61534	0.190446	3.23105	0.00123338	0.00259244	dLH	BGKOPF_02585	Dienelactone hydrolase
ABC141_chromosome	1027382	1028482	-	761.162	0.612949	0.349625	1.75316	0.0795749	0.111144	lpsB	BGKOPF_05105	glycosyltransferase family 4 protein
ABC141_chromosome	1146507	1147691	-	481.525	0.61276	0.21293	2.87775	0.00400523	0.00762581	araJ	BGKOPF_05675	putative arabinose efflux permease AraJ MFS family
ABC141_chromosome	3301313	3301507	-	63.1581	0.612703	0.933346	0.656459	0.511529	0.572352	-	BGKOPF_16695	DUF2283 domain-containing protein
ABC141_chromosome	1836285	1837544	+	455.855	0.612372	0.296058	2.06842	0.0386004	0.0587567	-	BGKOPF_09315	ParB-like nuclease family protein
ABC141_chromosome	2057759	2058142	+	60.9057	0.609945	0.562543	1.08427	0.278247	0.337919	pcaC	BGKOPF_10425	4-carboxymuconolactone decarboxylase
ABC141_chromosome	1406171	1406707	+	297.502	0.608006	0.245282	2.4788	0.0131825	0.0225922	-	BGKOPF_07020	Phage antitermination protein Q
ABC141_chromosome	9319	10944	+	1171.51	0.606559	0.14221	4.26524	1.99686e-05	5.49989e-05	plcD	BGKOPF_00050	phosphatidylserine/phosphatidylglycerophosphate/cardiolipin synthase
ABC141_chromosome	75998	76255	-	341.682	0.604642	0.199853	3.02543	0.00248278	0.00493895	sdhE	BGKOPF_00425	Succinate dehydrogenase flavin-adding protein antitoxin component of the CptAB toxin-antitoxin module
ABC141_chromosome	1400975	1401223	+	79.151	0.603956	0.781208	0.773105	0.43946	0.501749	-	BGKOPF_06960	Nif11 domain-containing protein
ABC141_chromosome	849319	849759	+	1006.89	0.599486	0.260192	2.30402	0.0212217	0.0345309	fadM	BGKOPF_04245	Acyl-CoA thioesterase FadM
ABC141_chromosome	3050146	3050694	-	534.133	0.59933	0.166862	3.59177	0.000328444	0.000764746	-	BGKOPF_15455	DUF2799 domain-containing protein
ABC141_chromosome	1147710	1148117	-	116.36	0.598294	0.399326	1.49826	0.134065	0.17771	ridA	BGKOPF_05680	Enamine deaminase RidA house cleaning of reactive enamine intermediates YjgF/YER057c/UK114 family
ABC141_chromosome	2540648	2541811	-	1550.65	0.597251	0.201158	2.96906	0.00298715	0.0058343	-	BGKOPF_12880	Catalase domain-containing protein
ABC141_chromosome	2250475	2251296	+	1003.61	0.595899	0.566459	1.05197	0.292812	0.353173	tnp	BGKOPF_11395	IS5 family ISAba27 transposase
ABC141_chromosome	3060661	3061098	-	296.133	0.595588	0.217118	2.74315	0.00608523	0.0112504	folK	BGKOPF_15495	78-dihydro-6-hydroxymethylpterin pyrophosphokinase (folate biosynthesis)
ABC141_chromosome	2811886	2812320	-	236.413	0.595349	0.47106	1.26385	0.206284	0.25922	tnp	BGKOPF_14210	IS4 family transposase
ABC141_chromosome	1394244	1394513	-	686.024	0.594446	0.244426	2.43201	0.0150151	0.0253395	-	BGKOPF_06885	Phage protein
ABC141_chromosome	99271	100065	+	1977.21	0.594428	0.235139	2.52798	0.0114719	0.0199029	-	BGKOPF_00615	putative metal-dependent hydrolase
ABC141_chromosome	851498	852241	+	1300.11	0.594114	0.188242	3.15612	0.0015988	0.00329275	gspN	BGKOPF_04260	type II secretion system protein N
ABC141_chromosome	3225310	3226668	-	1609.88	0.592401	0.189766	3.12174	0.00179786	0.00366391	baeS	BGKOPF_16310	Signal transduction histidine kinase
ABC141_chromosome	3354957	3356456	-	1554.11	0.592208	0.530508	1.1163	0.264293	0.323165	xdhA	BGKOPF_17050	xanthine dehydrogenase small subunit
ABC141_chromosome	1530422	1531120	+	683.583	0.58924	0.574167	1.02625	0.304773	0.365656	rusA	BGKOPF_07755	RusA family crossover junction endodeoxyribonuclease
ABC141_chromosome	2841305	2842096	-	748.542	0.586576	0.252968	2.31877	0.0204074	0.0334177	-	BGKOPF_14415	hypothetical protein
ABC141_chromosome	1915149	1915493	+	493.741	0.585754	0.238662	2.45432	0.014115	0.0239991	-	BGKOPF_09635	Lrp/AsnC family transcriptional regulator
ABC141_chromosome	437200	437736	-	250.382	0.584635	0.318007	1.83844	0.0659981	0.0946405	-	BGKOPF_02280	DUF4468 domain-containing protein
ABC141_chromosome	1166627	1167037	+	214.671	0.584492	0.271552	2.15242	0.0313645	0.048965	comEA	BGKOPF_05775	DNA uptake protein ComE or related DNA-binding protein
ABC141_chromosome	739982	740761	-	817.497	0.58444	0.423831	1.37895	0.167911	0.216325	znuC	BGKOPF_03700	zinc ABC transporter ATP-binding protein ZnuC
ABC141_chromosome	1498303	1498755	+	60.1445	0.583127	0.327137	1.78252	0.0746648	0.105258	-	BGKOPF_07510	Permease
ABC141_chromosome	24196	24627	-	86.7251	0.582955	0.683945	0.852341	0.394025	0.457158	tnp	BGKOPF_00140	IS5 family ISAba27 transposase ORF A
ABC141_chromosome	2765633	2766349	-	1103.82	0.581603	0.219503	2.64964	0.00805774	0.0144586	ispD	BGKOPF_13975	2-C-methyl-D-erythritol 4-phosphate cytidylyltransferase
ABC141_chromosome	2247754	2248314	-	111.864	0.579894	0.321993	1.80096	0.0717099	0.101583	acrR	BGKOPF_11375	DNA-binding protein AcrR family includes nucleoid occlusion protein SlmA
ABC141_chromosome	1042918	1044627	-	1046.98	0.579595	0.154041	3.7626	0.000168153	0.000409016	rosB	BGKOPF_05185	putative Kef-type K+ transport protein K+/H+ antiporter domain
ABC141_chromosome	1519792	1520025	+	25.2477	0.577763	0.477194	1.21075	0.225991	0.280958	-	BGKOPF_07660	HTH cro/C1-type domain-containing protein
ABC141_chromosome	2207960	2208799	-	626.74	0.577685	0.476385	1.21264	0.225267	0.280143	trmJ	BGKOPF_11190	tRNA (cytidine/uridine-2'-O-)-methyltransferase TrmJ
ABC141_chromosome	510254	511156	-	423.652	0.575368	0.540861	1.0638	0.287419	0.347695	lysR	BGKOPF_02630	DNA-binding transcriptional regulator LysR family
ABC141_chromosome	1790215	1791012	-	282.659	0.572235	0.380555	1.50368	0.132663	0.176365	-	BGKOPF_09065	Y-family DNA polymerase
ABC141_chromosome	852327	853076	+	396.913	0.571823	0.296575	1.92809	0.0538437	0.0792138	pulC	BGKOPF_04270	Type II secretory pathway component PulC
ABC141_chromosome	839335	840681	+	408.246	0.571411	0.452653	1.26236	0.20682	0.259813	tolC	BGKOPF_04195	Outer membrane protein TolC
ABC141_chromosome	628136	628303	+	43.5328	0.570953	0.330691	1.72655	0.0842492	0.116833	secG	BGKOPF_03190	Protein-export membrane protein SecG
ABC141_chromosome	1848808	1849248	+	451.92	0.570776	0.273748	2.08504	0.0370653	0.0565252	-	BGKOPF_09355	Lipoprotein
ABC141_chromosome	744606	745142	+	1496.87	0.566842	0.379693	1.4929	0.135464	0.179215	atpH	BGKOPF_03735	F0F1 ATP synthase subunit delta
ABC141_chromosome	2203984	2205990	-	628.313	0.566722	0.181791	3.11743	0.00182435	0.00371418	estA	BGKOPF_11175	Triacylglycerol esterase/lipase EstA alpha/beta hydrolase fold
ABC141_chromosome	91275	91877	-	2401.11	0.566522	0.5266	1.07581	0.282012	0.34166	rplD	BGKOPF_00565	50S ribosomal protein L4
ABC141_chromosome	1771293	1771763	+	225.607	0.563179	0.297096	1.89561	0.0580114	0.0845322	-	BGKOPF_08945	Head decoration protein
ABC141_chromosome	3336941	3337231	+	268.715	0.560322	0.252404	2.21994	0.026423	0.0420871	-	BGKOPF_16960	Ubiquitin
ABC141_chromosome	3331161	3331928	-	225.225	0.559108	0.328117	1.70399	0.0883834	0.121535	-	BGKOPF_16900	site-specific DNA-methyltransferase
ABC141_chromosome	3794377	3795126	+	780.922	0.554386	0.193883	2.85938	0.00424463	0.00804786	-	BGKOPF_19025	DUF4850 domain-containing protein
ABC141_chromosome	2133563	2134018	+	234.823	0.552077	0.588029	0.938859	0.347803	0.411718	lrp	BGKOPF_10785	DNA-binding transcriptional regulator Lrp family
ABC141_chromosome	3609530	3610216	-	233.596	0.551391	0.643523	0.856831	0.391538	0.454798	acrR	BGKOPF_18255	DNA-binding protein AcrR family includes nucleoid occlusion protein SlmA
ABC141_chromosome	307033	307914	-	465.521	0.551309	0.470824	1.17095	0.241621	0.298481	-	BGKOPF_01675	Lipoprotein
ABC141_chromosome	3521686	3522285	-	494.852	0.550888	0.565655	0.973895	0.330109	0.392707	tmk	BGKOPF_17825	dTMP kinase
ABC141_chromosome	1141959	1142432	+	2124.78	0.550598	0.292893	1.87986	0.0601274	0.0872327	-	BGKOPF_05650	YjgF-endoribonc domain-containing protein
ABC141_chromosome	348261	348863	-	161.372	0.549777	0.605392	0.908134	0.363807	0.427935	acrR	BGKOPF_01880	DNA-binding protein AcrR family includes nucleoid occlusion protein SlmA
ABC141_chromosome	2002618	2003586	-	810.857	0.549514	0.460832	1.19244	0.233089	0.288903	-	BGKOPF_10115	HTH araC/xylS-type domain-containing protein
ABC141_chromosome	32027	32590	-	467.017	0.549338	0.270969	2.02731	0.0426307	0.0640794	-	BGKOPF_00180	DUF4256 domain-containing protein
ABC141_chromosome	3529028	3529951	+	1186.08	0.547783	0.215668	2.53993	0.0110874	0.019326	lysR	BGKOPF_17865	DNA-binding transcriptional regulator LysR family
ABC141_chromosome	250066	251343	+	839.86	0.546862	0.432125	1.26552	0.205686	0.258548	-	BGKOPF_01360	OAH/OAS sulfhydrylase
ABC141_chromosome	1541568	1543013	+	735.652	0.546393	0.621042	0.8798	0.378967	0.442707	-	BGKOPF_07820	Baseplate-J domain-containing protein
ABC141_chromosome	355684	357651	-	994.648	0.546222	0.601675	0.907836	0.363965	0.427952	betT	BGKOPF_01900	Choline-glycine betaine transporter
ABC141_chromosome	1199895	1200812	-	988.313	0.544702	0.392959	1.38615	0.1657	0.213678	mscK	BGKOPF_05930	Small-conductance mechanosensitive channel MscK
ABC141_chromosome	1485687	1486142	+	4798.38	0.544466	0.502823	1.08282	0.278889	0.338479	-	BGKOPF_07450	bacteriohemerythrin
ABC141_chromosome	3749117	3749719	-	59.3399	0.542785	0.471675	1.15076	0.249831	0.307693	-	BGKOPF_18800	Group-specific protein
ABC141_chromosome	282322	282708	+	104.343	0.542672	0.32381	1.6759	0.0937584	0.128321	-	BGKOPF_01540	PGM-PMM-I domain-containing protein
ABC141_chromosome	2152101	2152838	-	160.224	0.542108	0.302887	1.7898	0.0734853	0.103846	fabG	BGKOPF_10870	NAD(P)-dependent dehydrogenase short-chain alcohol dehydrogenase family
ABC141_chromosome	2973682	2974401	-	205.7	0.540938	0.494462	1.09399	0.273957	0.333684	sapB	BGKOPF_15100	Magnesium uptake protein YhiD/SapB involved in acid resistance
ABC141_chromosome	434806	436926	-	6047.38	0.540013	0.274034	1.97061	0.0487688	0.0723209	-	BGKOPF_02270	M23 family metallopeptidase
ABC141_chromosome	2186005	2186439	+	50.4208	0.536605	0.796361	0.673821	0.500425	0.561774	tnp	BGKOPF_11065	IS4 family transposase
ABC141_chromosome	568786	569484	+	296.89	0.536525	0.532971	1.00667	0.314094	0.375846	dsbC	BGKOPF_02885	Protein thiol-disulfide isomerase DsbC
ABC141_chromosome	537906	538142	-	55.7991	0.535462	0.326148	1.64177	0.100637	0.136818	-	BGKOPF_02745	Glutathione S-transferase
ABC141_plasmid_1	10512	10691	-	262.564	0.53435	0.53575	0.997387	0.318577	0.380652	-	EODBFD_00090	RING-type E3 ubiquitin transferase
ABC141_chromosome	2122312	2122680	+	117.609	0.533746	0.378887	1.40872	0.158918	0.205973	-	BGKOPF_10720	IS30 family transposase
ABC141_chromosome	1242530	1243525	+	360.377	0.533384	0.298975	1.78404	0.0744164	0.105052	czcD	BGKOPF_06140	Co/Zn/Cd efflux system component
ABC141_chromosome	2879208	2880614	-	388.259	0.533354	0.356945	1.49422	0.135118	0.178815	ansP	BGKOPF_14625	L-asparagine transporter or related permease
ABC141_plasmid_2	899	1012	-	699.713	0.533051	0.269289	1.97948	0.0477623	0.0710864	-	FIOAIE_00005	hypothetical protein
ABC141_chromosome	3869364	3869618	+	348.589	0.532804	0.190783	2.79272	0.00522665	0.00976024	-	BGKOPF_19395	Sugar porter family MFS transporter
ABC141_chromosome	1239825	1241759	+	713.678	0.531516	0.280389	1.89564	0.0580081	0.0845322	-	BGKOPF_06130	Copper oxidase
ABC141_chromosome	2919578	2920084	-	143.871	0.530752	0.370963	1.43074	0.152504	0.19905	-	BGKOPF_14865	HTH-Tnp-4 domain-containing protein
ABC141_chromosome	2119537	2120358	-	371.752	0.529686	0.575634	0.920179	0.357479	0.421275	tnp	BGKOPF_10700	IS5 family ISAba27 transposase
ABC141_chromosome	1899225	1900250	+	357.481	0.529601	0.357161	1.48281	0.138125	0.182322	gap	BGKOPF_09570	Glyceraldehyde-3-phosphate dehydrogenase/erythrose-4-phosphate dehydrogenase
ABC141_chromosome	1907856	1908569	-	306.081	0.52913	0.300884	1.75859	0.0786474	0.109941	nlpD	BGKOPF_09610	Murein DD-endopeptidase MepM and murein hydrolase activator NlpD contains LysM domain
ABC141_chromosome	905435	907102	-	1156.47	0.526501	0.385392	1.36614	0.171894	0.220551	recN	BGKOPF_04545	DNA repair protein RecN
ABC141_chromosome	1200821	1201642	-	375.153	0.523557	0.292813	1.78802	0.073772	0.104215	-	BGKOPF_05935	DUF5110 domain-containing protein
ABC141_chromosome	2188545	2188778	+	106.248	0.521493	0.34122	1.52832	0.126433	0.168908	-	BGKOPF_11080	ATP-binding cassette domain-containing protein
ABC141_chromosome	642629	643195	+	673.676	0.521492	0.482118	1.08167	0.279399	0.33893	wbbJ	BGKOPF_03260	Acetyltransferase isoleucine patch superfamily
ABC141_chromosome	320887	322383	-	775.522	0.521373	0.533159	0.977895	0.328126	0.390902	mmsA	BGKOPF_01745	CoA-acylating methylmalonate-semialdehyde dehydrogenase
ABC141_chromosome	3774430	3775230	+	1207.43	0.519571	0.192397	2.70052	0.00692307	0.012611	paaX	BGKOPF_18925	DNA-binding transcriptional regulator PaaX (phenylacetic acid degradation)
ABC141_chromosome	643817	644533	+	722.094	0.517815	0.298031	1.73746	0.0823066	0.114411	rfaB	BGKOPF_03270	Glycosyltransferase involved in cell wall bisynthesis
ABC141_chromosome	3890639	3892471	+	2550.9	0.51774	0.21585	2.39861	0.0164574	0.0275685	-	BGKOPF_19505	Ligand-gated channel protein
ABC141_chromosome	90122	90946	-	3804.35	0.517482	0.52372	0.988089	0.323109	0.385729	rplB	BGKOPF_00555	50S ribosomal protein L2
ABC141_chromosome	2227241	2227981	-	506.215	0.516617	0.284511	1.81581	0.0693994	0.0987895	azlC	BGKOPF_11265	putative branched-chain amino acid permease (azaleucine resistance)
ABC141_chromosome	1168622	1169104	+	236.11	0.516377	0.276832	1.8653	0.0621387	0.0897363	folK	BGKOPF_05785	2-amino-4-hydroxy-6-hydroxymethyldihydropteridine diphosphokinase
ABC141_chromosome	2550876	2551610	-	140.531	0.515885	0.467219	1.10416	0.269523	0.32897	-	BGKOPF_12920	Pilus assembly protein
ABC141_chromosome	3426227	3426496	-	152.08	0.515825	0.394691	1.30691	0.191244	0.242408	blp2	BGKOPF_17380	Ig-like repeat protein Blp2
ABC141_chromosome	1595976	1596929	-	1248.78	0.514755	0.20525	2.50794	0.0121439	0.0209795	cas1f	BGKOPF_08070	type I-F CRISPR-associated endonuclease Cas1f
ABC141_chromosome	1394515	1394709	-	396.349	0.513443	0.170121	3.0181	0.00254361	0.00503057	-	BGKOPF_06890	PaREP8
ABC141_chromosome	184793	186472	-	4752.61	0.512845	0.287878	1.78147	0.0748365	0.105463	-	BGKOPF_01040	PilC/PilY family type IV pilus protein
ABC141_chromosome	1971841	1972170	+	107.482	0.511948	0.572761	0.893825	0.371416	0.435504	-	BGKOPF_09950	Signal peptide protein
ABC141_chromosome	89833	90108	-	905.097	0.509706	0.619406	0.822895	0.410568	0.473126	rpsS	BGKOPF_00550	30S ribosomal protein S19
ABC141_chromosome	2628145	2629044	-	1887.54	0.508983	0.304427	1.67194	0.0945371	0.129343	-	BGKOPF_13305	HTH lysR-type domain-containing protein
ABC141_chromosome	3479876	3480772	+	329.294	0.508046	0.30137	1.68579	0.0918366	0.125902	-	BGKOPF_17605	Apolipoprotein N-acyltransferase
ABC141_chromosome	1724554	1725036	+	126.069	0.506422	0.371618	1.36275	0.172961	0.221642	ureE	BGKOPF_08655	urease accessory protein UreE
ABC141_chromosome	161148	161615	-	371.67	0.50426	0.3464	1.45571	0.145472	0.190847	-	BGKOPF_00910	putative secreted endonuclease distantly related to archaeal Holliday junction resolvase
ABC141_chromosome	3156539	3157936	-	251.456	0.503415	0.358497	1.40424	0.160248	0.207368	gabP	BGKOPF_15990	L-asparagine transporter or related permease
ABC141_chromosome	3187402	3188880	-	1658.08	0.502403	0.430101	1.1681	0.242765	0.299714	bepA	BGKOPF_16115	Outer membrane protein chaperone/metalloprotease BepA/YfgC contains M48 and TPR domains
ABC141_chromosome	2417663	2418685	+	1270.36	0.501946	0.597182	0.840525	0.400614	0.463956	emrA	BGKOPF_12240	Multidrug resistance efflux pump EmrA
ABC141_chromosome	976887	978092	+	492.656	0.501867	0.334934	1.49841	0.134028	0.17771	yhiN	BGKOPF_04860	putative flavoprotein YhiN
ABC141_chromosome	1430985	1436177	+	1854.71	0.501553	0.485611	1.03283	0.301684	0.362482	-	BGKOPF_07190	Phage tail protein
ABC141_chromosome	2974417	2977173	-	887.403	0.497129	0.283033	1.75643	0.0790147	0.110399	mgtA	BGKOPF_15105	magnesium-translocating P-type ATPase
ABC141_chromosome	2315891	2316652	+	1263.32	0.497085	0.156202	3.18232	0.001461	0.0030288	kdsB	BGKOPF_11735	3-deoxy-manno-octulosonate cytidylyltransferase
ABC141_chromosome	296649	299567	-	4291.12	0.496919	0.32591	1.52471	0.127331	0.169831	-	BGKOPF_01615	AAA family ATPase
ABC141_chromosome	1482666	1483574	+	338.916	0.491477	0.277559	1.77071	0.0766092	0.107442	argB	BGKOPF_07435	Acetylglutamate kinase
ABC141_chromosome	2390440	2392281	+	1613.75	0.489646	0.535356	0.914618	0.360392	0.424284	iucA	BGKOPF_12115	Siderophore synthetase component IucA/IucC/SbnC
ABC141_chromosome	1792353	1793222	-	424.089	0.489156	0.276333	1.77017	0.0766996	0.107532	-	BGKOPF_09085	hypothetical protein
ABC141_chromosome	856901	858394	+	1356.95	0.488482	0.233533	2.0917	0.0364651	0.0557766	trpE	BGKOPF_04290	anthranilate synthase component I
ABC141_chromosome	2838544	2838885	+	1067.62	0.487704	0.390326	1.24948	0.21149	0.264703	-	BGKOPF_14395	Phage membrane protein
ABC141_chromosome	3036400	3036798	-	194.028	0.487185	0.442976	1.0998	0.271419	0.330888	tnp	BGKOPF_15415	IS5 family ISAba27 transposase ORF A
ABC141_chromosome	2689005	2689574	-	295.52	0.486919	0.728378	0.668498	0.503816	0.565115	tnp	BGKOPF_13610	IS4 family ISAba1 transposase
ABC141_chromosome	2041235	2041501	-	126.169	0.486248	0.338071	1.4383	0.150349	0.196487	-	BGKOPF_10325	reverse transcriptase domain-containing protein
ABC141_chromosome	2180171	2180503	-	286.517	0.486116	0.347075	1.40061	0.161332	0.208704	-	BGKOPF_11030	Transposase DDE domain protein
ABC141_chromosome	2573205	2574074	-	950.368	0.48556	0.200257	2.42468	0.0153218	0.0257932	-	BGKOPF_13050	AP-endonuc-2 domain-containing protein
ABC141_chromosome	3614750	3615235	+	94.6352	0.485144	0.266389	1.82118	0.068579	0.0977921	-	BGKOPF_18290	DUF5071 domain-containing protein
ABC141_chromosome	3798918	3800153	-	1822.78	0.484706	0.307218	1.57772	0.114629	0.154524	ilvA	BGKOPF_19040	threonine ammonia-lyase
ABC141_chromosome	898843	899454	+	797.488	0.482424	0.56826	0.848949	0.39591	0.458954	alkB	BGKOPF_04510	Alkylated DNA repair dioxygenase AlkB
ABC141_chromosome	3359835	3361718	-	1606.56	0.481555	0.241633	1.99292	0.0462704	0.0690422	-	BGKOPF_17075	DUF4105 domain-containing protein
ABC141_chromosome	258853	260310	+	1036.68	0.480246	0.332188	1.44571	0.14826	0.194005	hAMP	BGKOPF_01385	HAMP domain
ABC141_chromosome	352028	353734	-	655.122	0.480119	0.540754	0.887869	0.374611	0.438267	gGDEF	BGKOPF_01890	GGDEF domain diguanylate cyclase (c-di-GMP synthetase) or its enzymatically inactive variants
ABC141_chromosome	1771769	1772743	+	405.268	0.479508	0.212928	2.25197	0.0243242	0.0390487	-	BGKOPF_08950	DUF2184 domain-containing protein
ABC141_chromosome	3224038	3224937	-	487.653	0.479416	0.528426	0.907254	0.364273	0.428112	yjhB	BGKOPF_16300	ADP-ribose pyrophosphatase YjhB NUDIX family
ABC141_chromosome	3012775	3014211	+	363.783	0.476962	0.29944	1.59285	0.111194	0.15022	eat	BGKOPF_15285	ethanolamine permease
ABC141_chromosome	1598643	1599527	-	1749.45	0.476878	0.209411	2.27723	0.0227724	0.0367454	csy2	BGKOPF_08085	type I-F CRISPR-associated protein Csy2
ABC141_chromosome	2946992	2948665	+	607.46	0.476268	0.509497	0.93478	0.349901	0.413842	gltB2	BGKOPF_14980	Glutamate synthase domain 2
ABC141_plasmid_1	36658	37950	-	2785.27	0.475165	0.678892	0.699912	0.483983	0.545867	umuC	EODBFD_00300	DNA polymerase V subunit UmuC
ABC141_chromosome	992121	995453	-	3442.68	0.474815	0.257666	1.84276	0.0653647	0.093897	cafA	BGKOPF_04940	Ribonuclease G or E
ABC141_chromosome	1586902	1588200	-	939.958	0.47386	0.231613	2.04591	0.0407655	0.0616844	dinP	BGKOPF_08040	Nucleotidyltransferase/DNA polymerase DinP involved in DNA repair
ABC141_chromosome	1011670	1013199	+	1055.38	0.473504	0.546354	0.866662	0.386127	0.449272	leuC	BGKOPF_05025	3-isopropylmalate dehydratase large subunit
ABC141_chromosome	923124	923651	-	311.556	0.473412	0.490718	0.964734	0.334678	0.397448	mnhE	BGKOPF_04645	Na+/H+ antiporter subunit E
ABC141_chromosome	1855026	1856471	-	463.877	0.469946	0.284616	1.65116	0.0987058	0.134596	dadA	BGKOPF_09375	Glycine/D-amino acid oxidase (deaminating)
ABC141_chromosome	3869634	3870494	+	381.713	0.469499	0.398544	1.17804	0.238782	0.295243	yjjU	BGKOPF_19400	putative phospholipase patatin/cPLA2 family
ABC141_chromosome	1555404	1555691	+	174.216	0.467815	0.565198	0.8277	0.40784	0.470381	-	BGKOPF_07900	DUF4347 domain-containing protein
ABC141_chromosome	114636	115454	-	659.005	0.466307	0.150571	3.09693	0.00195535	0.00395526	mlaF	BGKOPF_00690	ATPase subunit MlaF of the ABC-type intermembrane phospholipid transporter Mla
ABC141_chromosome	3918470	3919498	-	935.643	0.463912	0.27186	1.70644	0.0879267	0.12107	-	BGKOPF_19630	Nucleoside-diphosphate sugar epimerase
ABC141_chromosome	2168219	2168821	+	392.316	0.463557	0.287358	1.61317	0.106708	0.144686	mdcG	BGKOPF_10960	malonate decarboxylase holo-ACP synthase
ABC141_chromosome	347280	348257	-	266.196	0.463445	0.622231	0.744812	0.456385	0.518464	qor	BGKOPF_01875	NADPH:quinone reductase or related Zn-dependent oxidoreductase
ABC141_chromosome	1398026	1398412	-	338.215	0.46306	0.228206	2.02913	0.0424448	0.0639006	-	BGKOPF_06925	Immunity protein Imm1
ABC141_plasmid_1	62496	62666	+	43.5224	0.46137	0.519664	0.887823	0.374636	0.438267	-	EODBFD_00450	Inner membrane protein
ABC141_chromosome	210235	211110	-	1368.89	0.461068	0.130669	3.52852	0.000417896	0.000957199	-	BGKOPF_01165	Signal peptide protein
ABC141_chromosome	2850004	2850438	+	1128.43	0.459547	0.187736	2.44784	0.0143717	0.0243949	-	BGKOPF_14465	DUF1320 domain-containing protein
ABC141_chromosome	2071836	2072987	-	246.345	0.458958	0.422868	1.08534	0.277769	0.337622	-	BGKOPF_10490	Acyl-CoA dehydrogenase
ABC141_chromosome	1835893	1836189	+	15.8132	0.458422	0.692108	0.662356	0.507743	0.569208	mafI	BGKOPF_09310	MafI family immunity protein
ABC141_chromosome	505931	506467	+	215.755	0.458089	0.294371	1.55616	0.11967	0.160609	nlpD	BGKOPF_02600	Murein DD-endopeptidase MepM and murein hydrolase activator NlpD contains LysM domain
ABC141_chromosome	1398482	1398709	-	342.409	0.457749	0.250319	1.82867	0.0674498	0.0965189	-	BGKOPF_06930	Phage protein
ABC141_chromosome	3880504	3881574	-	2148.41	0.457373	0.200143	2.28523	0.0222991	0.0361101	dedD	BGKOPF_19455	Cell division protein DedD
ABC141_chromosome	3743065	3743415	+	157.845	0.455646	0.399079	1.14175	0.25356	0.311815	ybjQ	BGKOPF_18770	Uncharacterized pentameric protein YbjQ UPF0145 family
ABC141_chromosome	2609865	2610470	-	557.977	0.454878	0.383578	1.18588	0.235669	0.291835	tetR	BGKOPF_13230	TetR family transcriptional regulator
ABC141_chromosome	3393272	3394240	+	337.592	0.454813	0.331522	1.37189	0.170097	0.218657	ilvA	BGKOPF_17215	threo-3-hydroxy-L-aspartate ammonia-lyase
ABC141_chromosome	3205098	3205721	-	199.763	0.453637	0.488949	0.92778	0.353522	0.417641	-	BGKOPF_16220	putative metal-dependent phosphohydrolase HD superfamily
ABC141_chromosome	3226665	3227327	-	1473.06	0.453532	0.226162	2.00534	0.0449266	0.0671597	ompR	BGKOPF_16315	DNA-binding response regulator OmpR family contains REC and winged-helix (wHTH) domain
ABC141_chromosome	2594531	2595703	+	357.994	0.453205	0.331703	1.3663	0.171845	0.220551	-	BGKOPF_13155	MFS domain-containing protein
ABC141_chromosome	3929003	3930040	+	332.894	0.452647	0.24366	1.8577	0.0632116	0.0911891	queA	BGKOPF_19675	tRNA preQ1(34) S-adenosylmethionine ribosyltransferase-isomerase QueA
ABC141_chromosome	3533919	3534605	+	408.876	0.451772	0.50378	0.896764	0.369845	0.434037	dph6	BGKOPF_17895	diphthine--ammonia ligase
ABC141_chromosome	2591767	2592624	+	75.6882	0.451464	0.397543	1.13564	0.256109	0.314382	eamA	BGKOPF_13145	EamA family transporter
ABC141_chromosome	574615	574980	-	161.584	0.450542	0.31956	1.40988	0.158575	0.205594	-	BGKOPF_02920	Signal peptide protein
ABC141_chromosome	3920499	3921308	-	1539.19	0.449142	0.206501	2.17501	0.0296293	0.0466485	-	BGKOPF_19640	Polysaccharide deacetylase
ABC141_chromosome	2878455	2878916	-	284.444	0.448794	0.341344	1.31478	0.188583	0.239556	-	BGKOPF_14620	Esterase/lipase
ABC141_chromosome	2180442	2180993	-	297.518	0.447469	0.347178	1.28887	0.197442	0.249182	-	BGKOPF_11035	transposase
ABC141_chromosome	2006439	2007467	-	577.936	0.44733	0.304141	1.4708	0.141346	0.186272	soxR	BGKOPF_10140	DNA-binding transcriptional regulator MerR family
ABC141_chromosome	3419722	3420030	+	107.412	0.446933	0.254154	1.75852	0.0786598	0.109941	-	BGKOPF_17340	hypothetical protein
ABC141_chromosome	2640128	2641096	-	297.255	0.446531	0.398165	1.12147	0.262087	0.320852	surE	BGKOPF_13390	Broad specificity polyphosphatase and 5'/3'-nucleotidase SurE
ABC141_chromosome	1921184	1921900	-	232.412	0.446485	0.329311	1.35582	0.175157	0.224175	trmB	BGKOPF_09665	tRNA (guanosine(46)-N7)-methyltransferase TrmB
ABC141_chromosome	416489	417682	+	325.484	0.445944	0.296283	1.50513	0.132292	0.175929	gGDEF	BGKOPF_02175	GGDEF domain diguanylate cyclase (c-di-GMP synthetase) or its enzymatically inactive variants
ABC141_chromosome	723807	724244	+	289.221	0.444858	0.453218	0.981555	0.326319	0.389219	doxX	BGKOPF_03620	Uncharacterized membrane protein YphA DoxX/SURF4 family
ABC141_chromosome	3511325	3512038	-	395.283	0.444779	0.376775	1.18049	0.237805	0.294212	recO	BGKOPF_17765	Recombinational DNA repair protein RecO (RecF pathway)
ABC141_chromosome	2984267	2986423	-	976.719	0.442117	0.383513	1.15281	0.248989	0.306841	fhuE	BGKOPF_15150	Outer membrane receptor for ferric coprogen and ferric-rhodotorulic acid
ABC141_chromosome	1691326	1691940	+	162.255	0.441588	0.267658	1.64982	0.09898	0.13488	cynT	BGKOPF_08485	Carbonic anhydrase
ABC141_chromosome	746811	747680	+	5208.6	0.441508	0.326992	1.35021	0.176949	0.226326	atpG	BGKOPF_03745	F0F1 ATP synthase subunit gamma
ABC141_chromosome	648042	648710	+	622.366	0.434804	0.196506	2.21267	0.0269204	0.0427793	-	BGKOPF_03295	Uncharacterized glycosyltransferase HI_1695
ABC141_chromosome	506477	506722	+	60.5323	0.434454	0.351444	1.2362	0.216385	0.269877	-	BGKOPF_02605	DUF3179 domain-containing protein
ABC141_chromosome	1793529	1794881	-	1396.16	0.43411	0.230252	1.88537	0.0593794	0.0862701	-	BGKOPF_09095	Putative integrase from bacteriophage
ABC141_chromosome	2433719	2434315	+	1523.51	0.42946	0.154949	2.77162	0.00557775	0.0103685	recR	BGKOPF_12335	recombination mediator RecR
ABC141_chromosome	2228083	2228553	+	121.851	0.427573	0.270701	1.5795	0.114221	0.154106	-	BGKOPF_11270	DUF4363 domain-containing protein
ABC141_chromosome	950632	951930	-	670.232	0.427166	0.295922	1.44351	0.148877	0.194627	ampC	BGKOPF_04735	CubicO group peptidase beta-lactamase class C family
ABC141_chromosome	971571	972182	+	409.498	0.427028	0.743177	0.574599	0.565563	0.625781	-	BGKOPF_04825	DUF1285 domain-containing protein
ABC141_chromosome	1985195	1985794	+	721.271	0.426962	0.214391	1.99152	0.0464241	0.0692462	yIH1	BGKOPF_10020	Putative translation regulator IMPACT (imprinted ancient) protein family
ABC141_chromosome	744123	744593	+	1028.88	0.426114	0.363429	1.17248	0.241004	0.297899	atpF	BGKOPF_03730	F0F1 ATP synthase subunit B
ABC141_chromosome	1401649	1401966	+	268.045	0.425461	0.680725	0.625011	0.531964	0.591812	-	BGKOPF_06970	hypothetical protein
ABC141_chromosome	3941509	3941988	+	406.244	0.42043	0.43017	0.977359	0.328391	0.390902	-	BGKOPF_19745	SH3 domain protein
ABC141_chromosome	1672581	1676267	-	2630.61	0.420374	0.288586	1.45667	0.145208	0.190562	metH	BGKOPF_08420	methionine synthase
ABC141_chromosome	1867834	1869294	-	409.3	0.420262	0.573305	0.733051	0.463528	0.525263	adhE	BGKOPF_09430	Acyl-CoA reductase or other NAD-dependent aldehyde dehydrogenase
ABC141_chromosome	786916	788235	+	594.373	0.419995	0.290723	1.44466	0.148554	0.194267	araJ	BGKOPF_03950	putative arabinose efflux permease AraJ MFS family
ABC141_chromosome	3842106	3842672	-	892.991	0.41895	0.595016	0.704099	0.481371	0.543372	mpg	BGKOPF_19265	3-methyladenine DNA glycosylase Mpg
ABC141_chromosome	2413403	2414512	-	533.057	0.417627	0.529423	0.788833	0.430209	0.492978	-	BGKOPF_12220	TonB-dependent receptor
ABC141_plasmid_1	59974	60405	+	743.398	0.41682	0.284204	1.46662	0.142479	0.187583	-	EODBFD_00425	ABC transporter permease
ABC141_chromosome	2512407	2513027	+	216.857	0.41461	0.58773	0.705443	0.480535	0.542728	modC	BGKOPF_12745	ATP-binding cassette domain-containing protein
ABC141_chromosome	3933665	3935566	+	1154.53	0.412969	0.333127	1.23968	0.215096	0.268475	secD	BGKOPF_19700	Preprotein translocase subunit SecD
ABC141_chromosome	2086438	2087961	-	364.799	0.412737	0.318809	1.29462	0.19545	0.247126	-	BGKOPF_10550	3-hydroxyacyl-CoA dehydrogenase
ABC141_chromosome	1582304	1583098	+	268.939	0.411025	0.630989	0.651398	0.51479	0.57539	-	BGKOPF_08005	Lipoprotein
ABC141_chromosome	3206641	3207273	+	369.75	0.410863	0.284228	1.44554	0.148307	0.194005	-	BGKOPF_16230	Alpha/beta superfamily hydrolase
ABC141_chromosome	2571572	2572351	-	1053.87	0.410476	0.539828	0.760383	0.447026	0.508822	-	BGKOPF_13040	GMC oxidoreductase
ABC141_chromosome	1354624	1355664	+	1633.69	0.407279	0.285269	1.4277	0.153377	0.19987	zipA	BGKOPF_06655	Cell division protein ZipA interacts with FtsZ
ABC141_chromosome	1789715	1790182	-	91.5711	0.407024	0.385543	1.05572	0.291098	0.351404	-	BGKOPF_09060	ImpB/mucB/samB family protein
ABC141_chromosome	3329360	3330112	-	192.122	0.406111	0.384738	1.05555	0.291173	0.351404	-	BGKOPF_16875	Excinuclease ABC subunit A
ABC141_chromosome	1137204	1138145	+	1872.15	0.404435	0.260207	1.55428	0.120118	0.161156	-	BGKOPF_05635	DUF3298 domain-containing protein
ABC141_chromosome	1987513	1988181	-	117.472	0.404286	0.29494	1.37074	0.170456	0.21905	trmR	BGKOPF_10035	tRNA 5-hydroxyU34 O-methylase TrmR/YrrM
ABC141_chromosome	285849	287378	+	1119.23	0.40399	0.451966	0.893851	0.371402	0.435504	-	BGKOPF_01560	IS91 family transposase
ABC141_chromosome	1437658	1438872	-	458.681	0.403551	0.255792	1.57766	0.114645	0.154524	-	BGKOPF_07215	Tyr recombinase domain-containing protein
ABC141_chromosome	409058	410005	+	725.272	0.401847	0.226199	1.77652	0.0756469	0.106422	-	BGKOPF_02130	retron St85 family RNA-directed DNA polymerase
ABC141_chromosome	3156158	3156391	+	123.099	0.401246	0.334093	1.201	0.229751	0.285112	-	BGKOPF_15985	DUF2171 domain-containing protein
ABC141_chromosome	385594	386391	-	561.649	0.400735	0.335934	1.1929	0.232909	0.288768	norV	BGKOPF_02030	Flavorubredoxin
ABC141_chromosome	570706	572031	-	1182.17	0.400273	0.468145	0.855019	0.39254	0.455566	guaD	BGKOPF_02905	guanine deaminase
ABC141_chromosome	1348632	1349384	-	493.788	0.398888	0.622171	0.641123	0.521442	0.58185	birA2	BGKOPF_06635	Biotin-(acetyl-CoA carboxylase) ligase
ABC141_chromosome	2908057	2908701	+	131.88	0.398767	0.224496	1.77628	0.0756874	0.106442	lprI	BGKOPF_14790	Lysozyme inhibitor LprI
ABC141_chromosome	459474	460697	-	998.358	0.397426	0.304995	1.30306	0.192555	0.243617	serB	BGKOPF_02380	phosphoserine phosphatase SerB
ABC141_chromosome	427142	428152	+	392.835	0.397055	0.243989	1.62735	0.103663	0.140791	alc	BGKOPF_02230	allantoicase
ABC141_chromosome	375792	376850	-	453.953	0.396846	0.298297	1.33037	0.183395	0.23362	fadH	BGKOPF_01980	24-dienoyl-CoA reductase or related NADH-dependent reductase Old Yellow Enzyme (OYE) family
ABC141_chromosome	1464835	1465710	+	199.711	0.395677	0.319444	1.23864	0.215478	0.26887	-	BGKOPF_07345	putative metal-dependent hydrolase
ABC141_chromosome	1937322	1937765	-	69.9906	0.395155	0.75018	0.526747	0.598369	0.656214	-	BGKOPF_09735	PF06779 family protein
ABC141_chromosome	2059862	2060677	-	244.353	0.393606	0.540737	0.727906	0.466671	0.528092	pobR	BGKOPF_10440	IclR family transcriptional regulator PobR
ABC141_chromosome	3237761	3238537	-	279.092	0.391836	0.570215	0.687172	0.491974	0.553505	hisP	BGKOPF_16375	ABC-type histidine transport system ATPase component
ABC141_chromosome	1849436	1852663	+	7022.34	0.391036	0.290218	1.34739	0.177856	0.227322	-	BGKOPF_09360	AAA family ATPase
ABC141_chromosome	750349	750894	-	776.166	0.390789	0.355037	1.1007	0.271027	0.330608	btuE	BGKOPF_03765	Thioredoxin/glutathione peroxidase BtuE reduces lipid peroxides
ABC141_chromosome	536815	537507	+	263.968	0.388201	0.562132	0.690586	0.489826	0.551848	-	BGKOPF_02735	Outer membrane family protein
ABC141_chromosome	1759013	1759780	+	233.683	0.385895	0.277348	1.39138	0.164112	0.211831	-	BGKOPF_08850	site-specific DNA-methyltransferase
ABC141_chromosome	1645372	1646184	-	959.224	0.384964	0.168252	2.28802	0.0221362	0.0358747	iclR	BGKOPF_08285	DNA-binding transcriptional regulator IclR family
ABC141_chromosome	1258397	1259326	-	432.756	0.384667	0.298234	1.28981	0.197115	0.248847	lysR	BGKOPF_06225	DNA-binding transcriptional regulator LysR family
ABC141_chromosome	2995877	2995951	-	0.33963	0.382003	2.72707	0.140078	0.888598	0.909077	-	sRNA32	sRNA32
ABC141_chromosome	925465	925833	-	285.601	0.380511	0.245584	1.54942	0.121282	0.162612	mnhC	BGKOPF_04655	Na+/H+ antiporter subunit C
ABC141_chromosome	3240038	3240823	-	367.777	0.380325	0.418061	0.909735	0.362962	0.427064	hisJ	BGKOPF_16390	ABC-type amino acid transport/signal transduction system periplasmic component/domain
ABC141_chromosome	3893216	3893929	+	790.096	0.378156	0.175506	2.15466	0.0311885	0.0487276	ugpQ	BGKOPF_19515	Glycerophosphoryl diester phosphodiesterase
ABC141_chromosome	592229	592459	+	55.2289	0.376391	0.551633	0.682322	0.495035	0.556642	-	BGKOPF_03000	Lipoprotein
ABC141_chromosome	1761724	1761942	+	125.223	0.376014	0.309072	1.21659	0.22376	0.278439	-	BGKOPF_08880	VWA domain-containing protein
ABC141_chromosome	2302515	2302757	+	154.364	0.375686	0.533138	0.704668	0.481017	0.543122	-	BGKOPF_11660	Lipoprotein
ABC141_chromosome	1467150	1467881	-	1895.05	0.374648	0.251513	1.48957	0.136336	0.180193	aat	BGKOPF_07365	leucyl/phenylalanyl-tRNA--protein transferase
ABC141_chromosome	2801557	2801835	+	46.442	0.373273	0.501005	0.745049	0.456242	0.518446	-	BGKOPF_14135	DUF1449 domain-containing protein
ABC141_chromosome	580658	581170	+	549.894	0.370706	0.409538	0.905182	0.365369	0.429277	purE	BGKOPF_02950	Phosphoribosylcarboxyaminoimidazole (NCAIR) mutase
ABC141_chromosome	94044	95234	+	607.004	0.370063	0.329828	1.12199	0.261868	0.32068	metC	BGKOPF_00585	Cystathionine beta-lyase/cystathionine gamma-synthase
ABC141_chromosome	3261437	3262261	-	741.118	0.36962	0.510122	0.724571	0.468715	0.530112	araC	BGKOPF_16505	AraC-type DNA-binding domain and AraC-containing proteins
ABC141_chromosome	197694	199322	-	890.096	0.367583	0.356125	1.03218	0.30199	0.362743	-	BGKOPF_01115	O-antigen ligase C-terminal domain-containing protein
ABC141_chromosome	2297990	2298556	-	1100.12	0.366917	0.243314	1.508	0.131555	0.175063	acrR	BGKOPF_11635	DNA-binding protein AcrR family includes nucleoid occlusion protein SlmA
ABC141_chromosome	1881247	1881852	+	135.477	0.366614	0.292361	1.25398	0.209849	0.262972	tnp	BGKOPF_09485	IS6 family transposase
ABC141_chromosome	2280716	2280803	+	58.2176	0.366446	0.361209	1.0145	0.310344	0.371685	-	sRNA55	sRNA55
ABC141_chromosome	2888562	2889446	+	1789.68	0.366272	0.455415	0.804261	0.421246	0.483521	cpoB	BGKOPF_14695	Cell division protein CpoB coordinates peptidoglycan biosynthesis and outer membrane constriction
ABC141_chromosome	743839	744084	+	886.751	0.364869	0.361286	1.00992	0.312534	0.374089	atpE	BGKOPF_03725	F0F1 ATP synthase subunit C
ABC141_chromosome	3549410	3549862	+	144.592	0.363676	0.407882	0.89162	0.372596	0.436513	tolR	BGKOPF_17965	protein TolR
ABC141_chromosome	2831558	2832484	+	1907.04	0.363409	0.512955	0.708462	0.478658	0.540758	-	BGKOPF_14315	Transposase
ABC141_chromosome	53489	54064	+	651.559	0.363174	0.273551	1.32763	0.184301	0.234409	xpt	BGKOPF_00295	xanthine phosphoribosyltransferase
ABC141_chromosome	909031	909780	+	457.199	0.35806	0.284879	1.25688	0.208795	0.261892	rlmB	BGKOPF_04560	23S rRNA (guanosine(2251)-2'-O)-methyltransferase RlmB
ABC141_chromosome	88321	88734	-	3248.29	0.357989	0.552234	0.648257	0.516819	0.57748	rplP	BGKOPF_00535	50S ribosomal protein L16
ABC141_chromosome	465802	467166	+	1204.64	0.357913	0.388166	0.922063	0.356496	0.420424	glmU	BGKOPF_02415	bifunctional UDP-N-acetylglucosamine diphosphorylase/glucosamine-1-phosphate N-acetyltransferase GlmU
ABC141_chromosome	3836877	3837701	+	656.933	0.357467	0.190943	1.87211	0.0611917	0.0886509	tPR	BGKOPF_19245	TPR repeat
ABC141_chromosome	883728	884432	-	1421.35	0.356266	0.311044	1.14539	0.252049	0.31005	frnE	BGKOPF_04435	putative dithiol-disulfide isomerase DsbA/YjbH family (virulence stress resistance)
ABC141_chromosome	2527409	2529484	+	3310.96	0.355937	0.253148	1.40604	0.159711	0.20687	ppk1	BGKOPF_12805	polyphosphate kinase 1
ABC141_chromosome	832930	833742	-	944.341	0.354359	0.210999	1.67944	0.0930669	0.12746	cpdA	BGKOPF_04165	3'5'-cyclic-AMP phosphodiesterase
ABC141_chromosome	3870524	3870943	-	525.828	0.3543	0.259774	1.36388	0.172606	0.221256	elaA	BGKOPF_19405	putative N-acyltransferase GNAT family
ABC141_chromosome	1695797	1696606	-	379.423	0.35421	0.472404	0.749803	0.453373	0.515616	glpG	BGKOPF_08505	Membrane-associated serine protease rhomboid family
ABC141_chromosome	1862118	1862636	-	731.359	0.350295	0.155894	2.24701	0.0246395	0.0394928	lrp	BGKOPF_09405	DNA-binding transcriptional regulator Lrp family
ABC141_chromosome	1107056	1108201	+	2522.02	0.349429	0.281766	1.24014	0.214924	0.268343	bamB	BGKOPF_05490	outer membrane protein assembly factor BamB
ABC141_plasmid_1	18929	19363	+	305.43	0.348296	0.467895	0.74439	0.456641	0.51861	-	EODBFD_00145	IS4 family transposase
ABC141_chromosome	3865838	3867043	+	527.207	0.348007	0.268984	1.29378	0.19574	0.247416	paaJ	BGKOPF_19385	acetyl-CoA C-acetyltransferase
ABC141_chromosome	2774916	2775632	-	693.8	0.345304	0.188806	1.82888	0.0674178	0.096507	tesA	BGKOPF_14020	Lysophospholipase L1 or related esterase Includes spore coat protein LipC/YcsK
ABC141_plasmid_1	11607	12887	-	2509.12	0.342869	0.403171	0.850431	0.395085	0.458128	-	EODBFD_00105	DUF4407 domain-containing protein
ABC141_plasmid_1	12900	14003	-	1903.14	0.342694	0.410363	0.835101	0.403661	0.466747	telA	EODBFD_00110	Toxic anion resistance protein TelA
ABC141_chromosome	275718	276746	-	308.049	0.342196	0.560541	0.610475	0.541547	0.60149	nUC1	BGKOPF_01500	DNA/RNA endonuclease G NUC1
ABC141_chromosome	3667979	3668515	+	255.771	0.340721	0.389516	0.874729	0.381721	0.44516	-	BGKOPF_18510	DOMON-like domain-containing protein
ABC141_chromosome	1826434	1827411	+	1840.53	0.339571	0.252888	1.34277	0.179346	0.228962	pleD	BGKOPF_09250	Two-component response regulator PleD family consists of two REC domains and a diguanylate cyclase (GGDEF) domain
ABC141_chromosome	628300	629145	-	455.6	0.339008	0.482892	0.702037	0.482656	0.544672	nadC	BGKOPF_03195	carboxylating nicotinate-nucleotide diphosphorylase
ABC141_chromosome	532246	533208	+	351.719	0.337908	0.369349	0.914874	0.360258	0.424248	fmt	BGKOPF_02715	methionyl-tRNA formyltransferase
ABC141_chromosome	2121154	2121507	+	103.808	0.336244	0.365014	0.921181	0.356956	0.420845	-	BGKOPF_10710	hypothetical protein
ABC141_chromosome	168331	168696	-	188.321	0.332876	0.373245	0.891843	0.372477	0.436498	-	BGKOPF_00940	Signal peptide
ABC141_chromosome	2443101	2444105	+	1566.35	0.331164	0.201272	1.64535	0.0998966	0.135947	prmB	BGKOPF_12395	50S ribosomal protein L3 N(5)-glutamine methyltransferase
ABC141_chromosome	1599524	1600690	-	1848.17	0.330737	0.259622	1.27392	0.202693	0.2551	-	BGKOPF_08090	CRISPR-associated protein Csy1 family
ABC141_chromosome	872774	873139	+	284.336	0.330448	0.318799	1.03654	0.29995	0.360824	-	BGKOPF_04365	DNA transfer protein p32
ABC141_chromosome	150200	151231	-	467.517	0.329588	0.48338	0.681839	0.495341	0.556832	astA	BGKOPF_00860	arginine N-succinyltransferase
ABC141_chromosome	1466317	1466832	-	768.988	0.329007	0.426514	0.771386	0.440478	0.502545	-	BGKOPF_07355	arginyltransferase
ABC141_chromosome	3280482	3283049	+	1081.9	0.328399	0.412959	0.795235	0.426477	0.488839	-	BGKOPF_16600	Cyclic di-GMP metabolism protein combines GGDEF and EAL domains with a 6TM membrane domain
ABC141_chromosome	3268924	3269442	+	152.683	0.327433	0.327548	0.999651	0.31748	0.379674	-	BGKOPF_16545	hypothetical protein
ABC141_plasmid_1	39731	42733	-	6765.57	0.324274	0.338399	0.958259	0.337932	0.400963	traG	EODBFD_00315	Conjugal transfer protein TraG
ABC141_chromosome	291032	292561	+	1072.46	0.322267	0.607049	0.530874	0.595506	0.653776	-	BGKOPF_01585	IS91 family transposase
ABC141_chromosome	2811568	2811924	+	576.531	0.320973	0.156564	2.0501	0.0403545	0.0611305	-	BGKOPF_14205	hypothetical protein
ABC141_chromosome	441818	443395	-	697.331	0.31955	0.665734	0.479996	0.63123	0.687452	gshA	BGKOPF_02295	glutamate--cysteine ligase
ABC141_chromosome	1134613	1135863	+	1524.25	0.319308	0.414014	0.77125	0.440559	0.502545	-	BGKOPF_05620	Peptide chain release factor 3
ABC141_chromosome	3330123	3330524	-	231.724	0.315533	0.338143	0.933135	0.35075	0.414606	ycjD	BGKOPF_16880	Very-short-patch-repair endonuclease
ABC141_chromosome	3910919	3912697	+	4414.96	0.315123	0.204641	1.53988	0.123589	0.16538	aspS	BGKOPF_19590	aspartate--tRNA ligase
ABC141_chromosome	2729946	2730899	-	1084.17	0.31286	0.577992	0.541288	0.588309	0.646744	rutF	BGKOPF_13790	FMN reductase RutF DIM6/NTAB family
ABC141_chromosome	73103	73669	-	366.236	0.312469	0.380072	0.822133	0.411001	0.473492	rrtA	BGKOPF_00405	rhombosortase
ABC141_chromosome	1408389	1408592	+	295.499	0.311623	0.252467	1.23431	0.217087	0.270547	-	BGKOPF_07040	IDEAL domain-containing protein
ABC141_chromosome	1472400	1473020	+	262.38	0.311212	0.319982	0.972592	0.330756	0.393248	rhtC	BGKOPF_07380	threonine export protein RhtC
ABC141_plasmid_1	30222	31487	-	4344.44	0.310845	0.356323	0.872368	0.383008	0.446221	-	EODBFD_00265	DUF1173 domain-containing protein
ABC141_chromosome	2252455	2252553	+	6.76897	0.30968	0.782219	0.3959	0.692179	0.740015	-	BGKOPF_11410	Complex I-B15
ABC141_chromosome	95278	96825	+	1780.22	0.309556	0.401449	0.771096	0.44065	0.502545	herA	BGKOPF_00590	Archaeal DNA helicase HerA or a related bacterial ATPase contains HAS-barrel and ATPase domains
ABC141_chromosome	1540659	1541249	+	53.8511	0.309491	0.65705	0.471032	0.637618	0.692378	-	BGKOPF_07810	Acyltransferase family protein
ABC141_chromosome	1760416	1760817	+	225.682	0.3089	0.352184	0.877097	0.380434	0.444039	ycjD	BGKOPF_08870	Very-short-patch-repair endonuclease
ABC141_chromosome	98367	98669	+	376.844	0.306566	0.383297	0.799813	0.423819	0.486065	-	BGKOPF_00605	hypothetical protein
ABC141_plasmid_1	65354	65680	+	357.721	0.305245	0.446305	0.683939	0.494014	0.555646	-	EODBFD_00480	Phage protein
ABC141_chromosome	2562929	2564092	+	1068.6	0.30485	0.717841	0.424676	0.671073	0.721417	-	BGKOPF_12985	Zot domain-containing protein
ABC141_chromosome	3616149	3616931	-	310.41	0.301797	0.324104	0.931173	0.351764	0.415684	-	BGKOPF_18305	Signal peptidase I
ABC141_chromosome	2921461	2922384	-	1039.65	0.301751	0.176723	1.70748	0.087732	0.120883	moaCB	BGKOPF_14875	bifunctional molybdenum cofactor biosynthesis protein MoaC/MoaB
ABC141_chromosome	189070	189474	-	367.441	0.301604	0.308596	0.977343	0.3284	0.390902	pilX	BGKOPF_01060	Pilus assembly PilX domain protein
ABC141_plasmid_1	14044	14313	-	125.241	0.299527	0.495478	0.604522	0.545497	0.605547	-	EODBFD_00115	Group-specific protein
ABC141_chromosome	65259	67691	+	6842.84	0.298534	0.193825	1.54023	0.123505	0.165322	rnr	BGKOPF_00380	ribonuclease R
ABC141_chromosome	1094698	1095717	-	665.286	0.297119	0.3537	0.840031	0.400891	0.46407	nagZ	BGKOPF_05425	beta-N-acetylhexosaminidase
ABC141_plasmid_2	1773	2246	-	4026.42	0.296205	0.254604	1.16339	0.244671	0.301975	ccsB	FIOAIE_00010	C-type cytochrome biogenesis protein CcsB
ABC141_chromosome	89492	89821	-	1427.41	0.295916	0.637492	0.464189	0.642513	0.695794	rplV	BGKOPF_00545	50S ribosomal protein L22
ABC141_chromosome	3199969	3200349	+	113.437	0.295803	0.263124	1.12419	0.260931	0.319725	-	BGKOPF_16180	Signal peptide protein
ABC141_chromosome	2169821	2170237	+	158.993	0.29422	0.362188	0.81234	0.416596	0.478992	madL	BGKOPF_10970	malonate transporter subunit MadL
ABC141_chromosome	2050742	2051779	+	319.422	0.292922	0.212932	1.37566	0.168928	0.217429	tgnB	BGKOPF_10395	Flavin-dependent trigonelline monooxygenase oxygenase component
ABC141_plasmid_1	59613	59948	+	351.951	0.291217	0.326782	0.891165	0.372841	0.436674	-	EODBFD_00420	hypothetical protein
ABC141_chromosome	3599542	3600930	+	584.058	0.291204	0.252095	1.15514	0.248034	0.305941	radA	BGKOPF_18215	DNA repair protein RadA
ABC141_chromosome	2535048	2535284	+	46.0801	0.289035	0.405342	0.713065	0.475805	0.537833	-	BGKOPF_12845	Dihydroorotase
ABC141_chromosome	2561330	2562649	+	844.251	0.288058	0.532644	0.540808	0.58864	0.646933	tspB	BGKOPF_12975	virulence factor TspB C-terminal domain-related protein
ABC141_chromosome	745189	746733	+	5356.71	0.285884	0.35789	0.798804	0.424404	0.486599	atpA	BGKOPF_03740	F0F1 ATP synthase subunit alpha
ABC141_chromosome	3194242	3194829	-	867.581	0.284899	0.432013	0.659468	0.509595	0.570657	purF	BGKOPF_16145	Colicin V production accessory protein CvpA regulator of purF expression and biofilm formation
ABC141_chromosome	988721	989617	+	363.059	0.284217	0.570749	0.497972	0.618504	0.676116	lysR	BGKOPF_04920	DNA-binding transcriptional regulator LysR family
ABC141_chromosome	3716986	3717918	+	715.01	0.281593	0.380292	0.740466	0.459017	0.520729	trhO	BGKOPF_18650	rhodanese-related sulfurtransferase
ABC141_chromosome	192742	193371	+	1016.13	0.280257	0.129767	2.15969	0.0307968	0.0482077	gmk	BGKOPF_01085	guanylate kinase
ABC141_chromosome	3751016	3751291	-	63.3212	0.278544	0.811354	0.343307	0.731367	0.775014	-	BGKOPF_18810	AEC family transporter
ABC141_chromosome	2155562	2156467	-	293.871	0.278342	0.202854	1.37213	0.170022	0.218631	lysR	BGKOPF_10890	DNA-binding transcriptional regulator LysR family
ABC141_chromosome	3074188	3074691	+	454.732	0.277268	0.563116	0.492382	0.62245	0.680065	-	BGKOPF_15565	Glycine zipper family protein
ABC141_chromosome	3917406	3918473	-	2825.65	0.276569	0.16583	1.66778	0.0953585	0.130292	-	BGKOPF_19625	Glycosyltransferase family 1 protein
ABC141_chromosome	590972	591838	+	1404.33	0.27602	0.585475	0.471447	0.637322	0.69224	gloB	BGKOPF_02995	Glyoxylase or a related metal-dependent hydrolase beta-lactamase superfamily II
ABC141_chromosome	2298894	2300057	-	1166.06	0.275893	0.396436	0.695933	0.486471	0.548522	roxA	BGKOPF_11640	Ribosomal protein L16 Arg81 hydroxylase contains JmjC domain
ABC141_chromosome	2510386	2510736	+	188.346	0.274844	0.227944	1.20575	0.227912	0.283088	-	BGKOPF_12730	HTH lysR-type domain-containing protein
ABC141_chromosome	1153879	1154673	-	1191.32	0.274411	0.215776	1.27174	0.203466	0.255994	hyi	BGKOPF_05715	Hydroxypyruvate/dehydroerythronate isomerase Hyi/OtnI family
ABC141_chromosome	2622782	2623855	+	254.06	0.274153	0.275895	0.993688	0.320375	0.382688	adeS	BGKOPF_13280	two-component sensor histidine kinase AdeS
ABC141_chromosome	1760094	1760402	+	156.193	0.272845	0.273394	0.997992	0.318283	0.380412	-	BGKOPF_08865	hypothetical protein
ABC141_chromosome	1283915	1284778	-	598.552	0.27204	0.415929	0.654054	0.513077	0.573769	-	BGKOPF_06355	HTH lysR-type domain-containing protein
ABC141_chromosome	3936604	3937857	-	424.75	0.267787	0.576382	0.464601	0.642218	0.695794	coaBC	BGKOPF_19710	bifunctional phosphopantothenoylcysteine decarboxylase/phosphopantothenate--cysteine ligase CoaBC
ABC141_chromosome	643372	643863	+	301.265	0.267074	0.44602	0.598795	0.549309	0.609283	-	BGKOPF_03265	glycosyltransferase
ABC141_chromosome	1446757	1447872	+	347.288	0.26639	0.548349	0.485804	0.627106	0.684238	yeaW	BGKOPF_07265	Carnitine monooxygenase oxygenase subunit
ABC141_chromosome	608192	608758	+	1235.81	0.263372	0.5689	0.46295	0.643401	0.696435	mtnN	BGKOPF_03085	Nucleoside phosphorylase/nucleosidase includes 5'-methylthioadenosine/S-adenosylhomocysteine nucleosidase MtnN and futalosine hydrolase MqnB
ABC141_chromosome	563841	564161	+	229.388	0.263136	0.465466	0.565317	0.571858	0.631891	yidD	BGKOPF_02860	membrane protein insertion efficiency factor YidD
ABC141_chromosome	374330	375382	-	605.912	0.262224	0.252533	1.03837	0.299096	0.359904	kdtA	BGKOPF_01975	3-deoxy-D-manno-octulosonic-acid transferase
ABC141_chromosome	2862756	2863118	+	243.045	0.261708	0.257738	1.0154	0.309914	0.371278	-	BGKOPF_14550	Phage GP46 family protein
ABC141_chromosome	1037662	1038420	+	265.083	0.260968	0.299951	0.870036	0.384281	0.44725	-	BGKOPF_05155	Signal peptide protein
ABC141_chromosome	2922897	2923151	-	235.272	0.260141	0.203866	1.27603	0.201944	0.254313	-	BGKOPF_14885	MoaD/ThiS family protein
ABC141_chromosome	2652241	2653734	-	543.08	0.258813	0.215597	1.20044	0.229967	0.285293	pncB	BGKOPF_13435	nicotinate phosphoribosyltransferase
ABC141_chromosome	1633373	1633573	-	144.535	0.258211	0.444351	0.581096	0.561176	0.621601	-	BGKOPF_08215	DUF680 domain-containing protein
ABC141_chromosome	2429446	2430213	+	258.897	0.256714	0.401745	0.638996	0.522825	0.583074	ubiE	BGKOPF_12310	Ubiquinone/menaquinone biosynthesis C-methylase UbiE/MenG
ABC141_chromosome	1760828	1761580	+	197.436	0.256689	0.341065	0.752611	0.451684	0.513838	-	BGKOPF_08875	Excinuclease ABC subunit A
ABC141_chromosome	940719	944354	+	1760.95	0.25629	0.292746	0.875471	0.381318	0.444943	recC	BGKOPF_04715	Scaffold subunit RecC of the DNA repair enzyme RecBCD (exonuclease V)
ABC141_chromosome	3786394	3787251	-	276.752	0.255987	0.542569	0.471806	0.637065	0.692159	mreC	BGKOPF_18985	rod shape-determining protein MreC
ABC141_chromosome	2535451	2536038	+	220.098	0.254819	0.32453	0.785195	0.432339	0.494587	-	BGKOPF_12850	Uracil-DNA glycosylase family protein
ABC141_chromosome	1964060	1964677	-	131.915	0.254285	0.504404	0.504129	0.614171	0.671559	rhtB	BGKOPF_09900	Threonine/homoserine/homoserine lactone efflux protein
ABC141_chromosome	925830	928667	-	2999.77	0.252895	0.438011	0.577372	0.563688	0.623876	nha	BGKOPF_04660	monovalent cation/H+ antiporter subunit A
ABC141_chromosome	800605	802092	-	879.738	0.248581	0.38927	0.638581	0.523095	0.583216	yifB	BGKOPF_04005	YifB family Mg chelatase-like AAA ATPase
ABC141_chromosome	2791796	2793133	+	595.702	0.247712	0.441088	0.561593	0.574394	0.634006	trkG	BGKOPF_14100	Trk-type K+ transport system membrane component
ABC141_chromosome	2834766	2834996	+	628.559	0.246909	0.21705	1.13757	0.2553	0.313577	-	BGKOPF_14340	Phosphate acetyltransferase
ABC141_chromosome	3757313	3758914	-	388.323	0.239741	0.222494	1.07752	0.28125	0.340838	opgE	BGKOPF_18845	Phosphoethanolamine transferase for periplasmic glucans OpgE AlkP superfamily
ABC141_chromosome	2927470	2930250	-	638.622	0.239636	0.274844	0.871896	0.383265	0.446221	bfd	BGKOPF_14905	Bacterioferritin-associated ferredoxin
ABC141_chromosome	1032817	1033827	-	342.598	0.236912	0.556889	0.425421	0.67053	0.721213	qor	BGKOPF_05130	NADPH:quinone reductase or related Zn-dependent oxidoreductase
ABC141_chromosome	2636121	2636633	-	616.587	0.236835	0.217997	1.08641	0.277296	0.337248	-	BGKOPF_13360	HEPN domain-containing protein
ABC141_chromosome	1271489	1271675	+	59.9872	0.235785	0.348841	0.675908	0.499099	0.56044	-	sRNA92-1	sRNA92-1
ABC141_chromosome	1271489	1271674	+	59.9872	0.235785	0.348841	0.675908	0.499099	0.56044	-	sRNA94-2	sRNA94-2
ABC141_chromosome	2906950	2907474	+	177.599	0.234918	0.431504	0.544415	0.586156	0.644898	-	BGKOPF_14780	DUF442 domain-containing protein
ABC141_chromosome	1810101	1811480	-	885.661	0.234835	0.221076	1.06224	0.288129	0.348451	dnaQ	BGKOPF_09195	DNA polymerase III subunit epsilon
ABC141_chromosome	3535846	3536478	-	75.9837	0.234671	0.402062	0.583669	0.559443	0.61985	nadR	BGKOPF_17910	nicotinate-nicotinamide nucleotide adenylyltransferase
ABC141_chromosome	3833517	3833861	-	431.768	0.234111	0.204186	1.14656	0.251564	0.309548	phnA	BGKOPF_19220	Uncharacterized Zn-ribbon-containing protein
ABC141_chromosome	809253	809660	-	188.219	0.23342	0.346631	0.673396	0.500695	0.561924	holC	BGKOPF_04060	DNA polymerase III chi subunit
ABC141_chromosome	2222370	2225033	-	3554.98	0.233096	0.21498	1.08427	0.278247	0.337919	glnD	BGKOPF_11245	[protein-PII] uridylyltransferase
ABC141_chromosome	1688982	1689989	-	1253.2	0.232938	0.549176	0.42416	0.671449	0.721631	-	BGKOPF_08475	HTH-40 domain-containing protein
ABC141_chromosome	1554773	1555399	+	218.578	0.232568	0.571372	0.407035	0.683982	0.732979	-	BGKOPF_07895	Rhoptry neck protein 6
ABC141_plasmid_1	6485	7069	-	3049.46	0.23231	0.3201	0.725743	0.467996	0.529445	-	EODBFD_00055	SH3b domain-containing protein
ABC141_chromosome	2742951	2744072	-	856.97	0.230612	0.469134	0.49157	0.623023	0.68051	ycbJ	BGKOPF_13860	putative kinase aminoglycoside phosphotransferase (APT) family
ABC141_chromosome	2421575	2422693	+	307.536	0.230071	0.568458	0.404728	0.685677	0.734218	yadH	BGKOPF_12255	ABC-type multidrug transport system permease component
ABC141_chromosome	2477808	2480012	+	743.046	0.228144	0.516791	0.441463	0.658878	0.710738	-	BGKOPF_12565	Putative ferric siderophore receptor protein
ABC141_chromosome	81803	82159	-	1775.35	0.22762	0.469754	0.484553	0.627994	0.685023	rpsM	BGKOPF_00460	30S ribosomal protein S13
ABC141_chromosome	3822432	3823466	-	6291.37	0.226835	0.282463	0.803061	0.42194	0.484045	-	BGKOPF_19165	methyl-accepting chemotaxis protein
ABC141_chromosome	3611761	3612378	-	220.383	0.224342	0.480042	0.467339	0.640257	0.694786	acrR	BGKOPF_18270	DNA-binding protein AcrR family includes nucleoid occlusion protein SlmA
ABC141_chromosome	2062209	2062931	+	248.637	0.219434	0.318903	0.68809	0.491396	0.553007	mngR	BGKOPF_10450	DNA-binding transcriptional regulator GntR family
ABC141_chromosome	3824687	3825094	-	1816.36	0.218624	0.338846	0.6452	0.518798	0.579532	-	BGKOPF_19175	CheW-like domain-containing protein
ABC141_chromosome	1447937	1449388	+	376.052	0.217973	0.511245	0.426357	0.669848	0.720805	gabD	BGKOPF_07270	Acyl-CoA reductase or other NAD-dependent aldehyde dehydrogenase
ABC141_chromosome	3873070	3874380	+	2440.04	0.217808	0.352389	0.618089	0.536517	0.596389	-	BGKOPF_19420	H+ symporter family protein
ABC141_chromosome	1645026	1645325	+	88.104	0.216713	0.46514	0.46591	0.64128	0.695245	-	BGKOPF_08280	DUF3471 domain-containing protein
ABC141_chromosome	2977737	2978180	-	213.673	0.216343	0.390537	0.553963	0.579604	0.638894	yckC	BGKOPF_15110	Uncharacterized membrane protein YckC RDD family
ABC141_chromosome	2914862	2915230	+	51.3888	0.214256	0.356294	0.601346	0.54761	0.607728	tusD	BGKOPF_14825	sulfurtransferase complex subunit TusD
ABC141_chromosome	1779967	1780620	+	317.656	0.213199	0.259974	0.820079	0.412171	0.474572	-	BGKOPF_09005	DUF2460 domain-containing protein
ABC141_chromosome	1476499	1477425	-	578.797	0.211294	0.47627	0.443644	0.6573	0.709411	plsC	BGKOPF_07410	1-acyl-sn-glycerol-3-phosphate acyltransferase
ABC141_plasmid_1	66250	69525	-	16527.8	0.210635	0.38067	0.553328	0.580039	0.639052	-	EODBFD_00490	Conjugative relaxase
ABC141_chromosome	3256189	3257199	+	420.418	0.21036	0.259999	0.809081	0.418468	0.480738	rodA	BGKOPF_16470	rod shape-determining protein RodA
ABC141_chromosome	2880655	2881905	-	634.23	0.208817	0.329435	0.633863	0.526171	0.586005	kynU	BGKOPF_14630	kynureninase
ABC141_chromosome	1003350	1005110	-	4400.43	0.207802	0.224972	0.923677	0.355654	0.419917	katG	BGKOPF_04985	catalase/peroxidase HPI
ABC141_chromosome	2834551	2834763	+	236.329	0.207144	0.24798	0.835327	0.403534	0.466732	-	BGKOPF_14335	TraR/DksA family transcriptional regulator
ABC141_chromosome	238512	241670	-	1767.35	0.207064	0.370542	0.558812	0.57629	0.635756	-	BGKOPF_01310	CusA/CzcA family heavy metal efflux RND transporter
ABC141_chromosome	3923228	3925978	-	4711.62	0.20571	0.278841	0.737732	0.460677	0.522178	glnE	BGKOPF_19655	bifunctional [glutamate--ammonia ligase]-adenylyl-L-tyrosine phosphorylase/[glutamate--ammonia-ligase] adenylyltransferase
ABC141_chromosome	2548260	2550818	-	776.831	0.205279	0.396523	0.517697	0.60467	0.662234	-	BGKOPF_12915	Fimbrial biogenesis outer membrane usher protein
ABC141_chromosome	3578835	3579956	+	872.915	0.203395	0.392268	0.51851	0.604103	0.661854	-	BGKOPF_18110	HlyD-D23 domain-containing protein
ABC141_chromosome	747711	749105	+	6725.2	0.200575	0.296429	0.676637	0.498637	0.560229	atpD	BGKOPF_03750	F0F1 ATP synthase subunit beta
ABC141_chromosome	1973888	1974517	+	448.684	0.199786	0.440373	0.453674	0.650063	0.702716	-	BGKOPF_09965	Gly-zipper-Omp domain-containing protein
ABC141_plasmid_1	11245	11502	-	45.1002	0.199526	0.49465	0.403368	0.686677	0.735065	-	EODBFD_00100	ML domain-containing protein
ABC141_plasmid_1	19325	19903	-	1975.56	0.198957	0.36132	0.550638	0.581882	0.640713	-	EODBFD_00150	IS1 family transposase
ABC141_chromosome	79733	80740	-	6783.34	0.198389	0.523797	0.378751	0.704873	0.751039	rpoA	BGKOPF_00445	DNA-directed RNA polymerase subunit alpha
ABC141_chromosome	2596989	2598032	-	449.85	0.198011	0.333898	0.593028	0.553163	0.613224	-	BGKOPF_13170	Carbohydrate porin
ABC141_chromosome	3380569	3382500	-	916.116	0.1962	0.230561	0.85097	0.394786	0.457911	-	BGKOPF_17155	TonB-dependent siderophore receptor
ABC141_chromosome	2229934	2230455	+	105.952	0.192634	0.292038	0.65962	0.509498	0.570657	mPO1	BGKOPF_11285	2-hydroxy fatty acid dioxygenase MPO1 (alpha-oxidation of fatty acids)
ABC141_chromosome	526757	527647	+	264.785	0.192565	0.267891	0.718819	0.472252	0.533964	lysR	BGKOPF_02695	DNA-binding transcriptional regulator LysR family
ABC141_chromosome	852241	852366	+	33.7647	0.187269	0.356351	0.525519	0.599223	0.656973	-	BGKOPF_04265	hypothetical protein
ABC141_chromosome	180521	181495	+	1768.62	0.186359	0.579948	0.321337	0.747955	0.789111	estA	BGKOPF_01005	Triacylglycerol esterase/lipase EstA alpha/beta hydrolase fold
ABC141_chromosome	1489903	1490970	-	413.172	0.184104	0.224349	0.820612	0.411867	0.474356	pilT	BGKOPF_07480	type IV pilus twitching motility protein PilT
ABC141_chromosome	451440	452798	+	712.758	0.183434	0.204693	0.896141	0.370178	0.434302	phoR	BGKOPF_02340	phosphate regulon sensor histidine kinase PhoR
ABC141_chromosome	2410174	2411061	-	488.581	0.182805	0.511437	0.357435	0.720766	0.764971	tauE	BGKOPF_12200	Sulfite exporter TauE/SafE/YfcA and related permeases UPF0721 family
ABC141_chromosome	2492780	2493394	+	965.718	0.18266	0.198033	0.922373	0.356334	0.420424	acrR	BGKOPF_12635	DNA-binding protein AcrR family includes nucleoid occlusion protein SlmA
ABC141_chromosome	2290146	2290520	-	293.931	0.182648	0.445498	0.409987	0.681816	0.731233	gcvH	BGKOPF_11595	glycine cleavage system protein GcvH
ABC141_chromosome	3336675	3336890	+	75.9977	0.181782	0.384299	0.473024	0.636196	0.691569	-	BGKOPF_16955	KTSC domain-containing protein
ABC141_chromosome	1028748	1029683	-	673.07	0.181317	0.475967	0.380946	0.703243	0.750077	lpxL	BGKOPF_05110	lauroyl acyltransferase
ABC141_chromosome	3659592	3660440	-	213.833	0.180141	0.642697	0.280289	0.779256	0.815185	folD	BGKOPF_18455	bifunctional methylenetetrahydrofolate dehydrogenase/methenyltetrahydrofolate cyclohydrolase FolD
ABC141_chromosome	1180511	1181119	-	573.067	0.179094	0.20792	0.861362	0.389039	0.452144	-	BGKOPF_05855	Secreted protein
ABC141_chromosome	621371	622009	-	575.275	0.175522	0.490509	0.357837	0.720465	0.764851	acrR	BGKOPF_03165	DNA-binding protein AcrR family includes nucleoid occlusion protein SlmA
ABC141_chromosome	2566464	2566778	+	97.296	0.175355	0.45709	0.383634	0.70125	0.748342	-	BGKOPF_13000	Single-stranded DNA-binding protein
ABC141_chromosome	2332575	2333594	+	844.036	0.175302	0.40089	0.437282	0.661907	0.713629	araC	BGKOPF_11840	AraC-type DNA-binding domain and AraC-containing proteins
ABC141_chromosome	1520663	1520848	+	30.2164	0.174227	0.494412	0.352392	0.724544	0.768382	-	BGKOPF_07675	DUF2510 domain-containing protein
ABC141_chromosome	1818849	1820438	+	828.45	0.174045	0.31469	0.553068	0.580217	0.639052	nikD	BGKOPF_09220	nickel import ATP-binding protein NikD
ABC141_chromosome	1892334	1892957	-	154.339	0.173373	0.269391	0.643574	0.519851	0.580551	acrR	BGKOPF_09545	DNA-binding protein AcrR family includes nucleoid occlusion protein SlmA
ABC141_chromosome	3294142	3295551	-	3433.46	0.17056	0.365883	0.46616	0.641101	0.695235	glnA	BGKOPF_16670	type I glutamate--ammonia ligase
ABC141_chromosome	2742256	2742954	-	337.375	0.168648	0.445286	0.378741	0.70488	0.751039	phoE	BGKOPF_13855	Broad specificity phosphatase PhoE
ABC141_chromosome	1000201	1001100	-	648.821	0.168644	0.365888	0.460917	0.644858	0.697827	hcaR	BGKOPF_04970	DNA-binding transcriptional regulator HcaR
ABC141_chromosome	2896319	2897515	-	2009.9	0.167044	0.195136	0.856041	0.391975	0.455168	ispC	BGKOPF_14730	1-deoxy-D-xylulose-5-phosphate reductoisomerase
ABC141_plasmid_2	15616	16077	-	2875.02	0.163666	0.255575	0.640384	0.521923	0.582227	-	FIOAIE_00100	Septicolysin
ABC141_chromosome	91889	92527	-	2869.55	0.163379	0.544941	0.29981	0.764322	0.803473	rplC	BGKOPF_00570	50S ribosomal protein L3
ABC141_chromosome	2319444	2319998	+	711.628	0.162922	0.236406	0.689162	0.490721	0.552399	gspH	BGKOPF_11760	general secretion pathway protein H
ABC141_chromosome	1021409	1021630	-	193.391	0.162815	0.334062	0.487379	0.62599	0.683202	-	BGKOPF_05080	hypothetical protein
ABC141_chromosome	3014226	3015611	+	475.159	0.162542	0.318949	0.509617	0.61032	0.667706	eutB	BGKOPF_15290	Ethanolamine ammonia-lyase large subunit
ABC141_chromosome	2926844	2927473	-	103.789	0.162228	0.243661	0.665797	0.505541	0.566894	mobA	BGKOPF_14900	Molybdenum cofactor guanylyltransferase
ABC141_chromosome	3334866	3335096	-	158.259	0.162114	0.212096	0.764342	0.444664	0.506698	-	BGKOPF_16935	Putative phage transcriptional regulator
ABC141_chromosome	121278	121880	+	402.385	0.1607	0.388743	0.413384	0.679325	0.728945	ribA	BGKOPF_00715	GTP cyclohydrolase-2
ABC141_chromosome	3052602	3053318	-	602.925	0.160162	0.216839	0.73862	0.460138	0.521711	ompR	BGKOPF_15465	DNA-binding response regulator OmpR family contains REC and winged-helix (wHTH) domain
ABC141_chromosome	997853	998548	+	385.879	0.158368	0.301635	0.52503	0.599562	0.657169	yobV	BGKOPF_04955	putative DNA-binding transcriptional regulator YobV contains HTH and WYL domains
ABC141_chromosome	2153922	2154782	-	415.689	0.1568	0.375131	0.417988	0.675956	0.725902	yghU	BGKOPF_10880	glutathione-dependent disulfide-bond oxidoreductase
ABC141_chromosome	1310201	1310509	+	1790.61	0.155986	0.19897	0.783965	0.433061	0.494996	nuoK	BGKOPF_06460	NADH-quinone oxidoreductase subunit NuoK
ABC141_chromosome	2948707	2949735	-	926.297	0.155568	0.501065	0.310475	0.7562	0.796781	pldB	BGKOPF_14985	Lysophospholipase alpha-beta hydrolase superfamily
ABC141_plasmid_2	22540	23718	-	22969.2	0.155549	0.332928	0.467215	0.640346	0.694786	-	FIOAIE_00155	hypothetical protein
ABC141_chromosome	3330837	3331043	-	120.082	0.151557	0.282944	0.535642	0.592206	0.650503	vbhA	BGKOPF_16890	VbhA domain-containing protein
ABC141_chromosome	457696	457956	+	97.6996	0.149095	0.539224	0.2765	0.782164	0.81739	dtd	BGKOPF_02365	D-aminoacyl-tRNA deacylase
ABC141_chromosome	184298	184780	-	447.195	0.14579	0.251543	0.579583	0.562196	0.622562	pilE	BGKOPF_01035	prepilin-type N-terminal cleavage/methylation domain-containing protein
ABC141_chromosome	2715948	2716862	-	1074.47	0.143331	0.196886	0.72799	0.46662	0.528092	lysR	BGKOPF_13730	DNA-binding transcriptional regulator LysR family
ABC141_chromosome	3933284	3933613	+	208.72	0.140813	0.489716	0.28754	0.773699	0.81145	yajC	BGKOPF_19695	preprotein translocase subunit YajC
ABC141_chromosome	3207472	3208428	+	1394.3	0.139426	0.221414	0.629708	0.528886	0.588548	-	BGKOPF_16235	Ribonuclease Z
ABC141_chromosome	84396	84893	-	2439.46	0.138784	0.494122	0.28087	0.77881	0.815136	rpsE	BGKOPF_00485	30S ribosomal protein S5
ABC141_chromosome	3863327	3864445	-	1013.2	0.13837	0.3844	0.359964	0.718874	0.763757	caiB	BGKOPF_19375	Crotonobetainyl-CoA:carnitine CoA-transferase CaiB and related acyl-CoA transferases
ABC141_chromosome	1644430	1645011	+	119.871	0.138316	0.653027	0.211808	0.832257	0.85962	pnuC	BGKOPF_08275	nicotinamide riboside transporter PnuC
ABC141_chromosome	98662	99144	+	522.937	0.137694	0.168961	0.814949	0.415101	0.477676	engB	BGKOPF_00610	putative GTP-binding protein EngB
ABC141_chromosome	2604110	2605588	-	690.671	0.137208	0.429265	0.319634	0.749246	0.790064	-	BGKOPF_13210	Sorbosone dehydrogenase
ABC141_chromosome	3328998	3329216	-	123.583	0.136305	0.313356	0.434983	0.663574	0.714861	-	BGKOPF_16870	VWA domain-containing protein
ABC141_chromosome	3232865	3233734	-	273.441	0.136198	0.556086	0.244922	0.806516	0.840049	yHI9	BGKOPF_16350	putative epimerase YddE/YHI9 PhzF superfamily
ABC141_chromosome	2883133	2883426	-	354.629	0.135872	0.167539	0.810985	0.417374	0.479751	-	BGKOPF_14645	Group-specific protein
ABC141_chromosome	379680	381380	-	1015.6	0.132739	0.320293	0.414429	0.67856	0.728315	recJ	BGKOPF_02005	single-stranded-DNA-specific exonuclease RecJ
ABC141_chromosome	428149	428652	+	206.788	0.131338	0.380574	0.345103	0.730017	0.773984	allA	BGKOPF_02235	ureidoglycolate lyase
ABC141_chromosome	3886843	3887838	-	361.319	0.130208	0.264117	0.492995	0.622016	0.679774	-	BGKOPF_19485	DUF2804 domain-containing protein
ABC141_chromosome	788389	790608	+	2146	0.128409	0.211186	0.608035	0.543164	0.603122	parC	BGKOPF_03955	DNA topoisomerase IV subunit A
ABC141_chromosome	3517827	3518516	-	325.997	0.128307	0.282534	0.454132	0.649734	0.702545	degQ	BGKOPF_17805	Periplasmic serine protease S1-C subfamily contain C-terminal PDZ domain
ABC141_chromosome	82404	83756	-	7703.78	0.127045	0.605	0.209992	0.833674	0.860648	secY	BGKOPF_00470	preprotein translocase subunit SecY
ABC141_chromosome	2193211	2193948	+	1466.27	0.126451	0.27107	0.466488	0.640866	0.695165	gntR	BGKOPF_11110	DNA-binding transcriptional regulator GntR family
ABC141_chromosome	1398709	1398909	-	449.613	0.124968	0.334381	0.373729	0.708606	0.754221	-	BGKOPF_06935	Efflux RND transporter periplasmic adaptor subunit
ABC141_chromosome	2828887	2829171	-	403.083	0.124071	0.362738	0.342041	0.73232	0.775822	-	BGKOPF_14295	Lipoprotein
ABC141_chromosome	3785916	3786407	-	204.951	0.123218	0.218619	0.56362	0.573013	0.632653	mreD	BGKOPF_18980	rod shape-determining protein MreD
ABC141_chromosome	2207152	2207967	-	502.59	0.122537	0.534225	0.229373	0.818579	0.849791	cysE	BGKOPF_11185	serine O-acetyltransferase
ABC141_plasmid_1	21651	22085	+	227.769	0.121583	0.53762	0.226151	0.821084	0.851526	-	EODBFD_00165	IS4 family transposase
ABC141_chromosome	1015734	1016141	-	155.654	0.120018	0.632851	0.189646	0.849586	0.874644	-	BGKOPF_05045	Lipoprotein
ABC141_chromosome	2161802	2162476	-	287.469	0.117161	0.251849	0.465202	0.641787	0.695609	chrR	BGKOPF_10925	Anti-sigma factor ChrR cupin superfamily
ABC141_chromosome	1049728	1050348	+	1854.59	0.115701	0.169792	0.681425	0.495603	0.556973	tolQ	BGKOPF_05230	Biopolymer transport protein ExbB/TolQ
ABC141_chromosome	386619	388784	+	1147.51	0.114413	0.30487	0.375285	0.707448	0.753382	fiu	BGKOPF_02035	Outer membrane receptor for monomeric catechols
ABC141_chromosome	1980311	1981777	+	372.738	0.114113	0.222018	0.513982	0.607265	0.664898	tolC	BGKOPF_10005	Outer membrane protein TolC
ABC141_chromosome	3749903	3750919	-	358.894	0.11352	0.489341	0.231986	0.816549	0.848411	dnaJ	BGKOPF_18805	Molecular chaperone DnaJ
ABC141_chromosome	1029803	1030435	-	343.504	0.112215	0.342776	0.327372	0.743386	0.785305	rhtB	BGKOPF_05115	Threonine/homoserine/homoserine lactone efflux protein
ABC141_chromosome	1882397	1882963	-	1126.18	0.111839	0.258505	0.432638	0.665277	0.716507	rnhB	BGKOPF_09495	ribonuclease HII
ABC141_chromosome	3523366	3524178	-	492.007	0.111225	0.375442	0.29625	0.767039	0.805914	pabC	BGKOPF_17835	aminodeoxychorismate lyase
ABC141_chromosome	2827994	2828500	-	352.652	0.1102	0.285462	0.386041	0.699466	0.746775	-	BGKOPF_14290	PEGA domain-containing protein
ABC141_chromosome	2290559	2291584	-	1314.2	0.109035	0.228226	0.477748	0.632829	0.68901	araC	BGKOPF_11600	AraC-type DNA-binding domain and AraC-containing proteins
ABC141_chromosome	2639472	2640116	-	238.982	0.108151	0.335684	0.322181	0.747315	0.788673	-	BGKOPF_13385	Signal peptide containing protein
ABC141_plasmid_1	64228	64506	+	79.4075	0.107129	0.457572	0.234125	0.814888	0.847035	-	EODBFD_00465	Sodium:proton antiporter
ABC141_chromosome	1820624	1821868	+	456.778	0.106265	0.373646	0.284402	0.776103	0.813344	fadH	BGKOPF_09225	24-dienoyl-CoA reductase or related NADH-dependent reductase Old Yellow Enzyme (OYE) family
ABC141_chromosome	3053330	3055984	-	1566.22	0.105785	0.437682	0.241694	0.809017	0.842219	kdpD	BGKOPF_15470	K+-sensing histidine kinase KdpD
ABC141_chromosome	1858018	1858725	-	638.292	0.102777	0.275579	0.372948	0.709187	0.75425	-	BGKOPF_09385	Cache domain-containing protein
ABC141_chromosome	1362695	1363429	+	255.871	0.102481	0.534568	0.191708	0.847971	0.8732	-	BGKOPF_06685	Alpha/beta fold hydrolase
ABC141_chromosome	1690016	1691041	-	1027.41	0.101615	0.335622	0.302767	0.762067	0.801721	menH	BGKOPF_08480	2-succinyl-6-hydroxy-24-cyclohexadiene-1-carboxylate synthase MenH and related esterases alpha/beta hydrolase fold
ABC141_chromosome	88124	88321	-	1966.44	0.101238	0.586488	0.172616	0.862953	0.886212	rpmC	BGKOPF_00530	50S ribosomal protein L29
ABC141_chromosome	1308106	1309122	+	2546.89	0.099672	0.195507	0.509814	0.610182	0.667706	nuoH	BGKOPF_06445	NADH-quinone oxidoreductase subunit NuoH
ABC141_chromosome	2745423	2746343	+	288.886	0.0981757	0.25832	0.380054	0.703905	0.750587	lysR	BGKOPF_13870	DNA-binding transcriptional regulator LysR family
ABC141_chromosome	1759898	1760104	+	121.96	0.0980825	0.221843	0.442126	0.658398	0.710409	vbhA	BGKOPF_08860	VbhA domain-containing protein
ABC141_chromosome	2997915	2998328	-	166.518	0.0973331	0.314479	0.309505	0.756937	0.797146	ydfG	BGKOPF_15220	NADP-dependent 3-hydroxy acid dehydrogenase YdfG
ABC141_chromosome	1118970	1120307	-	392.856	0.0957726	0.22449	0.426624	0.669653	0.720805	macA	BGKOPF_05550	Multidrug efflux pump subunit AcrA (membrane-fusion protein)
ABC141_chromosome	1959408	1959602	-	25.7451	0.0940337	0.405518	0.231885	0.816627	0.848411	-	BGKOPF_09860	Exodeoxyribonuclease VII small subunit
ABC141_chromosome	2254069	2255484	-	531.692	0.0919389	0.302726	0.303703	0.761354	0.801178	codB	BGKOPF_11425	Purine-cytosine permease or related protein
ABC141_chromosome	2511710	2512402	+	207.252	0.0900661	0.279587	0.32214	0.747347	0.788673	modB	BGKOPF_12740	molybdate ABC transporter permease subunit
ABC141_chromosome	1077514	1078068	-	451.785	0.0885903	0.414584	0.213685	0.830793	0.858325	-	BGKOPF_05365	DUF2059 domain-containing protein
ABC141_chromosome	637313	638608	+	3724.06	0.0878429	0.227653	0.385863	0.699598	0.746775	tviB	BGKOPF_03235	Vi polysaccharide biosynthesis UDP-N-acetylglucosamine C-6 dehydrogenase TviB
ABC141_chromosome	2838188	2838547	+	988.088	0.0808683	0.290652	0.278231	0.780835	0.816628	-	BGKOPF_14390	Holin
[truncated: 2,095 more rows]
