# Supplementary material for: Invasive Acinetobacter baumannii ABC141 strain relies on the twin-arginine translocation export system for adhesion to host cells
Source: Microbiology (Reading). 2025 Dec 9;171(12):001630. doi: 10.1099/mic.0.001630 (PMC12687288; doi:10.1099/mic.0.001630)
Supplement: Uncited Table S2. [file mic-171-01630-s004.xlsx]

## Sheet: Sheet1
Transcriptomic data
Strain	Sample description	Sample name	BioSample	SRA	GEO
Acinetobacter baumannii ABC141	Exponential phase	OD0.5_ABC141_biorep1	SAMN48199759	SRS24885404	GSM8961917
Acinetobacter baumannii ABC141	Exponential phase	OD0.5_ABC141_biorep2	SAMN48199758	SRS24885405	GSM8961918
Acinetobacter baumannii ABC141	Exponential phase	OD0.5_ABC141_biorep3	SAMN48199757	SRS24885406	GSM8961919
Acinetobacter baumannii ABC141	Stationary phase	15h_ABC141_biorep1	SAMN48199756	SRS24885407	GSM8961920
Acinetobacter baumannii ABC141	Stationary phase	15h_ABC141_biorep2	SAMN48199755	SRS24885408	GSM8961921
Acinetobacter baumannii ABC141	Stationary phase	15h_ABC141_biorep3	SAMN48199754	SRS24885409	GSM8961922
Genomic data
Strain	GenBank ID
Acinetobacter baumannii ABC141	CP189874.1-CP189876.1
